# Supplementary material for: Salmonid Chromosome Evolution as Revealed by a Novel Method for Comparing RADseq Linkage Maps
Source: Genome Biol Evol. 2016 Nov 9;8(12):3600–17. doi: 10.1093/gbe/evw262 (PMC5381510; doi:10.1093/gbe/evw262)
Supplement: Supplementary Data [file evw262_Supp.zip]

Archive with 7 entries (7 files):
- additional_fileS6_distance_between_markers.pdf
- additional_fileS7_Sfon_female_map_v4.3.loc
- additional_fileS4_inversion_genes_2016-05-12.xlsx
- additional_fileS3_sfon_female_map.txt
- additional_fileS1_sfon_building_parameters_2015-02-15.pdf
- additional_fileS2_sfon_female_map_summary_stats.pdf
- additional_fileS5_sfon_vs_all_both_RT_and_AS_2016-09-02.pdf
