# Supplementary material for: Salmonid Chromosome Evolution as Revealed by a Novel Method for Comparing RADseq Linkage Maps
Source: Genome Biol Evol. 2016 Nov 9;8(12):3600–17. doi: 10.1093/gbe/evw262 (PMC5381510; doi:10.1093/gbe/evw262)
Supplement: Supplementary Data [file evw262_Supp.zip › additional_fileS7_Sfon_female_map_v4.3.loc]

name = Sfon.v3.4
popt = CP
nloc = 3826
nind = 170
51553	<nnxnp>	{-0}	(nn,np)	nn	np	nn	np	np	nn	nn	nn	nn	nn	nn	nn	nn	nn	nn	np	np	np	nn	np	nn	np	nn	nn	nn	nn	nn	np	nn	np	nn	np	np	np	nn	np	nn	nn	nn	nn	np	nn	np	nn	nn	nn
2781	<nnxnp>	{-0}	(nn,np)	nn	np	nn	np	np	nn	nn	nn	--	--	nn	nn	nn	nn	nn	np	np	np	--	--	--	np	--	np	nn	nn	nn	--	nn	--	--	np	np	np	nn	np	nn	--	nn	--	np	nn	np	--	nn	nn
15520	<nnxnp>	{-1}	(nn,np)	np	nn	np	nn	nn	np	np	np	np	--	np	np	np	np	np	nn	nn	--	nn	nn	nn	nn	np	nn	np	np	np	nn	np	--	np	nn	nn	nn	np	nn	np	--	np	--	nn	np	nn	np	np	np
41969	<nnxnp>	{-1}	(nn,np)	np	nn	np	nn	nn	np	np	np	np	np	np	np	np	np	np	nn	nn	nn	nn	nn	--	nn	np	nn	np	--	np	nn	np	nn	--	nn	nn	nn	np	nn	--	np	np	--	nn	np	nn	np	np	np
55100	<nnxnp>	{-1}	(nn,np)	np	nn	np	nn	nn	np	np	np	np	np	np	np	np	np	np	nn	nn	--	--	nn	nn	nn	np	nn	np	np	np	nn	np	--	np	nn	nn	nn	np	nn	np	np	np	np	nn	np	nn	np	np	np
138135	<nnxnp>	{-0}	(nn,np)	--	np	nn	np	--	nn	nn	nn	--	--	nn	nn	nn	nn	nn	np	np	--	--	--	--	--	nn	--	--	nn	nn	--	nn	--	nn	np	np	--	nn	--	--	--	nn	--	--	nn	--	--	nn	--
126584	<nnxnp>	{-0}	(nn,np)	--	np	--	np	np	nn	nn	nn	nn	nn	nn	nn	nn	nn	nn	np	--	--	--	np	np	np	nn	np	nn	nn	nn	np	nn	np	nn	np	np	np	nn	np	nn	--	nn	nn	np	nn	np	nn	nn	nn
90948	<efxeg>	{00}	(ee,ef,eg,fg)	ee	eg	ef	fg	eg	ee	ef	ee	--	--	ef	ef	ee	ee	ef	fg	--	eg	fg	--	--	eg	ef	fg	ee	--	ee	--	ee	--	--	fg	eg	eg	ef	--	--	--	ef	--	eg	ef	fg	ee	ef	ee
51372	<nnxnp>	{-0}	(nn,np)	--	np	nn	np	--	nn	nn	nn	--	nn	nn	nn	nn	nn	nn	--	np	--	--	--	--	np	--	--	nn	--	nn	--	--	--	--	np	np	--	nn	--	--	--	nn	--	np	nn	--	nn	nn	nn
127319	<nnxnp>	{-0}	(nn,np)	nn	np	nn	np	np	nn	nn	nn	nn	nn	nn	nn	nn	nn	nn	np	np	--	np	np	np	np	nn	--	nn	nn	nn	np	nn	np	nn	np	np	--	nn	np	nn	--	nn	nn	np	nn	np	nn	nn	nn
36490	<hkxhk>	{01}	(hh,hk,kk)	hk	hh	kk	hk	hh	hk	kk	hk	kk	kk	kk	kk	hk	hk	kk	hk	hh	hh	--	hh	--	hh	kk	hk	hk	kk	hk	hh	hk	hk	kk	hk	hh	hh	kk	--	hk	--	kk	kk	hh	kk	hk	hk	kk	hk
41522	<nnxnp>	{-0}	(nn,np)	nn	np	nn	np	np	nn	nn	nn	nn	nn	nn	nn	nn	nn	nn	np	np	np	--	np	--	np	nn	np	nn	nn	nn	np	nn	np	nn	np	np	np	nn	--	nn	--	nn	--	np	nn	np	nn	nn	nn
73535	<nnxnp>	{-0}	(nn,np)	--	np	nn	np	np	nn	nn	nn	--	nn	nn	nn	nn	nn	nn	np	np	--	--	--	--	np	nn	np	nn	nn	nn	--	--	--	--	np	np	np	nn	np	--	--	--	--	np	nn	np	nn	nn	nn
3172	<nnxnp>	{-1}	(nn,np)	np	nn	np	nn	nn	np	np	np	np	np	np	np	np	np	np	nn	nn	nn	nn	nn	--	nn	np	nn	np	np	np	nn	np	--	np	nn	nn	nn	np	nn	np	--	np	np	nn	np	nn	np	np	np
21113	<efxeg>	{00}	(ee,ef,eg,fg)	--	eg	ef	fg	eg	ee	ef	ee	ef	ef	ef	ef	ee	ee	ef	fg	eg	eg	fg	eg	fg	eg	ef	eg	ee	ef	ee	eg	ee	ef	ef	fg	eg	eg	ef	eg	--	ee	ef	ee	eg	ef	eg	ee	ef	ee
124854	<nnxnp>	{-0}	(nn,np)	nn	np	nn	np	np	nn	nn	nn	nn	nn	nn	nn	nn	nn	nn	np	np	--	np	--	--	np	nn	np	nn	nn	nn	np	nn	--	nn	np	np	--	nn	np	nn	nn	nn	nn	np	nn	np	nn	nn	--
17713	<nnxnp>	{-0}	(nn,np)	nn	np	nn	np	np	nn	nn	nn	nn	nn	nn	nn	nn	nn	nn	np	np	np	np	--	--	np	nn	np	nn	nn	nn	np	nn	np	nn	np	np	np	nn	np	nn	nn	nn	nn	np	nn	np	--	nn	nn
65229	<nnxnp>	{-1}	(nn,np)	--	nn	np	nn	nn	np	np	np	np	np	np	np	np	np	np	nn	nn	--	nn	nn	nn	nn	np	nn	np	np	np	nn	np	nn	np	nn	nn	nn	np	nn	--	np	np	np	nn	np	--	--	np	np
66649	<nnxnp>	{-1}	(nn,np)	np	nn	np	nn	--	np	np	np	np	np	np	np	np	np	np	nn	nn	--	--	nn	nn	nn	np	nn	np	np	np	nn	np	nn	np	nn	nn	nn	np	nn	np	np	np	np	nn	np	nn	np	np	np
129983	<nnxnp>	{-1}	(nn,np)	np	nn	np	nn	nn	np	np	np	--	np	np	np	np	np	np	nn	nn	--	--	nn	--	nn	np	--	np	np	np	nn	--	nn	np	nn	nn	nn	np	--	np	--	np	--	nn	np	nn	np	np	np
231153	<nnxnp>	{-1}	(nn,np)	--	nn	np	nn	nn	np	np	np	--	np	np	np	np	np	np	nn	nn	--	--	--	--	nn	np	nn	np	np	np	nn	--	nn	np	nn	nn	nn	np	--	np	np	np	np	nn	np	nn	--	np	np
137848	<nnxnp>	{-0}	(nn,np)	--	np	nn	np	np	nn	nn	nn	nn	nn	nn	nn	nn	nn	nn	np	np	--	np	np	--	np	nn	np	--	nn	nn	--	--	np	nn	np	np	--	nn	np	nn	--	nn	nn	np	nn	np	nn	nn	nn
30061	<nnxnp>	{-1}	(nn,np)	np	nn	np	nn	nn	np	np	np	np	np	np	np	np	np	np	nn	nn	--	nn	nn	--	nn	np	nn	np	np	np	nn	--	nn	np	nn	nn	nn	np	nn	np	np	np	np	nn	np	nn	np	np	np
65950	<nnxnp>	{-1}	(nn,np)	np	nn	np	nn	nn	np	np	np	np	np	np	np	np	np	np	nn	nn	nn	nn	nn	nn	nn	np	nn	np	np	np	nn	np	nn	np	nn	nn	nn	np	nn	np	np	np	np	nn	np	nn	np	--	np
24867	<hkxhk>	{00}	(hh,hk,kk)	hh	hk	hk	hk	--	hh	hh	hh	hk	hh	hh	hk	hh	hk	hk	kk	kk	hk	hk	kk	--	hk	hk	hk	hh	hh	hh	hk	hk	hk	hk	kk	hk	hk	hk	hk	hh	hh	hk	hh	kk	hh	hk	hk	hh	hh
109965	<nnxnp>	{-0}	(nn,np)	--	np	np	np	--	nn	nn	nn	--	--	nn	nn	nn	nn	nn	np	np	--	--	np	np	np	nn	np	nn	--	nn	--	nn	--	--	np	np	np	nn	np	--	--	nn	--	np	nn	--	nn	nn	nn
48395	<efxeg>	{01}	(ee,ef,eg,fg)	--	ee	--	ee	ef	eg	eg	eg	fg	eg	eg	fg	eg	fg	fg	ef	ef	--	--	ef	--	ee	fg	ee	eg	eg	eg	ee	--	ee	--	ef	ee	ee	fg	ef	eg	--	fg	eg	ef	eg	ee	fg	eg	eg
97278	<hkxhk>	{01}	(hh,hk,kk)	hk	hh	kk	hh	hk	hk	hk	hk	kk	hk	hk	kk	hk	kk	kk	hk	hk	hh	hh	hk	hk	hh	kk	hh	hk	hk	hk	hh	kk	hh	kk	hk	hh	hh	kk	hk	hk	hk	kk	--	hk	hk	hh	kk	hk	hk
141993	<nnxnp>	{-0}	(nn,np)	nn	np	nn	np	np	nn	nn	nn	nn	nn	nn	nn	nn	nn	nn	np	np	--	--	np	--	np	nn	--	--	nn	nn	--	--	np	nn	--	np	--	nn	--	nn	--	--	nn	np	nn	np	--	nn	nn
95361	<hkxhk>	{10}	(hh,hk,kk)	hk	kk	hh	kk	hk	hk	hk	hk	hh	hk	hk	hh	hk	hh	hh	hk	hk	kk	kk	hk	hk	kk	--	kk	hk	hk	hk	--	hh	kk	hh	hk	kk	kk	hh	hk	hk	hk	hh	hk	hk	hk	kk	hh	hk	hk
111364	<nnxnp>	{-0}	(nn,np)	nn	np	nn	np	np	nn	nn	nn	nn	nn	nn	nn	nn	nn	nn	np	np	np	np	np	np	np	nn	np	nn	nn	nn	np	nn	np	nn	np	np	np	nn	np	nn	nn	--	nn	np	nn	np	nn	nn	nn
58365	<nnxnp>	{-0}	(nn,np)	nn	np	nn	np	np	nn	nn	nn	nn	nn	nn	nn	nn	nn	nn	np	np	np	np	np	np	np	np	np	nn	nn	nn	np	nn	np	nn	np	np	np	nn	np	nn	nn	nn	nn	np	nn	np	nn	nn	nn
46481	<hkxhk>	{01}	(hh,hk,kk)	hk	hh	kk	hh	hk	hk	hk	hk	kk	hk	hk	kk	hk	kk	kk	hk	hk	--	--	hk	hk	hh	--	--	hk	hk	hk	hh	kk	--	kk	hk	hh	hh	kk	hk	hk	hk	kk	hk	hk	hk	hh	kk	hk	hk
24100	<nnxnp>	{-1}	(nn,np)	np	nn	np	nn	nn	np	np	np	np	np	np	np	np	np	np	nn	nn	--	--	--	--	nn	np	nn	np	np	np	--	np	--	np	nn	nn	nn	np	nn	np	--	np	--	nn	np	nn	np	np	np
96065	<nnxnp>	{-0}	(nn,np)	--	np	nn	np	np	nn	nn	nn	--	--	nn	nn	nn	nn	nn	np	--	--	--	--	--	np	--	np	nn	--	nn	--	--	--	--	np	np	np	nn	np	--	--	--	--	np	nn	--	nn	--	--
137327	<nnxnp>	{-1}	(nn,np)	np	nn	np	nn	nn	np	np	np	np	np	np	np	np	np	np	nn	nn	nn	nn	nn	--	nn	np	nn	np	np	np	nn	np	nn	np	nn	nn	nn	np	np	np	np	np	np	nn	np	nn	np	np	np
115199	<nnxnp>	{-1}	(nn,np)	np	nn	np	nn	nn	np	np	np	np	np	np	np	np	np	np	nn	nn	nn	nn	nn	nn	nn	np	nn	np	np	np	nn	np	nn	np	nn	nn	nn	np	np	np	np	np	np	nn	np	nn	np	np	np
133394	<nnxnp>	{-1}	(nn,np)	np	nn	np	nn	nn	np	np	np	np	np	np	np	np	np	np	nn	nn	--	nn	nn	nn	nn	np	nn	np	np	np	nn	np	nn	np	nn	nn	nn	np	np	np	--	np	np	nn	np	nn	np	np	np
59852	<hkxhk>	{00}	(hh,hk,kk)	hh	hk	hk	hk	kk	hh	hh	hh	hk	hh	hh	hk	hh	hk	hk	kk	kk	hk	kk	kk	hk	hk	hk	hk	hh	hh	hh	hk	hk	hk	hk	kk	hk	hk	hk	hk	hh	--	hk	hh	kk	hh	hk	hk	hh	hh
112404	<nnxnp>	{-1}	(nn,np)	--	nn	np	nn	nn	np	np	np	--	np	np	np	np	np	np	nn	nn	--	--	nn	--	nn	np	nn	np	--	np	--	np	nn	np	nn	nn	nn	np	np	np	--	np	--	nn	np	nn	--	np	np
48468	<hkxhk>	{00}	(hh,hk,kk)	hh	hk	hk	hk	kk	hh	hh	hh	hk	hh	hh	hk	hh	hk	hk	kk	kk	hk	--	kk	kk	hk	hk	hk	hh	hh	hh	hk	hk	hk	--	kk	hk	hk	hk	hk	hh	--	hk	hh	kk	hh	hk	hk	hh	hh
81394	<nnxnp>	{-1}	(nn,np)	np	nn	np	nn	nn	np	np	np	--	np	np	np	np	np	np	nn	nn	--	--	nn	--	nn	np	nn	--	np	np	nn	--	nn	np	nn	nn	nn	np	np	--	--	np	--	nn	np	nn	--	np	np
94377	<hkxhk>	{00}	(hh,hk,kk)	hh	hk	hk	hk	kk	hh	hh	hh	hk	hh	hh	hk	hh	hk	hk	kk	kk	--	hk	kk	--	hk	hk	hk	hh	hh	hh	hk	--	hk	hk	kk	hk	hk	hk	hk	hh	--	hk	hh	kk	hh	hk	hk	hh	hh
110530	<nnxnp>	{-0}	(nn,np)	nn	np	nn	np	np	nn	nn	nn	--	--	nn	nn	nn	nn	nn	np	np	--	--	np	--	np	nn	np	nn	nn	nn	np	nn	np	nn	np	np	np	nn	nn	nn	--	nn	--	np	nn	np	nn	nn	nn
71671	<nnxnp>	{-0}	(nn,np)	--	np	nn	np	np	nn	nn	nn	--	nn	nn	nn	nn	nn	nn	np	--	--	--	--	--	np	nn	--	nn	nn	nn	--	--	--	--	--	np	--	nn	--	--	--	nn	--	np	nn	nn	nn	nn	nn
103139	<efxeg>	{11}	(ee,ef,eg,fg)	--	ef	eg	ef	ee	fg	fg	fg	eg	fg	fg	eg	fg	eg	eg	ee	ee	--	--	ee	ee	ee	eg	ee	fg	fg	fg	ee	ee	ee	eg	ee	ef	ef	eg	eg	fg	--	eg	fg	ee	fg	--	eg	fg	fg
62342	<nnxnp>	{-1}	(nn,np)	np	nn	np	nn	nn	np	np	np	np	np	np	np	np	np	np	nn	nn	nn	nn	nn	nn	nn	np	nn	np	np	np	nn	np	nn	np	nn	nn	nn	np	np	np	np	np	--	nn	np	nn	np	np	nn
77556	<nnxnp>	{-0}	(nn,np)	--	np	--	np	--	nn	nn	--	--	--	nn	nn	nn	nn	nn	np	--	--	--	--	--	np	nn	--	--	--	nn	--	--	--	--	np	np	--	nn	nn	--	--	nn	--	np	nn	--	--	nn	np
47129	<hkxhk>	{11}	(hh,hk,kk)	kk	hk	hk	hk	hh	kk	kk	kk	hk	kk	kk	hk	kk	hk	hk	hh	hh	hk	hk	hh	hh	hk	hk	hk	kk	kk	kk	hk	hk	hk	hk	hh	hk	hk	hk	hk	kk	kk	hk	kk	hh	kk	hk	hk	kk	kk
243006	<nnxnp>	{-1}	(nn,np)	np	nn	np	nn	--	np	np	np	--	np	np	np	np	np	np	nn	nn	nn	--	nn	nn	nn	np	--	np	np	np	nn	np	nn	np	nn	--	--	np	--	np	np	np	--	nn	np	nn	np	np	np
109603	<nnxnp>	{-1}	(nn,np)	np	nn	np	nn	nn	np	np	np	--	np	np	np	np	np	np	nn	nn	nn	nn	nn	nn	nn	np	nn	np	np	np	nn	np	nn	np	nn	nn	nn	np	np	np	--	np	np	nn	np	nn	--	np	np
11513	<nnxnp>	{-1}	(nn,np)	--	nn	np	nn	nn	np	np	np	np	np	np	np	np	np	np	nn	nn	nn	nn	nn	nn	nn	np	nn	np	np	np	nn	np	--	np	nn	nn	nn	np	np	np	np	np	np	nn	np	nn	np	np	np
96784	<efxeg>	{01}	(ee,ef,eg,fg)	eg	ee	--	ee	ef	eg	eg	eg	fg	eg	eg	fg	eg	fg	fg	ef	ef	--	ee	ef	ef	ee	fg	ee	eg	eg	eg	ee	fg	--	fg	ef	ee	ee	fg	fg	eg	eg	fg	--	ef	eg	ee	fg	eg	eg
131908	<nnxnp>	{-1}	(nn,np)	--	nn	np	nn	nn	np	np	np	np	np	np	np	np	np	np	nn	nn	--	nn	np	nn	nn	np	nn	np	np	np	nn	np	nn	np	nn	nn	--	np	np	np	--	np	np	nn	np	nn	--	np	np
129175	<nnxnp>	{-1}	(nn,np)	np	nn	np	nn	nn	np	np	np	np	np	np	np	np	np	np	nn	nn	nn	nn	nn	nn	nn	np	nn	np	np	np	nn	np	nn	np	nn	nn	nn	np	np	--	np	np	np	nn	np	nn	np	np	np
56087	<hkxhk>	{01}	(hh,hk,kk)	hk	hh	kk	hh	hk	hk	hk	hk	kk	--	hk	kk	hk	kk	kk	hk	hk	--	--	hk	hh	hh	kk	hh	hk	hk	hk	hh	--	--	hk	hk	hh	hh	kk	kk	hk	--	kk	--	hk	hk	hh	kk	hk	hk
82529	<nnxnp>	{-0}	(nn,np)	--	np	--	np	--	nn	nn	nn	--	nn	nn	nn	nn	nn	nn	--	--	--	--	np	--	--	nn	--	--	nn	nn	--	--	np	--	np	np	--	nn	nn	nn	--	nn	nn	np	nn	--	--	nn	nn
4556	<nnxnp>	{-1}	(nn,np)	np	nn	nn	nn	nn	np	np	np	np	np	np	np	np	np	np	nn	nn	nn	nn	nn	np	nn	np	nn	np	np	np	nn	np	nn	np	nn	nn	nn	np	np	np	--	np	np	nn	np	nn	np	nn	np
136989	<nnxnp>	{-1}	(nn,np)	np	nn	nn	nn	nn	np	np	np	np	np	np	np	np	np	np	nn	nn	--	--	--	--	nn	np	nn	np	np	np	nn	np	nn	np	nn	nn	nn	np	np	np	--	np	--	nn	--	nn	np	nn	np
99571	<nnxnp>	{-1}	(nn,np)	np	nn	nn	nn	nn	np	np	np	np	np	np	np	np	np	np	nn	nn	nn	nn	nn	--	nn	np	nn	np	np	np	nn	np	nn	np	nn	nn	nn	np	np	np	--	np	np	nn	nn	nn	np	nn	np
31285	<nnxnp>	{-1}	(nn,np)	--	nn	nn	nn	nn	np	np	np	--	np	np	np	np	np	np	--	nn	--	--	--	--	--	np	nn	np	--	np	nn	--	--	--	nn	nn	nn	np	--	--	--	--	--	nn	nn	nn	--	nn	np
49088	<nnxnp>	{-1}	(nn,np)	np	nn	nn	nn	nn	np	np	np	np	np	np	np	np	np	np	nn	nn	nn	nn	nn	--	nn	np	nn	np	np	np	nn	np	nn	np	nn	nn	nn	np	np	np	--	np	--	nn	nn	nn	--	nn	np
171930	<nnxnp>	{-1}	(nn,np)	np	nn	nn	nn	nn	np	np	np	--	--	np	np	np	np	--	nn	nn	nn	nn	--	--	nn	np	nn	--	np	np	nn	--	--	--	nn	nn	nn	np	np	np	nn	np	np	--	nn	nn	--	nn	np
191371	<nnxnp>	{-1}	(nn,np)	--	nn	--	nn	nn	np	np	np	--	--	np	np	np	np	np	nn	nn	--	--	nn	--	nn	--	nn	--	--	np	--	--	--	--	nn	nn	nn	np	--	--	--	np	--	nn	nn	nn	--	nn	np
78906	<nnxnp>	{-1}	(nn,np)	np	nn	nn	nn	nn	np	np	np	np	np	np	np	np	np	np	nn	nn	nn	--	nn	np	nn	np	nn	np	np	np	nn	np	nn	np	nn	nn	nn	np	np	nn	--	np	np	nn	nn	nn	np	nn	np
91279	<hkxhk>	{01}	(hh,hk,kk)	hk	hh	hk	hh	hk	hk	hk	hk	kk	hk	hk	kk	hk	kk	kk	hk	hk	hh	--	hk	--	hh	--	hh	hk	--	hk	hh	kk	hh	kk	hk	hh	hh	kk	kk	hk	--	kk	--	hk	hh	hh	kk	hh	hk
115356	<nnxnp>	{-1}	(nn,np)	--	nn	nn	nn	nn	np	np	np	--	--	np	np	np	np	np	--	--	--	--	--	--	--	--	--	np	np	np	--	--	--	--	--	nn	--	np	--	--	--	--	--	--	nn	--	--	nn	np
33586	<nnxnp>	{-1}	(nn,np)	--	nn	nn	nn	--	np	np	np	--	--	np	np	np	np	np	nn	--	--	--	--	--	nn	--	--	np	--	np	--	--	--	--	nn	nn	--	np	--	--	--	np	--	nn	nn	nn	--	nn	np
90770	<nnxnp>	{-0}	(nn,np)	nn	np	np	np	np	nn	nn	nn	nn	nn	nn	nn	nn	nn	nn	np	np	np	np	np	--	np	nn	np	nn	nn	nn	np	nn	np	nn	np	np	np	nn	nn	nn	nn	nn	nn	np	np	np	nn	np	nn
68062	<nnxnp>	{-1}	(nn,np)	np	nn	nn	nn	nn	np	np	np	np	np	np	np	np	np	np	nn	nn	nn	nn	nn	np	nn	np	nn	np	np	np	nn	np	nn	np	nn	nn	nn	np	np	np	--	np	np	nn	nn	nn	np	nn	np
202501	<hkxhk>	{11}	(hh,hk,kk)	kk	hk	hh	hk	hh	kk	kk	kk	hk	kk	kk	hk	kk	hk	hk	hh	hh	hk	--	hh	--	hk	hk	hk	kk	kk	kk	--	hk	hk	hk	hh	hk	hk	hk	hk	kk	kk	hk	--	hh	--	--	hk	hk	kk
96711	<hkxhk>	{11}	(hh,hk,kk)	kk	hk	hh	hk	hh	kk	kk	kk	hk	kk	kk	hk	kk	hk	hk	hh	hh	--	--	hh	hk	hk	hk	hk	kk	kk	kk	hk	hk	hk	hk	hh	hk	hk	hk	hk	kk	kk	hk	kk	hh	hk	hk	hk	hk	kk
140787	<nnxnp>	{-1}	(nn,np)	--	nn	nn	nn	nn	np	np	np	np	--	np	np	np	np	np	nn	nn	--	nn	nn	--	nn	np	--	np	np	np	--	np	np	np	nn	nn	nn	np	--	--	--	np	--	nn	nn	nn	--	nn	np
130727	<nnxnp>	{-0}	(nn,np)	nn	np	np	np	np	nn	nn	nn	nn	nn	nn	nn	nn	nn	nn	np	np	--	--	np	nn	np	nn	np	nn	--	nn	--	nn	np	nn	np	np	np	nn	--	nn	--	nn	--	np	np	np	nn	np	nn
112101	<nnxnp>	{-1}	(nn,np)	np	nn	nn	nn	nn	np	np	np	np	np	np	np	np	np	np	nn	nn	--	nn	nn	np	nn	np	nn	np	np	np	nn	np	nn	np	nn	nn	nn	np	np	np	np	np	np	nn	nn	nn	np	nn	np
85893	<nnxnp>	{-0}	(nn,np)	nn	np	np	np	np	nn	nn	nn	nn	--	nn	nn	nn	nn	nn	np	--	--	--	--	--	np	nn	np	nn	nn	nn	np	--	--	--	--	np	np	nn	--	--	--	nn	nn	np	np	np	--	np	--
129390	<nnxnp>	{-0}	(nn,np)	nn	np	np	np	np	nn	nn	nn	nn	nn	nn	nn	nn	nn	nn	np	np	np	--	np	nn	np	nn	np	nn	nn	nn	np	nn	--	nn	np	np	np	nn	nn	--	nn	nn	nn	np	np	np	nn	np	nn
131187	<nnxnp>	{-0}	(nn,np)	nn	np	np	np	np	nn	nn	nn	--	--	nn	nn	nn	nn	nn	np	np	--	np	np	nn	np	nn	np	nn	nn	nn	np	nn	np	nn	np	np	np	nn	nn	nn	nn	nn	nn	np	np	np	nn	np	nn
32294	<nnxnp>	{-0}	(nn,np)	--	np	np	np	np	nn	nn	nn	--	--	nn	nn	nn	nn	nn	np	np	--	--	--	--	np	--	--	nn	--	np	np	--	--	--	np	nn	--	nn	--	--	--	--	--	np	np	np	--	np	nn
208628	<nnxnp>	{-0}	(nn,np)	nn	np	np	np	np	nn	nn	nn	nn	nn	nn	nn	nn	nn	nn	np	np	np	np	np	--	np	nn	np	nn	nn	np	np	nn	np	nn	np	nn	np	nn	nn	nn	--	nn	nn	np	np	np	nn	np	nn
114682	<nnxnp>	{-0}	(nn,np)	--	np	--	np	np	nn	np	nn	--	nn	nn	np	nn	nn	nn	nn	np	--	--	--	--	np	--	np	--	nn	np	np	nn	np	nn	np	nn	--	nn	--	--	--	nn	--	--	np	np	--	np	nn
119412	<nnxnp>	{-0}	(nn,np)	--	np	np	np	np	nn	np	nn	--	--	nn	np	nn	nn	nn	nn	np	np	--	--	--	--	nn	--	--	--	--	--	nn	--	--	np	nn	--	nn	nn	--	--	nn	--	np	np	np	nn	np	nn
5856	<nnxnp>	{-1}	(nn,np)	--	nn	nn	nn	nn	np	nn	np	np	np	np	nn	np	np	np	nn	nn	nn	--	nn	--	nn	np	--	np	--	nn	--	np	nn	np	nn	np	nn	np	np	--	--	np	np	nn	nn	nn	np	nn	np
77145	<nnxnp>	{-0}	(nn,np)	np	np	np	np	np	nn	np	nn	nn	nn	nn	np	nn	nn	nn	np	np	np	np	np	nn	np	nn	np	nn	nn	np	np	--	np	nn	np	nn	np	nn	--	--	nn	nn	nn	np	np	np	nn	np	nn
103681	<nnxnp>	{-0}	(nn,np)	np	np	np	np	np	nn	np	nn	nn	nn	nn	np	nn	nn	nn	nn	np	np	np	np	--	np	--	np	nn	nn	np	np	nn	np	nn	np	nn	np	nn	nn	nn	nn	nn	nn	np	np	np	nn	np	nn
98033	<nnxnp>	{-0}	(nn,np)	--	np	np	np	nn	nn	np	nn	--	--	nn	np	--	nn	nn	nn	np	--	--	np	--	--	nn	np	nn	--	np	--	nn	--	--	np	nn	np	nn	nn	--	--	nn	--	np	np	np	--	np	nn
3445	<nnxnp>	{-1}	(nn,np)	nn	nn	nn	nn	nn	np	nn	np	np	np	np	nn	np	np	np	np	nn	nn	nn	nn	np	nn	np	nn	np	np	nn	nn	np	nn	--	nn	np	nn	np	np	np	np	np	np	nn	nn	nn	np	nn	np
110973	<hkxhk>	{01}	(hh,hk,kk)	hh	hh	hk	hh	hk	hk	hh	hk	kk	--	hk	hk	hk	kk	kk	kk	hk	--	--	hk	kk	hh	kk	hh	hk	hk	hh	hh	kk	--	kk	hk	hk	hh	kk	kk	hk	--	kk	hk	hk	hh	hh	kk	hh	hk
15174	<nnxnp>	{-0}	(nn,np)	--	np	np	np	np	nn	np	nn	--	--	nn	np	nn	nn	nn	nn	--	--	--	--	--	np	nn	np	nn	--	np	np	nn	--	nn	np	nn	np	nn	--	nn	--	nn	--	np	np	np	--	np	nn
85121	<nnxnp>	{-0}	(nn,np)	np	np	np	np	np	nn	np	nn	nn	nn	nn	np	nn	nn	nn	nn	np	nn	--	np	--	np	nn	np	nn	nn	np	np	nn	np	nn	np	nn	np	nn	nn	nn	--	nn	--	np	np	np	nn	np	nn
137923	<nnxnp>	{-0}	(nn,np)	np	np	np	np	np	nn	np	nn	nn	nn	nn	np	nn	nn	nn	nn	np	nn	np	np	--	np	nn	np	nn	nn	np	np	nn	np	nn	np	nn	np	nn	nn	nn	nn	np	nn	np	np	np	nn	np	nn
198652	<nnxnp>	{-1}	(nn,np)	nn	nn	nn	nn	nn	np	nn	np	np	np	np	nn	np	np	--	np	nn	nn	--	nn	--	nn	np	nn	np	--	nn	nn	np	nn	np	nn	np	nn	np	--	--	np	nn	--	nn	nn	nn	--	nn	np
133545	<nnxnp>	{-0}	(nn,np)	np	np	np	np	np	nn	np	nn	--	nn	nn	np	nn	nn	nn	nn	np	--	--	--	np	np	nn	--	nn	--	np	np	nn	--	nn	np	nn	np	nn	--	--	--	np	--	np	np	np	--	np	nn
12039	<nnxnp>	{-0}	(nn,np)	--	np	np	np	np	nn	np	nn	nn	nn	nn	np	nn	nn	nn	nn	np	--	--	np	--	np	nn	np	nn	nn	np	np	nn	np	nn	np	nn	np	nn	nn	nn	--	np	--	np	np	np	nn	np	nn
61673	<nnxnp>	{-0}	(nn,np)	np	np	np	np	np	nn	np	nn	nn	nn	nn	np	nn	nn	nn	nn	np	--	--	np	nn	np	nn	np	nn	nn	np	np	nn	np	nn	np	nn	np	nn	nn	nn	--	np	nn	np	np	--	nn	np	nn
49379	<nnxnp>	{-1}	(nn,np)	nn	nn	nn	nn	nn	np	nn	np	np	np	np	nn	np	np	np	np	nn	--	np	nn	np	nn	np	np	np	np	nn	nn	--	nn	np	nn	np	nn	np	np	np	--	nn	np	nn	nn	nn	np	nn	np
127001	<nnxnp>	{-1}	(nn,np)	--	nn	nn	nn	nn	np	nn	np	--	np	np	nn	np	np	np	np	nn	--	--	nn	np	nn	np	np	np	np	nn	nn	np	nn	--	nn	np	nn	np	np	--	np	nn	--	nn	nn	nn	np	nn	--
45649	<nnxnp>	{-0}	(nn,np)	np	np	np	np	np	nn	np	nn	nn	nn	nn	np	nn	nn	nn	nn	np	--	nn	np	--	np	nn	nn	nn	nn	np	np	--	np	nn	np	nn	np	nn	nn	np	--	np	nn	np	np	np	nn	np	nn
51771	<nnxnp>	{-1}	(nn,np)	--	nn	nn	nn	nn	np	nn	np	np	np	np	nn	np	np	np	np	nn	--	--	nn	np	nn	np	np	np	np	nn	--	np	--	np	nn	np	nn	np	np	np	np	nn	--	--	nn	np	np	nn	np
100967	<nnxnp>	{-1}	(nn,np)	nn	nn	nn	nn	nn	np	nn	np	np	np	np	nn	np	np	np	np	nn	np	np	nn	np	nn	np	np	np	np	nn	nn	np	nn	np	nn	np	nn	np	np	np	np	nn	np	nn	nn	np	np	nn	np
92164	<nnxnp>	{-1}	(nn,np)	--	nn	nn	nn	--	np	nn	np	--	np	np	nn	np	np	np	--	nn	--	--	nn	--	nn	np	np	np	--	nn	nn	--	--	np	nn	np	--	np	np	--	--	nn	--	nn	nn	np	--	nn	np
57655	<nnxnp>	{-1}	(nn,np)	nn	nn	nn	nn	nn	np	nn	np	np	np	np	nn	np	np	np	np	nn	--	np	nn	--	nn	np	np	np	np	nn	nn	--	--	--	nn	np	nn	np	np	np	np	nn	np	nn	nn	np	np	nn	np
23958	<nnxnp>	{-1}	(nn,np)	nn	nn	nn	nn	nn	np	nn	np	np	np	np	nn	np	np	np	np	nn	--	--	nn	np	nn	np	np	np	np	nn	--	np	np	np	nn	np	nn	np	np	np	--	nn	--	nn	--	np	np	nn	np
93262	<nnxnp>	{-0}	(nn,np)	--	np	np	np	np	nn	np	nn	--	nn	nn	np	nn	nn	nn	nn	--	--	--	--	--	np	nn	nn	nn	nn	np	np	--	--	--	np	--	--	nn	nn	nn	--	np	--	np	np	nn	nn	np	nn
26923	<nnxnp>	{-0}	(nn,np)	np	np	np	np	np	nn	np	nn	nn	nn	nn	np	nn	nn	nn	nn	np	--	nn	np	--	np	nn	nn	nn	nn	np	np	nn	nn	nn	np	nn	np	nn	nn	nn	nn	np	--	np	np	nn	nn	np	nn
91029	<nnxnp>	{-1}	(nn,np)	--	nn	nn	nn	nn	np	nn	np	np	np	np	nn	np	np	np	np	nn	--	--	nn	np	nn	np	np	np	np	nn	nn	np	np	np	nn	np	--	np	np	--	--	nn	np	nn	nn	np	--	nn	np
96453	<hkxhk>	{11}	(hh,hk,kk)	hk	hk	hh	hk	hh	kk	hk	kk	hk	kk	kk	hh	kk	hk	hk	hk	hh	kk	kk	hh	--	hk	hk	kk	kk	kk	hk	hk	hk	kk	--	hh	kk	hk	hk	hk	kk	--	hh	kk	hh	hk	kk	hk	hk	kk
32865	<nnxnp>	{-0}	(nn,np)	np	np	np	np	np	nn	np	nn	nn	nn	nn	np	nn	nn	nn	nn	np	--	--	--	nn	np	nn	nn	nn	nn	np	np	nn	nn	--	np	nn	np	nn	--	--	nn	np	nn	np	np	nn	--	np	nn
19683	<nnxnp>	{-1}	(nn,np)	nn	nn	nn	nn	nn	np	nn	np	np	np	np	nn	np	np	np	np	--	--	np	nn	np	nn	np	np	np	np	nn	nn	np	np	np	nn	np	nn	np	--	np	np	--	--	--	nn	np	np	nn	np
48234	<nnxnp>	{-1}	(nn,np)	nn	nn	nn	nn	nn	np	nn	np	np	np	np	nn	np	np	np	np	nn	np	np	nn	np	nn	np	np	np	np	nn	nn	np	--	np	nn	np	nn	np	np	np	np	nn	np	nn	nn	np	np	nn	np
91417	<hkxhk>	{01}	(hh,hk,kk)	hh	hh	hk	hh	hk	hk	hh	hk	kk	hk	hk	hk	hk	kk	kk	kk	hk	--	hk	hk	kk	hh	kk	hk	hk	hk	hh	hh	kk	hk	kk	hk	hk	hh	kk	--	hk	--	hk	hk	hk	hh	hk	kk	hh	hk
43057	<nnxnp>	{-1}	(nn,np)	--	nn	nn	nn	nn	np	nn	np	--	--	np	nn	--	np	np	np	--	--	--	--	--	nn	--	--	np	--	--	--	--	--	--	nn	np	nn	np	--	--	--	nn	--	nn	nn	np	--	nn	--
87251	<nnxnp>	{-1}	(nn,np)	nn	nn	nn	nn	nn	np	nn	np	np	np	np	nn	np	np	np	np	nn	np	np	nn	nn	nn	np	np	np	np	nn	nn	np	np	np	nn	np	nn	np	np	np	nn	nn	np	nn	nn	np	np	nn	np
94870	<nnxnp>	{-1}	(nn,np)	--	nn	nn	nn	nn	np	nn	np	--	--	np	nn	np	np	np	np	nn	--	np	--	--	nn	np	np	--	np	nn	--	--	--	--	nn	np	nn	np	np	np	--	nn	--	nn	nn	np	--	--	np
142374	<nnxnp>	{-0}	(nn,np)	--	np	--	np	np	nn	np	nn	nn	--	nn	np	nn	nn	nn	nn	--	--	--	--	--	--	--	nn	nn	nn	np	--	nn	--	--	np	nn	--	nn	--	--	--	--	--	np	np	nn	--	np	nn
91304	<hkxhk>	{00}	(hh,hk,kk)	hk	hk	kk	hk	kk	hh	hk	hh	hk	hh	hh	kk	hh	hk	hk	hk	kk	--	hh	--	hk	hk	hk	hh	hh	hh	hk	hk	hk	hh	hk	kk	hh	hk	hk	hk	hh	--	kk	hh	kk	hk	hh	hk	hk	hh
141113	<nnxnp>	{-0}	(nn,np)	--	np	np	np	np	--	np	nn	--	nn	nn	np	nn	nn	nn	nn	--	--	--	np	--	--	nn	--	--	nn	np	--	--	--	nn	np	nn	--	nn	nn	--	--	np	--	np	np	nn	nn	np	--
126574	<nnxnp>	{-1}	(nn,np)	--	nn	nn	nn	nn	np	nn	np	np	np	np	nn	np	np	np	np	np	--	--	nn	--	nn	np	--	np	np	nn	nn	--	np	np	nn	np	nn	np	--	--	--	nn	np	nn	nn	np	np	nn	nn
24588	<hkxhk>	{01}	(hh,hk,kk)	hh	hh	hk	hh	hk	hk	hh	hk	kk	hh	hk	hk	hk	kk	kk	kk	kk	kk	hk	--	--	hh	kk	hk	hk	hk	hh	hh	kk	--	kk	hk	hk	hh	kk	kk	kk	hk	hk	hk	hk	hh	hk	hk	hh	hh
50690	<nnxnp>	{-0}	(nn,np)	np	np	np	np	np	nn	np	nn	nn	np	nn	np	nn	nn	nn	nn	nn	nn	--	np	nn	np	nn	nn	nn	nn	np	np	nn	--	nn	np	nn	np	nn	nn	nn	--	np	nn	np	np	nn	np	np	np
10610	<nnxnp>	{-0}	(nn,np)	np	np	np	np	np	nn	np	nn	nn	np	nn	np	nn	nn	nn	nn	nn	--	nn	np	nn	np	nn	nn	nn	nn	np	np	nn	nn	nn	np	nn	np	nn	--	nn	nn	--	nn	np	np	nn	np	np	np
35926	<hkxhk>	{01}	(hh,hk,kk)	hh	hh	hk	hh	hk	hk	hh	hk	kk	hh	hk	hk	hk	kk	kk	kk	kk	--	hk	hk	kk	hh	kk	hk	hk	hk	hh	hk	kk	hk	kk	hk	hk	hh	kk	--	hk	hk	hk	hk	hk	hh	hk	hk	hh	hh
139950	<hkxhk>	{10}	(hh,hk,kk)	kk	kk	hk	kk	hk	hk	kk	hk	hh	kk	hk	hk	hk	hh	hh	hh	hh	hk	hk	hk	hh	kk	hh	hk	hk	hk	kk	kk	hh	hk	hh	hk	hk	kk	hh	hh	hk	--	hk	hk	hk	kk	hk	hk	kk	kk
62126	<nnxnp>	{-1}	(nn,np)	nn	nn	nn	nn	nn	np	nn	np	np	nn	np	nn	np	np	np	nn	np	np	--	nn	--	nn	np	np	np	np	nn	nn	--	--	np	nn	np	nn	np	np	--	np	nn	np	nn	nn	np	--	nn	nn
114128	<efxeg>	{01}	(ee,ef,eg,fg)	--	ee	ef	ee	ef	eg	ee	eg	--	ee	eg	ef	eg	fg	fg	ef	fg	--	--	--	--	ee	fg	eg	eg	eg	ee	ee	--	eg	fg	ef	eg	ee	fg	fg	eg	eg	ef	eg	ef	--	eg	--	ee	ee
557	<hkxhk>	{10}	(hh,hk,kk)	kk	kk	hk	kk	hk	hk	kk	hk	hh	kk	hk	hk	hk	hh	hh	hk	hh	--	--	hk	hh	kk	hh	hk	hk	hk	kk	kk	hh	hk	hh	hk	hk	kk	hh	--	hk	hk	hk	hk	hk	kk	hk	hk	kk	kk
77533	<efxeg>	{10}	(ee,ef,eg,fg)	fg	fg	eg	fg	eg	ef	fg	ef	ee	fg	ef	eg	ef	ee	ee	eg	ee	ef	--	eg	ee	fg	ee	ef	ef	ef	fg	fg	ee	fg	ee	eg	ef	fg	ee	ee	ef	--	ee	ef	eg	fg	ef	--	fg	fg
94640	<efxeg>	{11}	(ee,ef,eg,fg)	ef	ef	ee	ef	ee	fg	ef	fg	eg	ef	fg	ee	fg	eg	eg	ee	eg	--	fg	ee	eg	ef	eg	fg	fg	fg	ef	ef	eg	ef	ee	ee	fg	ef	eg	eg	fg	--	eg	--	ee	ef	fg	ee	ef	ef
116953	<nnxnp>	{-1}	(nn,np)	--	nn	--	nn	nn	np	nn	np	np	--	np	nn	np	np	np	nn	--	--	--	--	--	nn	--	--	--	--	nn	nn	np	nn	--	nn	np	nn	np	--	--	--	--	--	nn	nn	np	--	nn	--
73418	<nnxnp>	{-1}	(nn,np)	nn	nn	nn	nn	nn	np	nn	np	np	nn	np	nn	np	np	np	nn	np	--	np	nn	np	nn	np	np	np	np	nn	nn	np	nn	--	nn	np	nn	np	np	np	--	np	np	nn	nn	np	nn	nn	nn
106367	<hkxhk>	{01}	(hh,hk,kk)	hh	hh	hk	hh	kk	--	hh	hk	kk	hh	hk	hk	hk	kk	kk	hk	kk	hk	--	hk	kk	hh	kk	hk	hk	hk	hh	hh	kk	hh	kk	hk	hk	hh	kk	--	hk	hk	kk	hk	hk	hh	hk	hk	hh	hh
61402	<hkxhk>	{01}	(hh,hk,kk)	hh	hk	hk	hh	kk	hh	hh	hk	--	hh	hk	hk	hk	kk	kk	hk	kk	hk	hk	hk	kk	hh	kk	hk	hk	hk	hh	hh	kk	hh	kk	hk	hk	hh	kk	kk	hk	hk	kk	hk	hk	hh	hk	hk	hh	hh
3214	<nnxnp>	{-0}	(nn,np)	np	nn	np	np	nn	np	np	nn	nn	np	nn	np	nn	nn	nn	np	nn	nn	--	np	--	np	nn	nn	nn	nn	np	np	nn	np	nn	np	nn	np	nn	nn	--	nn	nn	nn	np	np	nn	np	np	np
69051	<nnxnp>	{-1}	(nn,np)	--	np	nn	nn	np	nn	nn	np	np	nn	np	nn	np	nn	np	nn	--	np	--	--	np	nn	np	np	np	np	nn	nn	--	--	np	nn	np	nn	np	np	--	--	np	--	nn	nn	np	--	nn	nn
97742	<hkxhk>	{10}	(hh,hk,kk)	kk	hk	hk	kk	hk	kk	kk	hk	--	kk	hk	hk	hk	hk	hh	hk	hk	--	--	hk	--	hk	hk	hk	hk	hk	kk	kk	hh	kk	hh	hk	hk	kk	hh	hk	hk	--	--	hk	hk	kk	hk	hk	kk	kk
72098	<nnxnp>	{-0}	(nn,np)	np	nn	np	np	nn	np	np	nn	--	np	nn	np	nn	np	nn	np	nn	nn	--	np	nn	nn	nn	nn	nn	nn	np	--	nn	np	nn	np	nn	--	nn	np	--	--	nn	--	np	np	nn	nn	np	np
127891	<nnxnp>	{-1}	(nn,np)	--	np	nn	nn	--	nn	nn	np	--	nn	np	nn	np	nn	np	nn	--	--	nn	--	--	--	--	--	np	--	nn	--	--	nn	--	nn	np	--	np	--	--	--	--	--	nn	nn	--	--	nn	nn
45751	<efxeg>	{01}	(ee,ef,eg,fg)	ee	eg	ef	ee	fg	ee	ee	eg	fg	ee	eg	ef	eg	ef	fg	ef	fg	ee	--	ef	--	eg	fg	eg	eg	eg	ee	ee	--	ee	fg	ef	eg	ee	fg	ef	eg	eg	fg	eg	ef	ee	eg	ef	ee	ee
48342	<hkxhk>	{11}	(hh,hk,kk)	hk	kk	hh	hk	hk	hk	hk	kk	hk	hk	kk	hh	kk	hh	hk	hh	hk	--	kk	--	--	hk	hk	--	kk	kk	hk	hk	hk	hk	hk	hh	kk	hk	hk	hk	kk	kk	hk	kk	hh	hk	kk	hh	hk	hk
60016	<nnxnp>	{-0}	(nn,np)	np	nn	np	np	nn	np	np	nn	nn	np	nn	np	nn	np	nn	np	nn	nn	nn	np	nn	nn	nn	nn	nn	nn	np	np	nn	np	nn	np	nn	np	nn	np	nn	nn	nn	nn	np	np	nn	np	np	np
21252	<nnxnp>	{-0}	(nn,np)	np	nn	np	np	nn	np	np	nn	nn	np	nn	np	nn	np	nn	--	nn	nn	nn	np	nn	nn	nn	np	np	--	np	np	nn	np	nn	np	nn	np	nn	np	nn	--	nn	nn	np	np	nn	np	np	np
86801	<nnxnp>	{-0}	(nn,np)	np	nn	np	np	nn	np	np	nn	nn	np	nn	np	nn	np	nn	np	nn	nn	--	np	nn	nn	nn	np	np	np	np	np	nn	--	nn	np	nn	np	nn	np	nn	nn	nn	np	np	np	nn	np	np	np
27670	<hkxhk>	{11}	(hh,hk,kk)	hk	kk	hh	hk	hk	hk	hk	kk	hk	hk	kk	--	kk	--	hk	hh	hk	kk	--	hh	--	kk	hk	hk	hk	hk	hk	hk	hk	hk	hk	--	kk	hk	hk	hh	kk	kk	hk	--	--	hk	kk	hh	hk	hk
7600	<nnxnp>	{-0}	(nn,np)	np	nn	np	np	nn	np	np	nn	nn	np	nn	np	nn	np	nn	np	nn	--	nn	--	nn	nn	nn	np	np	np	nn	np	nn	nn	--	np	nn	np	nn	np	--	nn	nn	--	np	np	nn	--	np	np
101881	<nnxnp>	{-1}	(nn,np)	nn	nn	nn	nn	--	nn	nn	nn	--	nn	nn	np	np	nn	np	--	nn	--	--	--	--	np	--	nn	--	np	np	--	--	--	nn	np	np	np	--	--	--	--	np	--	np	nn	--	--	np	nn
120178	<nnxnp>	{-0}	(nn,np)	np	np	np	np	nn	np	np	np	--	--	np	nn	nn	np	nn	nn	np	--	--	np	--	nn	nn	--	nn	nn	nn	--	--	--	--	nn	nn	nn	np	--	--	--	nn	--	nn	np	nn	nn	nn	np
64376	<nnxnp>	{-1}	(nn,np)	nn	nn	nn	nn	np	nn	nn	nn	np	nn	nn	np	np	nn	np	np	nn	--	nn	nn	np	np	np	nn	np	np	np	np	np	nn	--	np	np	np	nn	np	np	nn	np	--	np	nn	np	np	np	nn
91075	<nnxnp>	{-0}	(nn,np)	nn	np	np	np	nn	np	np	np	--	np	np	nn	nn	np	nn	nn	--	--	--	--	--	nn	nn	--	nn	nn	nn	--	--	--	nn	nn	nn	nn	np	--	--	--	nn	nn	nn	np	nn	nn	nn	--
128782	<nnxnp>	{-0}	(nn,np)	--	np	--	np	nn	np	np	np	--	--	np	nn	nn	np	nn	nn	np	--	--	np	--	nn	nn	--	nn	--	nn	--	nn	--	nn	nn	nn	nn	np	nn	nn	--	nn	--	nn	np	nn	--	nn	np
108193	<efxeg>	{00}	(ee,ef,eg,fg)	ee	fg	fg	eg	ee	eg	eg	eg	ee	eg	fg	ef	ef	fg	ef	ee	fg	--	--	fg	ee	ee	ef	fg	ee	ee	ef	ee	ef	--	ef	ee	ee	ee	fg	ee	--	--	ee	--	ee	eg	ee	--	ee	fg
107456	<nnxnp>	{-1}	(nn,np)	--	nn	nn	nn	np	nn	nn	nn	--	nn	nn	np	np	nn	np	np	nn	nn	--	nn	--	np	--	nn	np	np	np	--	--	nn	--	np	np	np	nn	--	--	--	np	np	np	nn	np	np	np	nn
50671	<nnxnp>	{-1}	(nn,np)	nn	nn	nn	nn	np	nn	nn	nn	--	nn	nn	np	np	nn	np	np	--	--	--	--	--	np	nn	--	np	np	np	--	np	nn	np	np	np	--	nn	np	np	np	np	--	np	nn	np	np	np	nn
110559	<nnxnp>	{-1}	(nn,np)	nn	nn	nn	nn	np	nn	nn	nn	np	nn	nn	np	np	nn	np	np	nn	nn	nn	nn	np	np	np	nn	np	np	np	np	np	--	np	np	np	np	nn	np	np	np	np	np	np	nn	np	np	np	nn
194335	<hkxhk>	{10}	(hh,hk,kk)	kk	hk	hk	kk	hk	kk	kk	kk	hk	kk	hk	hh	hh	hk	hh	hk	hk	kk	kk	hk	hk	hk	hh	hk	hk	hk	hh	hh	--	--	hh	hk	hk	hk	hk	hk	hk	hk	hk	hk	hk	kk	hk	hk	hk	hk
133753	<nnxnp>	{-1}	(nn,np)	nn	nn	nn	nn	np	nn	nn	nn	np	nn	nn	np	np	nn	np	np	nn	nn	nn	nn	np	np	np	nn	np	np	np	np	np	nn	np	np	np	np	nn	np	np	np	np	np	np	nn	np	np	np	nn
42199	<nnxnp>	{-0}	(nn,np)	np	np	np	np	nn	np	np	np	nn	np	np	nn	nn	np	nn	nn	np	np	np	np	nn	nn	nn	np	nn	--	nn	nn	nn	--	nn	nn	nn	nn	np	nn	nn	--	nn	nn	nn	np	nn	nn	nn	np
66114	<nnxnp>	{-1}	(nn,np)	nn	nn	nn	nn	np	nn	nn	nn	np	nn	nn	np	np	nn	np	np	nn	nn	nn	nn	np	np	np	nn	np	np	np	np	np	nn	np	np	np	np	nn	np	np	np	np	np	np	nn	np	np	np	nn
77484	<nnxnp>	{-1}	(nn,np)	nn	nn	nn	nn	np	nn	nn	nn	np	nn	nn	np	np	nn	np	np	nn	nn	nn	nn	--	np	np	nn	np	np	np	np	np	nn	np	np	np	np	nn	np	np	--	np	--	np	nn	np	np	np	nn
77681	<efxeg>	{10}	(ee,ef,eg,fg)	fg	eg	eg	fg	ef	fg	fg	fg	ef	fg	eg	ee	ee	eg	ee	ef	eg	fg	fg	eg	ef	ef	ee	eg	ef	ef	ee	ee	ee	--	ee	ef	ef	--	eg	ef	--	--	ef	--	ef	fg	ef	ef	ef	eg
14286	<nnxnp>	{-1}	(nn,np)	nn	nn	nn	nn	np	nn	nn	nn	np	nn	nn	np	np	nn	np	np	nn	nn	nn	nn	np	np	np	nn	np	np	np	np	np	nn	np	np	np	np	nn	np	np	np	np	np	np	nn	np	nn	np	nn
105373	<hkxhk>	{01}	(hh,hk,kk)	hh	hk	hk	hh	hk	hh	hh	hh	hk	--	hk	kk	kk	hk	kk	hk	hk	--	--	kk	--	hk	kk	hk	hk	hk	kk	--	kk	--	kk	hk	hk	hk	hk	--	--	hk	hk	hk	hk	hh	hk	hk	hk	hk
66217	<hkxhk>	{10}	(hh,hk,kk)	kk	hk	kk	kk	hk	hk	kk	kk	hh	kk	hk	hh	--	hk	hh	hk	kk	--	kk	hk	hk	hk	hk	kk	hk	hk	hh	hh	hh	hk	hk	hk	hk	hh	hk	hk	hk	kk	hk	hk	hk	kk	hh	hk	hh	kk
77111	<nnxnp>	{-1}	(nn,np)	--	nn	nn	nn	--	nn	nn	nn	--	nn	nn	np	np	nn	np	np	nn	nn	--	nn	--	np	np	nn	np	np	np	np	--	--	--	np	np	np	nn	np	np	--	np	--	--	nn	np	--	np	nn
111056	<hkxhk>	{00}	(hh,hk,kk)	hk	kk	hk	hk	hh	kk	hk	hk	hk	hk	kk	hk	hk	kk	hk	hh	hk	--	hk	kk	--	hh	hh	kk	hh	--	hk	hk	hk	--	hh	hh	hh	hk	kk	hh	hh	hh	hh	--	hh	hk	hk	hh	hk	hk
103185	<nnxnp>	{-1}	(nn,np)	--	--	nn	nn	--	--	nn	nn	--	--	nn	np	np	--	np	np	nn	--	--	--	--	nn	np	--	--	np	np	--	np	nn	--	np	np	np	nn	np	--	--	np	--	np	nn	np	--	np	nn
15507	<nnxnp>	{-1}	(nn,np)	nn	nn	nn	nn	--	nn	nn	nn	--	nn	nn	np	np	nn	np	np	nn	--	--	--	--	--	np	nn	--	--	np	--	--	nn	--	np	np	--	nn	np	np	--	--	--	np	nn	np	np	np	nn
106628	<nnxnp>	{-1}	(nn,np)	--	nn	nn	nn	np	nn	nn	nn	np	nn	nn	np	np	nn	np	np	nn	--	--	--	--	--	--	--	--	np	np	--	--	--	--	np	np	--	nn	--	--	--	--	--	np	nn	np	--	np	nn
22186	<nnxnp>	{-0}	(nn,np)	--	np	np	np	nn	np	np	np	--	--	np	nn	nn	np	nn	--	np	--	--	np	--	nn	nn	--	--	nn	nn	--	--	--	--	nn	nn	--	np	--	--	--	--	--	nn	np	--	--	nn	np
32273	<nnxnp>	{-1}	(nn,np)	nn	nn	nn	nn	np	nn	nn	nn	np	nn	nn	np	np	nn	np	np	nn	nn	nn	nn	--	np	np	nn	np	np	np	--	--	--	--	np	np	np	nn	--	np	--	np	np	np	nn	np	np	np	nn
91283	<efxeg>	{11}	(ee,ef,eg,fg)	--	ee	ef	ef	--	ee	ef	ef	--	--	ee	eg	eg	ee	eg	fg	--	--	--	--	--	fg	fg	--	fg	fg	eg	--	--	--	--	fg	fg	--	ee	fg	--	--	fg	--	fg	ef	--	--	eg	ef
37651	<nnxnp>	{-1}	(nn,np)	nn	nn	nn	nn	np	nn	nn	nn	np	nn	nn	np	np	nn	np	np	nn	--	nn	nn	np	np	np	nn	np	np	np	np	np	nn	np	np	np	np	nn	np	np	--	np	--	np	nn	np	np	np	--
40455	<nnxnp>	{-1}	(nn,np)	--	nn	nn	nn	np	nn	nn	nn	np	--	nn	np	np	nn	np	np	nn	--	nn	nn	--	np	np	nn	np	np	np	--	np	--	--	np	np	np	nn	np	np	--	np	--	np	nn	--	np	np	--
85496	<nnxnp>	{-1}	(nn,np)	nn	nn	nn	nn	np	nn	nn	nn	np	nn	nn	np	np	nn	np	np	nn	nn	nn	nn	--	np	np	nn	np	np	np	np	np	nn	np	np	np	np	nn	np	np	np	np	np	np	nn	np	np	np	nn
89050	<nnxnp>	{-1}	(nn,np)	nn	nn	nn	nn	np	nn	nn	nn	np	nn	nn	np	np	nn	np	np	nn	--	--	nn	--	np	np	nn	np	np	np	np	--	--	np	np	np	np	nn	np	np	--	np	np	np	nn	np	np	np	nn
115720	<nnxnp>	{-1}	(nn,np)	nn	nn	nn	nn	np	nn	nn	nn	np	nn	nn	np	np	nn	np	np	nn	nn	nn	nn	np	np	np	nn	np	np	np	np	np	--	np	np	np	np	nn	np	--	np	np	np	np	nn	np	np	np	nn
207468	<hkxhk>	{01}	(hh,hk,kk)	--	hk	hh	hh	hk	hk	hh	hh	kk	--	hk	kk	kk	hk	kk	hk	hh	hh	hk	hk	hk	hk	hk	hk	hk	hk	kk	kk	kk	hk	hk	hk	hk	kk	hk	hk	hk	hk	hk	hk	hk	hh	kk	hk	kk	hh
78580	<nnxnp>	{-1}	(nn,np)	nn	nn	nn	nn	np	nn	nn	nn	np	nn	nn	np	np	nn	np	np	nn	nn	nn	nn	np	np	np	nn	np	np	np	np	np	nn	np	np	np	np	nn	np	np	np	np	np	np	nn	np	np	np	nn
118060	<hkxhk>	{01}	(hh,hk,kk)	hh	hk	hh	hh	hk	hk	hh	hh	kk	hh	hk	kk	kk	hk	kk	hk	hh	hh	--	hk	hk	hk	hk	hk	hk	hk	kk	kk	kk	hk	hk	hk	hk	kk	hk	hk	hk	hk	hk	hk	hk	hh	kk	hk	kk	hh
83948	<hkxhk>	{10}	(hh,hk,kk)	kk	hk	kk	kk	hk	hk	kk	kk	hh	kk	hk	hh	hh	hk	hh	hk	kk	kk	kk	hk	hk	hk	hk	hk	hk	hk	--	hh	hh	hk	hk	hk	hk	hh	hk	hk	hk	hk	hk	hk	hk	kk	hh	hk	hh	kk
13269	<nnxnp>	{-0}	(nn,np)	np	np	np	np	nn	np	np	np	nn	np	np	nn	nn	np	nn	nn	np	--	np	np	--	nn	nn	np	nn	nn	nn	--	nn	np	nn	nn	nn	nn	np	nn	nn	nn	nn	--	nn	np	nn	nn	nn	np
89422	<hkxhk>	{01}	(hh,hk,kk)	hh	hk	hh	hh	hk	hk	hh	hh	kk	hh	hk	kk	kk	hk	kk	hk	hh	hh	hk	hk	--	hk	hk	hk	hk	hk	kk	kk	--	hk	--	hk	hk	kk	hk	hk	hk	hh	hk	hk	hk	hk	kk	hk	kk	hh
112531	<hkxhk>	{01}	(hh,hk,kk)	hh	hk	hh	hh	hk	hk	hh	hh	kk	hh	hk	kk	kk	hk	kk	hk	hh	hh	--	hk	hk	hk	hk	hk	hk	hk	kk	kk	kk	hk	hk	hk	hk	kk	hk	hk	hk	--	hk	hk	hk	hh	kk	hk	kk	hh
94080	<nnxnp>	{-0}	(nn,np)	np	np	np	np	nn	np	np	np	--	np	np	nn	nn	np	nn	nn	np	--	--	np	nn	nn	nn	np	nn	nn	nn	nn	nn	np	nn	nn	nn	nn	np	nn	nn	nn	nn	--	nn	np	nn	nn	nn	np
221549	<nnxnp>	{-0}	(nn,np)	--	np	--	--	nn	np	--	--	--	--	np	--	--	np	--	nn	--	--	--	np	nn	nn	nn	np	nn	nn	--	--	--	np	nn	nn	nn	--	np	nn	nn	nn	nn	--	nn	--	--	nn	--	--
23212	<nnxnp>	{-1}	(nn,np)	nn	nn	nn	nn	np	--	nn	nn	--	nn	--	np	np	nn	np	--	nn	--	--	nn	nn	np	np	nn	--	np	np	--	--	nn	np	np	np	np	nn	np	np	--	np	np	np	nn	np	--	np	nn
50598	<nnxnp>	{-1}	(nn,np)	nn	nn	nn	nn	np	nn	nn	nn	np	nn	nn	np	np	nn	--	np	nn	--	nn	nn	--	np	--	nn	np	np	np	np	--	nn	np	--	np	np	nn	np	--	--	np	--	np	nn	np	np	np	nn
37287	<nnxnp>	{-1}	(nn,np)	nn	nn	nn	nn	np	nn	nn	nn	np	nn	nn	np	np	nn	np	np	nn	--	nn	nn	--	np	np	nn	np	np	np	np	--	nn	--	np	np	np	nn	np	np	--	np	--	np	nn	np	np	np	nn
59369	<hkxhk>	{01}	(hh,hk,kk)	hh	hk	hh	hh	hk	hk	hh	hh	kk	hh	hk	kk	kk	hk	kk	hk	hh	hh	hh	hk	hk	hk	hk	hk	hk	hk	kk	kk	kk	hk	hk	hk	hk	kk	hk	hk	hk	hk	hk	hk	hk	hh	kk	hk	kk	hh
72770	<nnxnp>	{-1}	(nn,np)	nn	nn	nn	nn	np	nn	nn	nn	np	--	nn	np	np	nn	np	np	nn	--	nn	nn	np	np	np	nn	np	np	np	--	np	nn	np	np	np	np	nn	np	np	np	np	np	np	nn	np	np	np	nn
103765	<hkxhk>	{01}	(hh,hk,kk)	hh	hk	hh	hh	hk	hk	hh	hh	kk	hh	hk	kk	kk	hk	kk	hk	hh	--	hk	hk	--	hk	hk	hk	hk	hk	kk	kk	kk	hk	hk	hk	hk	kk	hk	hk	hk	--	hk	hk	hk	hh	kk	hk	kk	hh
14395	<hkxhk>	{01}	(hh,hk,kk)	hh	hk	hh	hh	hk	hk	hh	hh	kk	hh	hk	kk	kk	hk	kk	hk	hh	hh	hh	hk	--	hk	hk	hk	hk	hk	kk	kk	kk	hk	hh	hk	hk	kk	hk	hk	hk	--	hk	hk	hk	hh	kk	hk	kk	hh
59347	<nnxnp>	{-1}	(nn,np)	nn	nn	--	nn	--	nn	nn	nn	--	nn	nn	np	np	nn	np	np	nn	--	--	--	--	np	--	nn	nn	np	np	--	np	--	--	np	np	np	nn	--	np	--	np	np	np	nn	np	np	np	nn
20381	<nnxnp>	{-1}	(nn,np)	nn	nn	nn	nn	np	nn	nn	nn	np	nn	nn	np	np	nn	np	np	nn	nn	nn	nn	np	np	np	nn	nn	np	np	np	np	nn	np	np	np	np	nn	np	np	np	np	np	np	nn	np	np	np	nn
114803	<nnxnp>	{-0}	(nn,np)	np	np	np	np	nn	np	np	np	nn	np	np	nn	nn	np	nn	nn	np	--	--	np	--	nn	nn	np	np	nn	nn	nn	nn	np	nn	nn	nn	nn	np	nn	nn	nn	nn	nn	nn	np	nn	nn	nn	np
9668	<nnxnp>	{-0}	(nn,np)	np	np	np	np	nn	np	np	np	--	np	np	nn	nn	np	nn	nn	np	np	--	np	np	nn	nn	np	np	nn	nn	nn	--	--	nn	nn	nn	--	np	nn	nn	--	nn	nn	nn	np	nn	nn	nn	np
91309	<hkxhk>	{10}	(hh,hk,kk)	kk	hk	kk	kk	kk	hk	kk	kk	hh	kk	hk	hh	hh	hk	hh	hk	kk	kk	kk	hk	--	hk	hk	hk	kk	hk	hh	hh	hh	hk	hk	hk	hk	hh	hk	hk	hk	hk	hk	--	hk	kk	hh	hk	hh	kk
92842	<hkxhk>	{10}	(hh,hk,kk)	kk	hk	kk	kk	kk	hk	kk	kk	hh	kk	hk	hh	hh	hk	hh	hk	kk	kk	--	hk	--	hk	hk	hk	kk	hk	hh	hh	hh	hk	hk	hk	--	--	--	hk	hk	--	hk	hk	hk	kk	hh	hk	hh	kk
35181	<hkxhk>	{10}	(hh,hk,kk)	--	hk	kk	kk	kk	hk	kk	kk	hh	kk	hk	hh	hh	hk	hh	hk	kk	--	kk	hk	kk	hk	hk	hk	kk	hk	hh	hh	hh	hh	hk	hk	hk	hh	hk	hk	hk	hk	--	hk	--	kk	hh	hk	hh	kk
117830	<hkxhk>	{10}	(hh,hk,kk)	kk	hk	kk	kk	kk	hk	kk	kk	hh	kk	hk	hh	hh	hk	hh	hk	kk	kk	hk	hk	kk	hk	hk	hk	kk	hk	hh	hh	hk	hk	hk	hk	hk	hh	hk	hk	hk	--	hk	hk	hk	kk	hh	hk	hh	kk
19630	<nnxnp>	{-1}	(nn,np)	nn	nn	nn	nn	--	nn	nn	nn	np	nn	nn	np	np	nn	np	np	nn	--	nn	nn	nn	np	np	nn	nn	np	np	np	np	nn	np	np	np	np	nn	np	np	np	np	np	np	nn	np	np	np	nn
96825	<hkxhk>	{10}	(hh,hk,kk)	--	hk	kk	kk	kk	hk	kk	kk	hh	kk	hk	hh	hh	hk	hh	hk	kk	kk	--	hk	kk	hk	hk	hk	kk	hk	hh	hh	--	hk	hk	hk	hk	hh	hk	hk	hk	hh	hk	--	hk	kk	hh	hk	hh	kk
41326	<nnxnp>	{-1}	(nn,np)	nn	nn	nn	nn	nn	nn	nn	nn	np	nn	nn	np	np	nn	np	np	nn	nn	np	--	nn	np	nn	nn	nn	nn	np	np	np	nn	np	np	np	np	nn	np	np	np	np	np	np	nn	np	np	np	nn
91476	<hkxhk>	{01}	(hh,hk,kk)	hh	hk	--	hh	hh	hk	hh	hh	kk	hh	hk	kk	kk	hk	kk	hk	hh	hh	hk	hk	hh	hk	hh	hk	hh	hh	kk	kk	kk	hk	hk	hk	hk	kk	hk	hk	hk	hk	hk	hk	hk	hh	kk	hk	kk	hh
53202	<nnxnp>	{-1}	(nn,np)	nn	--	nn	nn	nn	--	nn	nn	--	nn	--	--	--	--	--	np	nn	nn	--	--	--	np	nn	--	nn	nn	--	--	--	--	np	np	np	--	--	np	np	np	np	np	np	nn	--	np	--	nn
110665	<nnxnp>	{-1}	(nn,np)	nn	nn	nn	nn	nn	nn	nn	nn	np	nn	nn	np	np	nn	np	np	nn	--	np	nn	--	np	nn	nn	nn	nn	np	np	np	np	np	np	np	nn	nn	--	np	--	np	np	np	nn	np	np	np	nn
37643	<nnxnp>	{-1}	(nn,np)	nn	nn	nn	nn	nn	nn	nn	nn	np	nn	nn	np	np	nn	np	np	nn	nn	np	nn	--	np	nn	nn	nn	nn	np	np	np	--	np	np	np	nn	nn	np	--	--	np	np	np	nn	np	np	np	nn
139116	<nnxnp>	{-0}	(nn,np)	--	nn	np	np	np	np	np	np	nn	np	np	nn	nn	np	np	nn	np	--	nn	--	np	nn	np	np	np	np	nn	nn	--	nn	nn	nn	nn	np	np	np	nn	nn	nn	--	nn	nn	nn	nn	nn	np
44664	<efxeg>	{01}	(ee,ef,eg,fg)	--	fg	ee	ee	ee	ef	ee	ee	fg	ee	ef	fg	fg	ef	ef	eg	ee	ee	eg	ef	ee	eg	ee	ee	ee	ee	fg	fg	fg	fg	eg	eg	eg	ef	ef	--	eg	ee	eg	eg	eg	eg	fg	eg	fg	ee
107491	<nnxnp>	{-1}	(nn,np)	nn	np	nn	nn	nn	nn	nn	nn	--	--	nn	np	np	nn	nn	np	--	--	np	nn	nn	np	np	nn	nn	nn	np	--	--	--	--	np	np	--	nn	nn	--	--	np	--	np	np	--	np	np	nn
67770	<nnxnp>	{-1}	(nn,np)	nn	np	nn	nn	nn	nn	nn	nn	--	nn	nn	np	np	nn	nn	np	np	--	np	nn	nn	np	nn	nn	nn	nn	np	--	np	--	np	np	np	nn	nn	nn	--	--	np	--	np	np	np	np	np	nn
87389	<nnxnp>	{-1}	(nn,np)	nn	np	nn	nn	nn	nn	nn	nn	np	nn	nn	np	np	nn	nn	np	np	nn	np	nn	--	np	nn	nn	nn	nn	np	np	np	np	np	np	np	nn	nn	nn	np	np	np	nn	np	np	np	np	np	nn
57410	<hkxhk>	{10}	(hh,hk,kk)	kk	hh	kk	kk	kk	hk	kk	kk	hh	kk	hk	hh	hh	hk	hk	hk	hk	--	hk	hk	kk	hk	kk	hk	kk	kk	hh	hh	hh	--	hk	hk	hk	hk	hk	--	--	--	hk	hk	--	hk	hh	hk	hh	kk
117924	<nnxnp>	{-1}	(nn,np)	nn	np	nn	nn	nn	nn	nn	nn	np	nn	nn	np	np	nn	nn	np	np	--	np	nn	nn	np	nn	nn	nn	nn	np	np	np	np	np	np	np	nn	nn	nn	nn	--	np	np	nn	np	np	np	np	nn
81252	<hkxhk>	{01}	(hh,hk,kk)	--	kk	hh	hh	hh	hk	hh	hh	kk	hh	hk	kk	kk	hk	hk	hk	hk	--	--	hk	hh	hk	hh	kk	hh	hh	kk	kk	kk	kk	--	hk	hk	hk	hk	hh	hh	--	hk	hk	hh	hk	kk	hk	kk	hh
37545	<nnxnp>	{-0}	(nn,np)	--	np	np	np	np	np	nn	nn	nn	--	np	np	nn	nn	nn	nn	np	--	--	--	--	np	np	np	--	--	np	nn	np	nn	np	np	np	np	nn	--	--	--	--	--	np	np	np	--	np	np
40873	<nnxnp>	{-0}	(nn,np)	np	np	np	np	np	np	nn	nn	nn	np	np	np	nn	nn	nn	nn	np	nn	--	np	--	np	np	np	np	nn	np	nn	np	nn	np	np	np	np	nn	np	nn	nn	np	np	np	np	np	nn	np	np
205821	<nnxnp>	{-0}	(nn,np)	--	np	np	np	np	np	--	nn	--	np	np	np	nn	nn	--	nn	np	--	--	--	--	np	--	--	np	nn	np	--	np	--	np	np	np	--	--	np	--	--	np	--	np	np	np	--	np	np
113921	<hkxhk>	{01}	(hh,hk,kk)	hk	hk	hk	hk	hk	hk	kk	kk	hk	hh	hh	hh	hk	kk	hk	kk	hh	kk	--	hh	--	hh	hk	hk	hh	hk	hh	hk	hh	kk	hh	hk	hh	hk	kk	hk	kk	hk	hh	hk	hh	hk	hk	hk	hh	hk
137281	<nnxnp>	{-1}	(nn,np)	nn	nn	nn	nn	nn	nn	np	np	np	nn	nn	nn	np	np	np	np	nn	--	np	nn	--	nn	nn	np	nn	np	nn	np	nn	--	nn	nn	nn	nn	np	nn	np	--	nn	nn	nn	np	nn	--	nn	nn
123158	<hkxhk>	{00}	(hh,hk,kk)	--	kk	kk	kk	kk	kk	hk	hk	hh	hk	hk	hk	hh	hk	hh	hk	hk	hk	hk	hk	hk	hk	kk	hh	hk	hh	hk	hh	hk	--	hk	kk	hk	kk	hk	kk	hk	hk	hk	kk	hk	hk	kk	hh	hk	kk
206869	<nnxnp>	{-0}	(nn,np)	--	np	np	np	np	np	nn	nn	--	np	nn	--	nn	nn	nn	nn	np	--	--	--	--	np	--	nn	np	nn	np	nn	np	nn	--	np	np	np	nn	np	--	--	np	--	np	nn	np	nn	np	np
18829	<hkxhk>	{11}	(hh,hk,kk)	hk	hh	hh	hh	hh	hh	hk	hk	kk	hk	kk	hk	kk	hk	kk	hk	hk	--	--	hk	--	hk	hh	kk	hk	kk	hk	--	hk	hk	hk	hh	hk	--	hk	hh	hk	--	hk	hh	hk	hk	hh	kk	hk	hh
40876	<hkxhk>	{00}	(hh,hk,kk)	--	kk	kk	kk	kk	kk	hk	hk	hh	hk	hh	hk	hh	hk	hh	hk	hk	--	--	hk	hk	hk	kk	--	hk	hh	hk	--	hk	--	hk	kk	hk	kk	hk	hk	--	hk	hk	--	hk	--	kk	hh	hk	kk
90027	<nnxnp>	{-0}	(nn,np)	np	np	np	np	np	np	nn	nn	nn	np	nn	np	nn	nn	nn	nn	np	nn	nn	--	np	np	np	nn	np	nn	np	nn	np	nn	np	np	np	np	nn	np	nn	--	np	np	np	nn	np	nn	np	np
120560	<nnxnp>	{-0}	(nn,np)	np	np	np	np	np	np	nn	nn	nn	np	nn	np	nn	nn	nn	nn	np	--	nn	np	np	np	np	nn	np	nn	np	nn	np	nn	np	np	np	np	nn	np	nn	--	np	np	np	nn	np	nn	np	np
44767	<nnxnp>	{-0}	(nn,np)	--	np	np	np	np	np	nn	nn	--	--	nn	np	--	nn	nn	nn	--	--	--	np	--	np	np	nn	np	--	np	--	np	--	--	np	np	--	nn	np	--	--	np	--	np	nn	np	--	np	np
202065	<nnxnp>	{-0}	(nn,np)	np	np	np	np	np	np	nn	nn	nn	np	nn	np	nn	nn	nn	nn	np	nn	nn	np	np	np	np	nn	np	nn	np	nn	np	nn	np	np	np	np	nn	np	nn	np	np	np	np	nn	np	nn	np	np
121878	<hkxhk>	{11}	(hh,hk,kk)	hh	hh	hh	hh	hh	hh	hk	hk	kk	hk	kk	hk	kk	hk	kk	hk	hk	hh	--	--	hk	hk	hh	--	hk	kk	kk	--	hk	hk	hk	hh	hk	hh	hk	hh	hk	--	hk	hh	hk	hk	hh	kk	hk	hh
89019	<nnxnp>	{-0}	(nn,np)	np	np	np	np	np	np	nn	nn	nn	np	nn	np	nn	nn	nn	nn	np	--	--	np	--	np	np	nn	np	nn	nn	--	np	nn	np	np	np	np	nn	np	nn	--	np	--	np	nn	np	nn	np	np
20212	<nnxnp>	{-0}	(nn,np)	np	np	np	np	np	np	nn	nn	np	np	nn	np	nn	nn	nn	nn	np	--	--	np	--	np	np	nn	np	nn	nn	nn	np	--	np	np	np	np	nn	np	nn	np	np	--	np	nn	np	nn	np	np
13493	<nnxnp>	{-1}	(nn,np)	nn	nn	nn	nn	nn	nn	np	np	nn	nn	np	nn	np	np	np	np	nn	--	--	nn	--	nn	nn	--	nn	np	np	np	--	--	--	nn	nn	nn	np	nn	np	--	nn	--	nn	np	nn	--	nn	nn
74537	<efxeg>	{00}	(ee,ef,eg,fg)	fg	fg	fg	fg	fg	fg	ef	ef	--	eg	ee	eg	ee	ef	ee	ef	eg	--	--	--	--	eg	fg	ee	eg	ee	ee	--	eg	--	--	fg	eg	fg	ef	--	--	--	eg	--	eg	ef	fg	ee	eg	fg
184736	<efxeg>	{11}	(ee,ef,eg,fg)	--	--	ee	ee	ee	ee	eg	eg	ef	--	--	ef	--	eg	--	eg	ef	--	--	ef	--	--	ee	--	ef	fg	fg	--	ee	--	ef	ee	ef	ee	eg	ee	--	--	ef	--	ee	eg	ee	--	ef	ee
202862	<nnxnp>	{-0}	(nn,np)	np	np	nn	np	np	np	nn	nn	np	nn	nn	np	nn	np	nn	nn	np	np	nn	np	np	np	np	nn	np	nn	nn	nn	np	nn	np	np	np	np	nn	np	nn	np	nn	--	np	nn	np	nn	np	np
88497	<nnxnp>	{-0}	(nn,np)	--	--	nn	--	--	np	nn	nn	--	nn	nn	np	nn	--	nn	nn	np	--	--	np	--	np	--	nn	np	nn	nn	--	np	--	np	--	np	--	nn	--	--	--	nn	--	np	nn	--	nn	np	--
31603	<nnxnp>	{-0}	(nn,np)	np	np	nn	np	np	np	nn	nn	np	nn	nn	np	nn	np	nn	nn	np	--	nn	np	np	np	np	nn	np	nn	nn	nn	--	--	np	np	np	np	nn	np	nn	--	nn	np	np	nn	np	nn	np	np
30438	<nnxnp>	{-0}	(nn,np)	np	np	nn	np	np	np	nn	nn	np	nn	nn	np	nn	np	nn	nn	np	--	nn	np	--	np	np	nn	np	nn	nn	nn	np	nn	np	np	np	np	nn	np	nn	np	nn	np	np	nn	np	nn	np	np
79078	<nnxnp>	{-1}	(nn,np)	np	nn	--	nn	nn	nn	np	np	nn	np	np	nn	np	nn	np	np	nn	--	--	--	--	nn	nn	np	nn	np	np	--	nn	np	--	nn	nn	--	np	nn	np	--	np	nn	nn	np	nn	--	nn	nn
47803	<nnxnp>	{-0}	(nn,np)	--	np	nn	np	np	np	nn	nn	--	nn	nn	np	--	np	nn	nn	--	--	--	--	np	np	np	nn	np	nn	nn	nn	np	--	np	np	np	np	nn	np	--	--	nn	--	np	nn	np	nn	np	np
21727	<nnxnp>	{-0}	(nn,np)	np	np	nn	np	np	np	nn	nn	np	nn	nn	np	nn	np	nn	nn	np	--	nn	np	np	np	np	nn	np	nn	nn	nn	np	nn	np	np	np	np	nn	np	nn	np	nn	np	np	nn	--	nn	np	np
115393	<nnxnp>	{-0}	(nn,np)	np	np	nn	np	np	np	nn	nn	np	nn	nn	np	nn	np	nn	nn	np	np	nn	np	--	nn	np	nn	np	nn	nn	nn	np	nn	np	np	np	np	nn	np	nn	np	nn	np	np	nn	np	nn	np	np
25786	<hkxhk>	{00}	(hh,hk,kk)	kk	kk	hk	kk	kk	kk	hk	hk	hk	hh	--	hk	hh	kk	hh	hk	hk	kk	hk	hk	hk	hk	kk	hh	hk	hh	hh	hh	hk	hk	hk	kk	hk	kk	hk	kk	hk	hk	hh	kk	hk	hk	kk	hh	hk	kk
103040	<nnxnp>	{-0}	(nn,np)	np	np	nn	np	np	np	nn	--	np	nn	nn	np	nn	np	--	nn	np	--	nn	np	--	np	np	nn	np	nn	nn	nn	np	nn	np	np	np	np	nn	np	nn	--	nn	--	np	nn	--	nn	np	np
61851	<hkxhk>	{11}	(hh,hk,kk)	hh	hh	hk	hh	hh	hh	hk	hk	hk	kk	kk	hk	kk	hh	kk	hk	hk	--	--	hk	hk	hk	hh	hk	hk	kk	kk	kk	hk	--	--	hh	hk	hh	hk	hh	hk	--	kk	hh	hk	hk	hh	kk	hk	hh
44104	<nnxnp>	{-0}	(nn,np)	np	np	nn	np	np	np	nn	nn	--	nn	nn	np	nn	np	nn	nn	--	--	--	np	np	np	np	nn	np	nn	nn	nn	np	nn	np	np	np	np	nn	np	nn	nn	nn	np	--	nn	np	--	np	np
198775	<nnxnp>	{-0}	(nn,np)	np	np	nn	np	np	np	nn	nn	np	nn	nn	np	nn	np	nn	nn	np	--	--	np	--	np	np	nn	np	nn	nn	nn	--	nn	np	np	np	--	nn	np	--	--	--	np	np	nn	np	--	np	np
44552	<hkxhk>	{11}	(hh,hk,kk)	hh	hh	hk	hh	hh	hh	hk	hk	hk	kk	kk	hk	kk	hh	kk	hk	hk	hh	hk	hk	hk	hk	hh	kk	hk	kk	kk	kk	hk	hk	hk	hh	hk	--	hk	hh	hk	--	kk	hh	hk	hk	hh	kk	hk	hh
35871	<nnxnp>	{-0}	(nn,np)	--	np	nn	np	np	np	nn	nn	np	nn	nn	np	nn	np	nn	nn	np	np	nn	np	np	np	np	nn	np	nn	nn	nn	np	nn	nn	np	np	np	nn	np	nn	np	nn	np	np	nn	np	nn	np	np
39554	<nnxnp>	{-0}	(nn,np)	--	nn	np	np	nn	np	np	np	--	--	nn	--	np	nn	nn	np	--	--	--	--	np	nn	nn	np	nn	nn	np	--	nn	nn	nn	nn	np	nn	np	--	--	--	nn	--	nn	nn	np	nn	nn	np
173998	<nnxnp>	{-1}	(nn,np)	np	np	nn	nn	np	nn	nn	nn	--	--	np	nn	nn	np	--	nn	nn	nn	nn	np	--	np	np	nn	np	np	nn	nn	np	np	--	np	nn	nn	nn	nn	nn	--	np	--	np	np	nn	--	np	nn
111502	<nnxnp>	{-1}	(nn,np)	nn	np	nn	nn	np	nn	nn	nn	nn	nn	np	nn	nn	--	--	nn	nn	--	nn	np	nn	np	nn	nn	nn	np	nn	nn	--	np	nn	np	nn	nn	nn	nn	nn	np	--	nn	np	np	nn	np	np	nn
118925	<nnxnp>	{-1}	(nn,np)	nn	np	nn	nn	np	nn	nn	nn	--	nn	np	nn	nn	np	np	nn	nn	np	nn	np	nn	np	np	nn	np	np	nn	np	np	np	nn	np	nn	nn	nn	nn	nn	np	np	nn	np	np	nn	np	np	nn
44536	<nnxnp>	{-1}	(nn,np)	nn	np	nn	nn	np	nn	nn	nn	nn	nn	np	nn	nn	np	np	nn	nn	--	--	--	--	np	np	nn	np	--	nn	np	np	np	nn	--	nn	nn	nn	nn	--	--	--	nn	np	np	nn	np	np	nn
107120	<nnxnp>	{-0}	(nn,np)	np	nn	np	np	nn	np	np	np	np	np	nn	np	np	nn	nn	np	np	nn	np	nn	np	nn	nn	np	nn	nn	np	nn	nn	nn	np	nn	np	np	np	np	np	nn	nn	np	nn	nn	np	nn	nn	np
141195	<efxeg>	{01}	(ee,ef,eg,fg)	ee	eg	ee	ee	fg	ee	ee	ee	ee	ee	fg	ef	ef	fg	fg	ee	ef	fg	ee	eg	ee	eg	eg	ef	fg	fg	ef	fg	eg	--	ef	eg	ee	--	ee	ee	ee	fg	fg	--	fg	eg	ee	eg	eg	ee
60133	<nnxnp>	{-0}	(nn,np)	np	nn	np	np	nn	np	np	np	np	np	nn	np	np	nn	nn	np	np	nn	np	nn	np	nn	nn	np	nn	nn	np	nn	nn	nn	np	nn	np	np	np	np	np	nn	nn	np	nn	nn	np	nn	nn	np
87075	<nnxnp>	{-0}	(nn,np)	np	--	np	np	--	np	np	np	np	np	--	np	np	nn	nn	np	np	--	--	nn	np	nn	nn	np	nn	--	np	nn	nn	--	np	nn	np	np	np	np	np	--	nn	--	nn	nn	np	nn	nn	np
197058	<nnxnp>	{-1}	(nn,np)	np	np	nn	nn	np	nn	nn	nn	nn	nn	np	nn	nn	np	np	nn	nn	np	nn	np	nn	np	np	nn	np	np	nn	np	np	np	nn	np	nn	nn	nn	nn	--	nn	np	nn	np	np	nn	np	np	nn
1616	<nnxnp>	{-1}	(nn,np)	nn	np	nn	nn	np	nn	nn	nn	nn	nn	np	nn	nn	np	np	nn	nn	np	nn	np	nn	np	np	nn	np	np	nn	np	np	np	nn	np	nn	nn	nn	nn	nn	nn	np	nn	np	np	nn	np	np	nn
137799	<nnxnp>	{-0}	(nn,np)	--	nn	np	np	--	np	nn	np	--	--	nn	np	--	nn	nn	np	np	--	--	--	--	nn	nn	np	nn	--	np	nn	nn	--	--	--	np	--	np	--	--	--	nn	--	nn	nn	--	nn	nn	np
26329	<nnxnp>	{-1}	(nn,np)	nn	np	nn	nn	np	nn	np	nn	nn	nn	np	nn	nn	np	np	nn	nn	--	nn	np	nn	np	np	nn	np	np	nn	np	np	np	np	np	nn	nn	nn	nn	nn	np	np	nn	np	--	np	np	np	nn
62720	<nnxnp>	{-0}	(nn,np)	np	nn	np	np	nn	np	nn	np	np	np	nn	np	np	nn	nn	np	np	nn	np	nn	--	nn	nn	np	nn	nn	np	nn	nn	nn	nn	nn	np	np	np	np	np	nn	nn	np	nn	nn	nn	nn	nn	np
101284	<nnxnp>	{-1}	(nn,np)	nn	np	nn	nn	np	nn	np	nn	nn	nn	np	nn	nn	np	np	nn	nn	--	nn	np	--	np	np	nn	np	--	nn	np	--	--	--	np	nn	nn	nn	nn	nn	np	np	nn	np	np	np	np	np	nn
107265	<nnxnp>	{-0}	(nn,np)	--	nn	np	np	nn	np	nn	np	--	--	nn	np	np	nn	nn	np	--	--	np	--	--	nn	nn	--	--	nn	np	--	--	--	nn	nn	np	np	np	np	--	--	nn	--	nn	nn	nn	--	nn	np
120005	<nnxnp>	{-0}	(nn,np)	np	nn	np	np	nn	np	nn	np	np	np	nn	np	np	nn	nn	np	np	nn	--	nn	np	nn	nn	np	nn	nn	np	nn	nn	--	nn	nn	np	np	np	np	np	--	nn	np	nn	nn	nn	nn	nn	np
200866	<hkxhk>	{00}	(hh,hk,kk)	hk	hh	hk	hk	hk	hk	hh	hh	hk	hk	hk	kk	kk	hk	hk	hk	hk	hk	--	hh	kk	hh	hh	kk	hk	--	kk	hk	hh	hk	hk	hh	hk	hk	hk	hk	hk	hk	hk	kk	hk	hh	hh	hh	hh	hk
78343	<nnxnp>	{-1}	(nn,np)	nn	np	nn	nn	np	nn	np	np	nn	nn	nn	nn	nn	np	np	nn	np	np	--	np	--	np	np	nn	np	np	nn	--	np	nn	np	np	nn	nn	nn	nn	nn	--	np	nn	np	np	np	np	np	nn
29058	<hkxhk>	{00}	(hh,hk,kk)	--	hh	hk	hk	hk	hk	hh	hh	hk	--	kk	kk	kk	hk	hk	hk	hh	--	hk	hh	kk	hh	hh	kk	hk	hk	kk	hk	hh	--	hk	hh	hk	hk	hk	hk	hk	--	hk	kk	hk	hh	hh	hh	hh	hk
39977	<hkxhk>	{11}	(hh,hk,kk)	hk	kk	hk	hk	hk	hk	kk	kk	hk	hk	hh	hh	hh	hk	hk	hk	hk	--	hk	kk	hh	kk	kk	--	hk	hk	hh	hk	--	kk	hk	kk	hk	hk	hk	hk	hk	kk	hk	hh	hk	kk	kk	kk	kk	hk
45390	<nnxnp>	{-0}	(nn,np)	np	nn	np	np	nn	np	nn	nn	--	np	np	np	np	nn	nn	np	--	--	np	nn	--	nn	nn	np	nn	--	np	nn	nn	--	nn	nn	np	np	np	np	--	--	nn	--	nn	nn	nn	nn	nn	np
126778	<nnxnp>	{-0}	(nn,np)	np	nn	np	np	nn	np	nn	nn	np	np	np	np	np	nn	nn	np	np	--	np	nn	np	nn	np	np	nn	np	np	nn	nn	--	nn	nn	np	np	np	np	np	--	nn	--	np	nn	nn	nn	nn	np
122665	<nnxnp>	{-0}	(nn,np)	np	nn	np	np	nn	np	nn	nn	--	np	np	np	np	nn	nn	np	nn	nn	np	nn	nn	nn	np	np	nn	nn	np	nn	nn	--	nn	nn	np	nn	np	np	np	--	nn	--	np	nn	nn	nn	nn	np
58208	<efxeg>	{00}	(ee,ef,eg,fg)	eg	ee	eg	eg	ef	eg	ee	ee	ee	eg	fg	fg	fg	ef	ef	eg	ef	--	eg	ee	fg	ee	eg	fg	ef	ef	fg	ef	--	ef	ef	ee	eg	eg	eg	eg	eg	ef	ef	--	fg	ee	ee	ee	ee	eg
127060	<nnxnp>	{-0}	(nn,np)	np	nn	np	np	nn	np	nn	nn	--	--	np	np	np	nn	nn	np	nn	--	--	--	--	nn	np	np	nn	nn	np	--	--	nn	--	nn	np	--	np	np	np	--	nn	np	np	nn	nn	nn	nn	np
61222	<nnxnp>	{-1}	(nn,np)	nn	np	nn	nn	np	nn	np	np	nn	nn	nn	nn	nn	np	np	nn	np	--	--	np	nn	np	nn	nn	np	np	nn	np	np	np	np	np	nn	nn	nn	nn	np	--	np	nn	nn	np	np	np	np	nn
124209	<efxeg>	{10}	(ee,ef,eg,fg)	--	fg	fg	fg	ee	fg	ef	ef	--	fg	eg	eg	eg	ee	ee	fg	ee	--	fg	--	--	ef	fg	ee	eg	ee	eg	ee	ef	eg	ee	ef	fg	fg	fg	--	ef	--	ee	--	eg	ef	ef	--	ef	fg
37502	<nnxnp>	{-1}	(nn,np)	--	nn	nn	nn	np	nn	np	np	nn	nn	nn	nn	nn	np	np	nn	np	--	--	np	--	np	nn	--	nn	np	nn	np	--	--	--	np	nn	nn	nn	nn	--	--	np	--	nn	np	np	np	np	nn
98829	<nnxnp>	{-0}	(nn,np)	np	np	np	np	nn	np	nn	nn	np	np	np	np	np	nn	nn	np	nn	--	--	nn	np	nn	np	nn	np	nn	np	nn	nn	np	nn	nn	np	np	np	np	nn	--	nn	nn	np	nn	nn	nn	nn	np
58501	<hkxhk>	{00}	(hh,hk,kk)	hk	hk	hk	hk	hk	hk	hh	hh	hk	hk	kk	kk	kk	hk	hk	hk	hk	--	hh	hh	kk	--	hk	hk	kk	hk	kk	hk	hh	kk	hk	hh	hk	hk	hk	hk	hh	--	hk	hk	kk	hh	hh	hh	hh	hk
68326	<hkxhk>	{00}	(hh,hk,kk)	hk	hk	hk	hk	hk	hk	hh	hh	hk	hk	kk	hk	kk	hk	hk	hk	hk	kk	--	hh	hk	hh	hk	hk	kk	hk	kk	hk	hh	kk	hk	hh	hk	hh	hh	hk	hh	hh	hk	hk	kk	hh	hh	hh	hh	hk
59891	<hkxhk>	{00}	(hh,hk,kk)	hk	hk	hk	hk	hk	hk	hh	hh	hk	hk	kk	hk	kk	hk	hk	hk	hk	kk	hk	--	--	hh	hk	hk	kk	hk	kk	--	hk	kk	hk	hh	hk	hk	hh	hk	hh	--	hk	--	kk	hh	hh	hh	hh	hk
64696	<nnxnp>	{-0}	(nn,np)	--	np	np	np	--	np	nn	nn	np	np	np	nn	np	nn	nn	np	nn	np	nn	nn	np	nn	np	--	np	nn	np	nn	np	np	nn	nn	np	np	nn	np	nn	--	nn	--	np	nn	nn	nn	nn	np
58346	<efxeg>	{00}	(ee,ef,eg,fg)	ee	eg	--	eg	ef	eg	--	ee	--	--	fg	ef	fg	ef	ef	eg	ef	--	--	ee	fg	ee	eg	--	--	ee	fg	--	--	--	ef	ee	eg	--	ee	eg	ee	--	ef	--	fg	ee	ee	--	ee	--
121215	<nnxnp>	{-0}	(nn,np)	np	np	np	np	nn	np	nn	nn	--	np	np	nn	np	nn	nn	np	nn	np	--	nn	np	nn	np	nn	np	nn	np	nn	nn	np	nn	nn	np	np	nn	np	nn	nn	nn	nn	np	nn	nn	nn	nn	np
45958	<hkxhk>	{00}	(hh,hk,kk)	--	hk	hk	hk	hk	hk	hh	hh	hk	hk	kk	hk	kk	hk	hk	hk	hk	--	--	hh	--	hh	hk	hk	kk	hk	kk	hk	hh	kk	hk	hh	hk	hk	hh	hk	hh	--	hk	hk	kk	hh	hh	hh	hh	hk
49145	<hkxhk>	{00}	(hh,hk,kk)	hk	hk	hk	hk	hk	hk	hh	hh	hk	hk	kk	hk	kk	hk	hk	hk	--	kk	hk	hh	kk	hh	hk	hk	kk	hk	kk	hk	hh	kk	hk	hh	hk	hk	hh	hh	hh	--	hk	hk	kk	hh	hh	hh	hh	hk
102270	<efxeg>	{00}	(ee,ef,eg,fg)	eg	eg	eg	eg	ef	eg	ee	ee	eg	eg	fg	ef	fg	ef	ef	eg	ef	--	eg	ee	fg	ee	eg	ef	fg	ef	fg	ef	ee	fg	ef	ee	eg	eg	ee	ee	ee	--	ef	--	fg	ee	ee	ee	ee	eg
61382	<efxeg>	{00}	(ee,ef,eg,fg)	eg	eg	eg	eg	ef	eg	ee	ee	eg	eg	fg	ef	fg	ef	ef	eg	ef	--	--	--	--	ee	eg	ef	fg	ef	fg	--	eg	fg	ef	ee	eg	eg	ee	fg	ee	--	ef	--	fg	ee	ee	ee	ee	eg
84603	<nnxnp>	{-0}	(nn,np)	np	np	np	np	nn	np	nn	nn	np	nn	np	nn	np	np	nn	np	nn	--	np	nn	np	nn	np	nn	np	nn	np	nn	np	np	nn	np	np	np	nn	np	--	nn	nn	nn	np	nn	nn	nn	nn	np
37126	<nnxnp>	{-0}	(nn,np)	--	np	np	np	nn	np	nn	nn	--	nn	np	nn	np	np	nn	np	nn	np	--	--	--	nn	np	nn	np	--	np	nn	np	np	nn	np	np	np	nn	np	nn	--	nn	--	np	nn	nn	nn	nn	np
42295	<hkxhk>	{11}	(hh,hk,kk)	hk	hk	hk	hk	hk	hk	kk	kk	hk	kk	hh	hk	hh	hh	hk	hk	hk	--	--	kk	hh	kk	hk	hk	hh	hk	hh	hk	hk	hh	hk	hk	hk	hk	kk	hk	kk	--	hk	hk	hh	kk	kk	--	kk	hk
109726	<hkxhk>	{00}	(hh,hk,kk)	hh	kk	hk	hk	hk	hk	hk	hk	hk	hk	hk	hh	hh	hh	--	hh	hh	hk	kk	hh	hk	hk	hh	hk	hk	hh	hk	hk	hk	hk	hh	kk	hk	hh	kk	hk	hk	kk	hk	hh	hk	hk	hk	hk	kk	hk
117512	<hkxhk>	{00}	(hh,hk,kk)	hh	kk	hk	hk	hk	hk	hk	hk	hk	hk	hk	hh	hh	hh	hk	hh	hk	hk	kk	hh	hk	hk	hh	hk	hk	hh	hk	hk	hk	hk	hh	kk	hk	hh	kk	hk	hk	kk	hk	hh	hk	hk	hk	hk	kk	hk
117693	<hkxhk>	{11}	(hh,hk,kk)	kk	hh	hk	hk	hk	hk	hk	--	hk	hk	hk	kk	kk	kk	kk	kk	hk	hk	hh	kk	--	hk	kk	hk	hk	kk	hk	hk	hk	hk	hk	hh	hk	kk	hh	hk	hk	hh	kk	kk	hk	hk	hk	hk	hh	hk
24689	<nnxnp>	{-0}	(nn,np)	nn	np	np	nn	np	np	nn	np	np	nn	np	nn	nn	nn	nn	nn	np	np	np	nn	--	np	nn	nn	nn	nn	nn	nn	nn	nn	np	np	nn	nn	np	nn	--	np	nn	nn	np	nn	np	nn	np	np
54702	<hkxhk>	{11}	(hh,hk,kk)	kk	hh	hk	hk	hk	hk	kk	hk	hk	hk	hk	kk	kk	kk	kk	kk	hk	hk	hh	kk	--	hh	kk	hk	hk	kk	hk	hk	hk	hk	hk	hh	hk	kk	hh	hk	hh	hh	kk	kk	hk	hk	hk	hk	hh	hk
122913	<efxeg>	{00}	(ee,ef,eg,fg)	ee	fg	eg	ef	--	ee	ee	eg	eg	ef	eg	--	ee	ee	ee	ee	eg	eg	fg	ee	--	fg	ee	ef	ef	ee	ef	ef	ef	ef	eg	fg	ef	ee	--	ef	--	fg	--	ee	eg	ef	ee	--	fg	eg
106843	<nnxnp>	{-0}	(nn,np)	nn	np	np	nn	np	np	nn	np	np	nn	np	nn	nn	nn	nn	nn	np	np	np	nn	--	np	nn	nn	nn	nn	nn	nn	nn	nn	np	np	nn	nn	np	nn	np	np	nn	nn	np	nn	nn	nn	np	np
8082	<nnxnp>	{-0}	(nn,np)	--	np	np	nn	--	np	nn	np	np	nn	np	nn	nn	nn	--	nn	np	np	np	nn	--	np	--	nn	nn	nn	nn	nn	nn	nn	np	np	nn	nn	np	--	--	--	--	nn	np	nn	nn	nn	np	np
51904	<hkxhk>	{11}	(hh,hk,kk)	kk	hh	hk	hk	--	hk	kk	hk	hk	hk	hk	kk	kk	kk	kk	kk	hk	hk	hh	kk	hk	hh	kk	hk	hk	kk	hk	hk	hk	hk	hk	hh	hk	kk	hh	hk	hh	hh	kk	kk	hk	hk	kk	hk	hh	hk
51199	<nnxnp>	{-0}	(nn,np)	--	np	np	nn	np	np	nn	np	np	nn	np	nn	nn	nn	--	nn	np	nn	np	np	--	np	nn	nn	nn	nn	nn	nn	nn	nn	np	np	nn	nn	np	nn	np	np	nn	--	np	nn	nn	nn	np	np
111587	<nnxnp>	{-0}	(nn,np)	--	np	np	nn	np	np	nn	np	np	nn	np	nn	nn	--	nn	nn	np	nn	np	np	nn	np	nn	nn	nn	nn	nn	nn	nn	--	np	np	nn	nn	np	nn	np	np	nn	nn	np	nn	nn	nn	np	np
207013	<nnxnp>	{-0}	(nn,np)	nn	np	np	nn	--	np	nn	--	np	nn	np	nn	nn	nn	--	nn	np	nn	np	np	--	np	nn	nn	nn	nn	nn	nn	nn	nn	np	--	nn	nn	--	nn	--	np	--	--	np	nn	nn	nn	np	np
34867	<efxeg>	{11}	(ee,ef,eg,fg)	fg	ee	ef	eg	--	ef	fg	ef	ef	eg	ef	fg	fg	fg	--	fg	ef	fg	ee	ef	--	ee	fg	eg	eg	fg	eg	eg	ee	eg	ef	ee	eg	fg	ee	eg	--	ee	fg	--	ef	eg	fg	eg	ee	ef
21562	<efxeg>	{00}	(ee,ef,eg,fg)	ee	fg	eg	ef	eg	eg	ee	eg	eg	ef	eg	ee	ee	ee	ee	ee	eg	ee	fg	eg	eg	fg	ee	ef	ef	ee	ef	ef	ef	ef	eg	fg	ef	ee	fg	ef	fg	fg	ee	ee	eg	ef	ee	ef	fg	eg
67173	<nnxnp>	{-0}	(nn,np)	--	np	np	nn	np	np	nn	np	np	nn	np	nn	nn	nn	nn	nn	np	nn	np	np	np	np	nn	nn	nn	nn	nn	nn	nn	nn	np	np	nn	nn	np	nn	np	np	nn	nn	np	nn	nn	nn	np	np
120047	<nnxnp>	{-0}	(nn,np)	--	np	np	nn	np	--	nn	--	np	nn	np	nn	--	nn	--	nn	np	nn	np	--	--	np	nn	nn	nn	nn	nn	nn	nn	nn	--	--	nn	nn	np	--	--	np	--	nn	np	nn	nn	nn	np	np
31266	<nnxnp>	{-0}	(nn,np)	nn	np	np	nn	np	np	nn	np	np	nn	np	nn	--	nn	--	nn	np	nn	np	np	np	np	nn	np	nn	nn	--	nn	--	nn	np	np	nn	nn	--	nn	--	np	nn	nn	np	nn	nn	nn	np	np
132526	<nnxnp>	{-0}	(nn,np)	nn	np	np	nn	--	np	nn	np	np	nn	np	--	nn	--	--	nn	np	nn	np	np	--	np	nn	np	nn	nn	nn	nn	nn	nn	np	np	nn	nn	np	nn	np	np	nn	nn	np	nn	nn	nn	np	np
84369	<nnxnp>	{-0}	(nn,np)	nn	np	np	nn	np	np	nn	np	np	nn	np	nn	nn	nn	--	nn	np	nn	np	np	--	np	nn	np	nn	nn	--	nn	nn	nn	np	np	nn	nn	np	nn	np	np	nn	--	np	nn	nn	nn	np	np
101509	<nnxnp>	{-0}	(nn,np)	nn	np	np	nn	np	np	nn	np	np	nn	np	nn	nn	nn	nn	nn	np	nn	np	np	--	np	nn	np	nn	nn	nn	nn	nn	nn	np	np	nn	nn	np	nn	--	np	nn	nn	np	nn	nn	nn	np	np
89907	<nnxnp>	{-1}	(nn,np)	np	nn	nn	np	nn	nn	np	nn	nn	np	nn	np	np	np	np	np	nn	np	nn	nn	nn	nn	np	nn	np	np	np	np	np	np	nn	nn	np	np	nn	np	--	nn	--	np	nn	np	np	np	nn	nn
2189	<nnxnp>	{-1}	(nn,np)	--	nn	nn	np	nn	nn	np	nn	nn	np	nn	np	np	np	np	np	nn	np	nn	nn	nn	nn	np	nn	np	np	np	np	np	np	nn	nn	np	np	nn	np	nn	nn	nn	--	nn	np	np	np	nn	nn
137610	<nnxnp>	{-0}	(nn,np)	nn	np	np	nn	np	np	nn	np	np	nn	np	nn	nn	nn	--	nn	np	nn	np	np	--	np	nn	np	nn	nn	nn	nn	nn	nn	np	np	nn	nn	np	nn	--	np	--	nn	np	nn	nn	nn	np	np
82668	<hkxhk>	{01}	(hh,hk,kk)	hk	hk	hh	kk	--	hh	hk	hh	hh	kk	hh	hk	--	hk	hk	hk	hh	hk	hk	hh	hh	hk	hk	hk	kk	hk	kk	kk	kk	kk	hh	hk	kk	hk	hk	kk	--	hk	--	hk	hh	kk	hk	kk	hk	hh
18388	<nnxnp>	{-0}	(nn,np)	--	np	np	nn	np	np	nn	np	np	nn	np	nn	nn	nn	nn	nn	np	nn	np	np	np	np	nn	np	nn	nn	nn	nn	nn	nn	np	np	nn	nn	np	nn	np	np	nn	nn	np	nn	nn	nn	np	np
67813	<nnxnp>	{-0}	(nn,np)	nn	np	np	nn	np	np	nn	np	np	nn	np	nn	nn	nn	nn	nn	np	nn	np	np	np	np	nn	np	nn	nn	nn	nn	nn	nn	np	np	nn	np	np	nn	np	np	nn	nn	np	nn	nn	nn	np	np
26063	<nnxnp>	{-0}	(nn,np)	nn	np	np	nn	np	--	nn	np	np	nn	np	nn	nn	nn	--	nn	np	np	np	np	--	np	nn	np	nn	nn	nn	nn	nn	np	np	np	nn	np	np	nn	--	np	nn	nn	np	nn	nn	nn	np	np
70909	<nnxnp>	{-1}	(nn,np)	np	nn	nn	np	--	nn	np	nn	nn	np	nn	np	np	np	--	--	nn	nn	nn	nn	--	nn	np	nn	np	np	np	np	np	nn	nn	nn	np	nn	nn	np	--	nn	np	--	nn	np	np	np	nn	nn
75598	<hkxhk>	{00}	(hh,hk,kk)	hh	kk	hk	hk	--	hk	hh	hk	hk	hk	--	hh	hh	hh	hh	hh	hk	hk	kk	hk	hk	kk	hh	kk	hk	hh	hk	hk	hk	kk	hk	kk	hk	hk	kk	hk	kk	kk	hh	hh	hk	hk	hh	hk	kk	hk
113527	<hkxhk>	{01}	(hh,hk,kk)	hk	hk	hh	kk	hh	hh	hk	hh	hh	kk	hh	hk	hk	--	hk	hk	hh	hh	hk	hh	--	hk	hk	hk	kk	hk	kk	kk	kk	hk	hh	hk	kk	hh	hk	kk	hk	hk	hk	hk	hh	kk	hk	kk	hk	hh
124771	<nnxnp>	{-1}	(nn,np)	np	nn	nn	--	--	nn	np	nn	nn	np	nn	np	np	--	--	np	nn	nn	nn	nn	--	nn	np	nn	np	np	np	np	np	nn	nn	--	np	nn	--	np	--	nn	--	--	nn	np	np	np	nn	nn
34536	<nnxnp>	{-0}	(nn,np)	--	--	np	nn	--	np	nn	--	np	nn	np	nn	nn	nn	--	nn	np	--	--	--	--	np	nn	np	nn	nn	nn	nn	nn	np	np	np	nn	np	np	nn	--	np	--	nn	np	nn	nn	nn	np	np
51317	<nnxnp>	{-1}	(nn,np)	np	nn	nn	np	nn	nn	np	nn	nn	np	nn	np	np	np	np	np	nn	nn	nn	nn	nn	nn	np	nn	np	np	np	np	np	nn	nn	nn	np	nn	nn	np	--	nn	np	np	nn	np	np	np	nn	nn
112845	<hkxhk>	{00}	(hh,hk,kk)	--	kk	hk	hk	--	hk	hh	--	hk	hk	hk	hh	hh	hh	hh	hh	hk	hk	kk	hk	hk	kk	hh	kk	hk	hh	hk	hk	hk	kk	hk	kk	hk	hk	kk	hk	kk	--	hh	hh	hk	hk	--	hk	kk	hk
138789	<hkxhk>	{01}	(hh,hk,kk)	hk	hk	hh	kk	hh	hh	hk	hh	hh	kk	hh	hk	hk	hk	hk	hk	hh	hh	hk	hh	hh	hk	hk	hk	kk	hk	kk	kk	kk	hk	hh	hk	kk	hh	hk	kk	hk	hk	hk	hk	hh	kk	hk	kk	hk	hh
138753	<nnxnp>	{-1}	(nn,np)	--	nn	nn	np	nn	nn	np	nn	nn	np	nn	np	np	np	np	np	nn	nn	nn	nn	nn	nn	np	nn	np	np	np	np	np	nn	nn	nn	np	nn	nn	np	nn	nn	--	np	nn	np	np	np	nn	nn
125882	<efxeg>	{01}	(ee,ef,eg,fg)	eg	ef	ee	fg	ee	ee	eg	eg	ee	fg	ee	eg	eg	eg	--	eg	eg	ee	ef	ee	--	ef	eg	ef	fg	eg	fg	fg	fg	ef	ee	--	fg	ee	ef	fg	ef	ee	eg	eg	ee	fg	eg	fg	ef	ee
2511	<nnxnp>	{-0}	(nn,np)	nn	np	np	nn	np	np	nn	nn	np	nn	np	nn	nn	nn	nn	nn	nn	np	np	np	np	np	nn	np	nn	nn	nn	nn	nn	np	np	np	nn	np	np	nn	--	np	nn	nn	np	nn	nn	nn	np	np
85489	<nnxnp>	{-0}	(nn,np)	nn	np	np	nn	np	np	nn	nn	np	nn	np	nn	nn	nn	--	nn	nn	np	np	np	np	np	nn	np	nn	nn	nn	nn	nn	np	np	np	nn	np	np	nn	np	np	nn	nn	np	nn	nn	nn	np	np
1956	<nnxnp>	{-0}	(nn,np)	nn	np	np	nn	np	np	nn	nn	np	nn	np	nn	nn	nn	nn	nn	nn	np	np	np	--	np	nn	np	nn	nn	nn	nn	nn	np	np	np	nn	np	np	nn	np	np	nn	nn	np	nn	nn	nn	np	np
101046	<nnxnp>	{-1}	(nn,np)	np	nn	nn	np	nn	nn	np	--	nn	np	nn	np	np	np	np	np	np	nn	nn	nn	nn	nn	--	nn	np	np	np	np	np	nn	nn	nn	np	nn	nn	np	nn	nn	np	np	nn	np	np	np	nn	nn
83834	<nnxnp>	{-1}	(nn,np)	np	nn	nn	np	nn	nn	np	np	nn	np	nn	np	np	np	nn	np	np	nn	nn	nn	--	nn	np	nn	np	np	np	np	np	nn	nn	np	nn	nn	nn	np	nn	nn	np	np	nn	np	np	np	nn	nn
90315	<hkxhk>	{11}	(hh,hk,kk)	kk	hh	hk	hk	hk	hk	kk	kk	hk	hk	hk	kk	kk	kk	hk	kk	kk	hk	hh	hk	hk	hh	kk	hh	hk	--	hk	hk	hk	hh	hk	hk	hh	hk	hh	hk	hh	hh	kk	kk	hk	hk	kk	hk	hk	hk
61844	<nnxnp>	{-0}	(nn,np)	nn	np	np	nn	np	np	nn	nn	np	nn	np	nn	nn	nn	nn	nn	nn	np	np	np	np	np	nn	np	nn	nn	nn	nn	nn	np	np	nn	np	np	np	nn	--	np	nn	nn	np	nn	nn	nn	nn	np
99168	<efxeg>	{11}	(ee,ef,eg,fg)	fg	ee	ef	eg	ef	ef	fg	--	ef	eg	ef	fg	--	fg	ef	fg	fg	ef	ee	ef	ef	ee	fg	ee	eg	fg	eg	eg	eg	ee	ef	eg	ee	ef	ee	eg	--	ee	fg	--	ef	eg	fg	eg	eg	ef
75313	<hkxhk>	{00}	(hh,hk,kk)	hh	kk	hk	hk	hk	hk	hh	hh	hk	hk	hk	hh	hh	hh	hk	hh	hh	hk	kk	hk	hk	kk	hh	kk	hk	hh	hk	hk	hk	kk	hk	hk	kk	hk	kk	kk	kk	kk	hh	hh	hk	hk	hh	hk	hk	hk
42503	<hkxhk>	{11}	(hh,hk,kk)	hk	hk	hk	hk	hk	hk	kk	kk	hk	hk	hk	kk	kk	kk	hk	kk	kk	hk	hh	hk	--	hh	--	hh	hk	kk	hk	hk	hh	hh	kk	hk	hh	hk	hh	hh	hh	hh	--	kk	hk	hk	kk	hk	hk	hk
125343	<hkxhk>	{00}	(hh,hk,kk)	hk	hk	hk	hk	hk	hk	hh	hh	hk	hk	hk	hh	hh	hh	hk	hh	hh	hk	kk	hk	--	kk	hh	kk	hk	hh	hk	hk	kk	kk	hh	hk	kk	hk	kk	kk	kk	kk	hh	hh	hk	hk	hh	hk	hk	hk
39030	<hkxhk>	{00}	(hh,hk,kk)	hk	hk	hk	hk	hk	hk	hh	hh	hh	hk	hk	hh	hh	hh	hk	hh	hh	hk	kk	hk	hk	kk	hh	kk	hk	hh	hk	hk	kk	kk	hh	hk	kk	hk	kk	kk	kk	kk	hh	hh	hk	hk	hh	hk	hk	hk
204019	<hkxhk>	{00}	(hh,hk,kk)	hk	hk	hk	hk	--	hh	hh	hh	hh	kk	hk	hh	hh	hh	--	hh	hh	hk	kk	hk	--	kk	hk	kk	hk	hh	hk	hk	kk	kk	hh	hk	kk	hk	kk	kk	hk	kk	--	hh	hk	hk	hh	hk	hk	hk
204007	<nnxnp>	{-0}	(nn,np)	np	nn	np	nn	np	nn	nn	nn	nn	np	nn	np	nn	nn	np	np	nn	np	np	np	np	np	np	np	nn	nn	nn	np	np	np	nn	nn	np	np	np	np	nn	np	nn	nn	np	nn	nn	nn	nn	np
65699	<hkxhk>	{11}	(hh,hk,kk)	hk	hk	hk	hk	hk	kk	kk	kk	kk	hh	kk	hk	kk	kk	hk	hk	kk	hk	hh	hk	hk	hh	hk	hh	hk	kk	hk	hh	hh	hh	kk	hk	hh	hk	hh	hh	--	hh	kk	kk	hk	hk	kk	hk	hk	hk
86487	<nnxnp>	{-0}	(nn,np)	np	nn	np	nn	np	nn	nn	nn	nn	np	nn	np	nn	nn	np	np	nn	np	np	np	--	np	np	np	nn	nn	nn	np	np	np	nn	nn	np	np	np	np	nn	np	nn	nn	np	nn	nn	nn	nn	np
81954	<efxeg>	{00}	(ee,ef,eg,fg)	eg	ef	eg	ef	--	ee	ee	ee	ee	fg	ee	eg	ee	ee	eg	eg	ee	eg	fg	eg	eg	fg	eg	fg	ef	ee	ef	fg	fg	fg	ee	ef	fg	eg	fg	fg	ef	fg	ee	ee	eg	ef	ee	ef	ef	eg
61982	<nnxnp>	{-0}	(nn,np)	--	nn	np	nn	--	nn	nn	nn	nn	np	nn	np	nn	nn	--	np	nn	np	np	np	--	np	np	np	nn	nn	nn	np	np	np	nn	nn	np	np	np	np	--	np	nn	nn	np	nn	nn	nn	nn	np
18766	<nnxnp>	{-1}	(nn,np)	nn	np	nn	np	nn	np	np	np	np	nn	np	nn	np	np	nn	nn	np	nn	nn	nn	nn	nn	nn	nn	np	np	np	nn	nn	nn	np	np	nn	nn	nn	nn	np	nn	np	--	nn	np	np	np	np	nn
107644	<nnxnp>	{-1}	(nn,np)	nn	np	nn	np	nn	np	np	np	np	nn	np	nn	np	np	nn	nn	np	nn	nn	nn	nn	nn	nn	nn	np	np	np	nn	nn	nn	np	np	nn	nn	nn	nn	--	nn	np	np	nn	np	np	np	np	nn
108340	<nnxnp>	{-0}	(nn,np)	np	nn	np	nn	np	nn	nn	nn	nn	np	nn	np	nn	nn	--	np	nn	np	np	np	--	np	np	np	nn	nn	nn	np	np	np	nn	nn	np	np	np	np	nn	np	nn	nn	np	nn	nn	np	nn	np
77703	<nnxnp>	{-1}	(nn,np)	nn	np	nn	np	nn	np	np	np	np	nn	np	nn	np	np	nn	nn	np	nn	nn	nn	nn	nn	nn	nn	np	np	np	nn	nn	nn	np	np	nn	nn	nn	nn	np	nn	--	np	nn	np	np	nn	np	nn
90137	<nnxnp>	{-1}	(nn,np)	--	np	nn	np	nn	np	np	np	np	nn	np	nn	np	np	nn	nn	np	--	--	nn	nn	nn	nn	nn	np	np	nn	nn	nn	nn	np	np	nn	nn	nn	nn	np	nn	np	np	nn	np	np	nn	np	nn
129834	<nnxnp>	{-1}	(nn,np)	np	np	nn	np	--	np	np	np	np	nn	np	nn	np	np	--	nn	np	nn	--	nn	--	nn	nn	nn	np	np	nn	nn	nn	nn	np	np	nn	nn	nn	nn	nn	--	--	np	nn	np	np	nn	np	nn
248	<nnxnp>	{-0}	(nn,np)	np	nn	np	nn	np	nn	nn	nn	nn	np	nn	np	nn	nn	np	np	nn	np	np	np	np	np	np	np	nn	nn	np	np	np	np	nn	nn	np	np	np	np	--	np	nn	nn	np	nn	nn	np	nn	np
91578	<hkxhk>	{11}	(hh,hk,kk)	hk	hk	hk	hk	--	kk	kk	kk	kk	hh	kk	hk	kk	kk	hk	hk	kk	hk	hh	hk	hk	hh	hk	hh	hk	kk	hh	hh	hh	hh	kk	hk	hh	hk	hk	hh	hk	hh	kk	kk	hk	hk	kk	hh	hk	hk
94509	<nnxnp>	{-0}	(nn,np)	np	nn	np	nn	--	nn	nn	nn	nn	np	nn	np	nn	nn	np	np	nn	np	np	np	--	np	np	np	nn	nn	np	np	np	np	nn	nn	np	np	nn	np	nn	np	nn	nn	np	nn	nn	np	nn	np
115961	<efxeg>	{00}	(ee,ef,eg,fg)	--	--	eg	ef	--	--	ee	ee	ee	fg	ee	--	--	--	--	--	ee	--	fg	ee	--	--	--	fg	ef	ee	--	fg	fg	fg	ee	--	fg	--	--	--	--	fg	ee	ee	eg	ef	ee	--	ef	eg
8129	<hkxhk>	{11}	(hh,hk,kk)	hh	hk	hk	hk	hk	kk	kk	kk	kk	hh	kk	hk	kk	kk	hk	hk	kk	hk	hh	kk	hk	hh	hk	hh	hk	kk	hh	hh	hh	hh	kk	hk	hh	hk	hk	hh	hk	hh	kk	kk	hk	hk	kk	hh	hk	hk
102745	<hkxhk>	{11}	(hh,hk,kk)	hk	hk	hk	hk	hk	--	kk	kk	kk	hh	kk	hk	kk	kk	hk	hk	kk	hk	hh	kk	hh	hh	hk	hh	hk	kk	hh	hh	hh	hh	kk	hk	hh	hk	hk	hh	hk	hh	kk	kk	hk	hk	kk	hh	hk	hk
48376	<hkxhk>	{00}	(hh,hk,kk)	--	hk	hk	hk	hk	hh	hh	hh	hh	kk	hh	hk	hh	hh	--	hk	hh	hk	kk	hh	hk	kk	hk	kk	hk	hh	kk	kk	kk	kk	hh	--	kk	hk	hk	kk	hk	kk	hh	hh	hk	hk	hh	kk	hk	hk
20461	<hkxhk>	{11}	(hh,hk,kk)	hk	hk	hk	hk	hk	kk	kk	kk	kk	hh	kk	hk	kk	kk	hk	hk	kk	hk	hh	kk	--	--	hk	hh	hk	kk	hh	hh	hh	hh	kk	hk	hh	hk	hk	hh	hk	hh	kk	kk	hk	hk	kk	hh	hk	hk
50247	<nnxnp>	{-0}	(nn,np)	np	nn	np	nn	--	nn	nn	nn	nn	np	nn	np	nn	nn	np	np	nn	np	np	nn	--	np	--	np	nn	nn	np	np	np	np	nn	nn	np	np	--	np	--	--	np	nn	np	nn	nn	np	nn	np
201	<nnxnp>	{-0}	(nn,np)	np	nn	np	nn	--	nn	nn	nn	nn	np	nn	np	nn	nn	--	np	nn	np	--	nn	--	np	--	np	nn	nn	np	np	np	np	nn	nn	np	np	nn	np	--	np	--	nn	np	nn	nn	np	nn	np
106772	<nnxnp>	{-0}	(nn,np)	np	nn	np	nn	np	nn	nn	nn	nn	np	nn	np	nn	nn	--	np	nn	np	np	nn	--	np	np	np	nn	nn	np	np	np	np	nn	nn	np	np	nn	np	nn	np	nn	nn	np	nn	nn	np	nn	np
139575	<efxeg>	{00}	(ee,ef,eg,fg)	eg	ef	eg	ef	--	ee	ee	ee	ee	fg	ee	eg	ee	ee	eg	eg	ee	eg	fg	ee	--	fg	eg	fg	ef	ee	fg	fg	fg	fg	ee	ef	fg	eg	ef	fg	--	fg	ee	ee	eg	ef	--	fg	ef	eg
98503	<hkxhk>	{11}	(hh,hk,kk)	hk	hk	hk	hk	hk	kk	kk	kk	--	hh	kk	hk	kk	kk	hk	hk	--	hk	hh	kk	hk	hh	hk	hh	hk	kk	hh	hk	hh	hh	kk	hk	hh	hk	hk	hh	--	hh	kk	kk	hk	hk	kk	hh	hk	hk
91012	<hkxhk>	{11}	(hh,hk,kk)	hk	hk	hk	hk	hk	kk	kk	kk	kk	hh	kk	hk	kk	kk	hk	hk	kk	hk	hh	kk	hk	hh	hk	hh	hk	kk	hh	hh	hh	hh	kk	hk	hh	hk	hk	hh	hk	--	kk	kk	hk	hk	kk	hh	hk	hk
82756	<hkxhk>	{11}	(hh,hk,kk)	hk	hk	hk	hk	--	kk	kk	kk	kk	hh	kk	hk	kk	kk	--	hk	kk	hk	hh	kk	hk	hh	hk	hh	hk	kk	hh	hh	hh	hh	kk	hk	hh	hk	hk	hh	hk	hh	kk	kk	hk	hk	kk	hh	hk	hk
180130	<hkxhk>	{00}	(hh,hk,kk)	hk	hk	hk	hk	hk	hh	hh	hh	hh	kk	hh	hk	hh	hh	hk	hk	hh	hk	kk	hh	--	kk	hk	kk	hk	hh	kk	kk	kk	kk	hh	hk	kk	hk	hk	kk	hk	kk	hh	hh	hk	hk	hh	kk	hk	hk
201178	<hkxhk>	{00}	(hh,hk,kk)	hk	hk	hk	hk	--	hh	hh	hh	hh	kk	hh	hk	hh	hh	--	hk	hh	hk	kk	hh	--	kk	hk	kk	hk	hh	kk	kk	kk	kk	hh	hk	kk	hk	hk	kk	--	kk	--	hh	hk	hk	hh	kk	hk	hk
13412	<nnxnp>	{-1}	(nn,np)	nn	np	nn	np	nn	np	np	np	np	nn	np	nn	np	np	nn	nn	np	nn	nn	np	nn	nn	nn	nn	np	np	nn	nn	nn	nn	np	np	nn	nn	np	nn	np	nn	np	np	nn	np	np	nn	np	nn
38532	<nnxnp>	{-0}	(nn,np)	np	nn	np	nn	--	nn	nn	nn	nn	np	nn	np	nn	nn	--	np	nn	np	np	nn	--	np	np	np	nn	nn	--	np	np	np	nn	nn	np	np	nn	np	nn	--	--	nn	np	nn	nn	np	nn	np
204067	<hkxhk>	{00}	(hh,hk,kk)	--	hk	--	hh	hk	hh	hh	hk	hh	kk	hh	hk	hh	hh	hk	hk	hh	hk	kk	hh	hk	kk	hk	kk	hk	hh	kk	kk	kk	kk	hh	hk	kk	hk	hk	kk	hk	kk	hh	hh	hk	hk	hh	kk	hk	hk
53594	<hkxhk>	{11}	(hh,hk,kk)	hk	hk	hk	hk	hk	kk	kk	kk	kk	hh	kk	hk	kk	kk	hk	hk	kk	hk	hh	kk	hk	hh	hk	hh	hk	kk	hh	hh	hh	hh	kk	hk	hh	hk	hk	hh	hk	hh	kk	--	hk	hk	kk	hh	hk	hk
205269	<nnxnp>	{-0}	(nn,np)	np	nn	np	nn	np	nn	nn	--	nn	np	nn	np	nn	nn	--	np	nn	np	np	nn	np	np	np	np	nn	nn	np	np	np	np	nn	nn	np	np	nn	np	nn	np	--	nn	np	nn	nn	np	nn	np
135771	<nnxnp>	{-1}	(nn,np)	nn	np	nn	np	--	np	np	np	np	nn	np	nn	np	np	nn	nn	np	nn	nn	np	nn	nn	nn	nn	np	np	nn	--	nn	nn	np	np	nn	nn	np	nn	np	nn	--	np	nn	np	np	nn	np	nn
44370	<nnxnp>	{-0}	(nn,np)	np	nn	np	nn	np	nn	nn	nn	nn	np	nn	np	nn	nn	--	np	nn	np	np	nn	--	np	np	np	nn	nn	np	np	np	np	nn	nn	np	np	nn	np	--	np	nn	nn	np	nn	nn	np	nn	np
132132	<nnxnp>	{-1}	(nn,np)	nn	np	nn	np	nn	np	np	np	np	nn	np	nn	np	np	nn	nn	np	nn	nn	np	nn	nn	nn	nn	np	np	nn	nn	nn	nn	np	np	nn	nn	np	nn	np	nn	np	np	nn	np	np	nn	np	nn
4458	<nnxnp>	{-0}	(nn,np)	np	nn	np	nn	np	nn	nn	nn	nn	np	nn	np	nn	nn	np	np	nn	np	np	nn	np	np	np	np	nn	nn	np	np	np	np	nn	nn	np	np	nn	np	nn	np	nn	nn	np	nn	nn	np	nn	np
106129	<nnxnp>	{-1}	(nn,np)	nn	np	nn	np	nn	np	np	np	np	nn	np	nn	np	np	nn	nn	np	nn	nn	np	nn	nn	nn	nn	np	np	nn	nn	nn	nn	np	np	nn	nn	np	nn	--	nn	np	np	nn	np	np	nn	np	nn
16145	<nnxnp>	{-0}	(nn,np)	np	nn	np	nn	np	nn	nn	nn	nn	np	nn	np	nn	nn	np	np	nn	np	np	nn	np	np	np	np	nn	nn	np	np	np	np	nn	nn	np	np	nn	np	nn	np	--	nn	np	nn	nn	np	nn	np
105617	<nnxnp>	{-0}	(nn,np)	--	nn	np	nn	np	nn	nn	nn	nn	np	nn	np	nn	nn	np	np	nn	np	np	nn	np	np	np	np	nn	nn	np	np	np	np	nn	nn	np	np	nn	np	nn	np	nn	nn	np	nn	nn	np	nn	np
77660	<hkxhk>	{00}	(hh,hk,kk)	hk	hk	hk	hk	hk	hh	hh	hh	hh	kk	hh	hk	hh	hh	hk	hk	hh	hk	kk	hh	hk	kk	hk	kk	hk	hh	kk	kk	kk	kk	hh	hk	hk	hk	hk	kk	hk	kk	hh	hh	hk	hk	hh	kk	hk	hk
102833	<nnxnp>	{-0}	(nn,np)	np	nn	np	nn	np	nn	nn	nn	nn	np	nn	np	nn	nn	np	np	nn	np	np	nn	np	np	np	np	nn	nn	np	np	np	np	nn	nn	np	np	nn	np	nn	np	nn	nn	np	nn	nn	np	nn	np
27957	<hkxhk>	{00}	(hh,hk,kk)	hk	hk	hk	hk	--	hh	hh	hh	hh	kk	hh	hk	hh	hh	--	hk	hh	hk	kk	hh	hk	kk	hk	kk	hk	hh	kk	kk	kk	kk	hh	hk	hk	hk	hk	kk	hk	kk	hh	hh	hk	hk	hh	kk	hk	hk
15422	<nnxnp>	{-0}	(nn,np)	np	nn	np	nn	np	nn	nn	nn	nn	np	nn	np	nn	nn	np	np	nn	np	np	nn	np	np	np	np	nn	nn	np	np	np	np	nn	nn	np	np	nn	np	--	np	nn	nn	np	nn	nn	np	nn	np
135587	<nnxnp>	{-1}	(nn,np)	nn	np	nn	np	nn	np	np	np	np	nn	np	nn	np	np	nn	nn	np	nn	nn	np	nn	nn	nn	nn	np	np	nn	nn	nn	nn	np	np	nn	nn	np	nn	np	nn	np	np	nn	np	np	nn	np	nn
135625	<nnxnp>	{-0}	(nn,np)	--	nn	np	nn	--	nn	nn	nn	nn	np	nn	--	nn	nn	--	np	nn	--	np	nn	np	np	np	np	nn	nn	np	np	np	np	nn	nn	np	np	nn	np	--	np	--	nn	np	nn	nn	np	nn	np
38307	<efxeg>	{00}	(ee,ef,eg,fg)	--	ef	eg	ef	--	ee	--	ee	ee	fg	ee	--	ee	ee	--	--	ee	ee	fg	ee	--	--	eg	fg	ef	ee	fg	fg	fg	fg	ee	--	eg	--	ef	fg	--	--	--	ee	--	ef	ee	--	ef	eg
20779	<nnxnp>	{-0}	(nn,np)	np	nn	np	nn	--	nn	nn	nn	nn	np	nn	np	nn	nn	np	np	nn	np	np	nn	np	np	np	np	nn	nn	np	np	np	np	nn	nn	np	np	nn	np	nn	np	nn	nn	np	nn	nn	np	nn	np
15359	<nnxnp>	{-0}	(nn,np)	--	nn	np	nn	np	nn	nn	nn	nn	np	nn	np	nn	nn	--	np	nn	np	np	nn	--	np	np	np	nn	nn	np	np	np	np	nn	nn	np	np	nn	np	--	np	nn	nn	np	nn	nn	np	nn	np
91854	<hkxhk>	{01}	(hh,hk,kk)	hh	kk	hh	kk	hh	hk	hk	hk	hk	hk	hk	hh	hk	hk	--	hh	hk	hh	hk	hk	--	hh	hh	hk	kk	hk	hk	hk	hk	hk	hk	kk	hh	hh	kk	hk	kk	hk	hk	hk	hh	kk	hk	hk	kk	hh
87276	<nnxnp>	{-0}	(nn,np)	--	nn	np	nn	--	nn	nn	--	nn	np	nn	np	--	nn	np	np	nn	np	np	--	--	np	np	np	nn	nn	--	np	np	np	nn	nn	np	np	--	--	--	np	--	nn	np	nn	nn	nn	nn	np
54296	<hkxhk>	{10}	(hh,hk,kk)	kk	--	kk	hh	kk	hk	hk	hk	hk	hk	hk	kk	hk	hk	kk	kk	hk	kk	hk	hk	kk	kk	kk	hk	hh	hk	hk	hk	hk	hk	hk	hh	kk	kk	hh	hk	hh	hk	hk	hk	kk	hh	hk	hk	hh	kk
67696	<nnxnp>	{-0}	(nn,np)	np	nn	np	nn	np	nn	nn	nn	nn	np	nn	np	nn	nn	np	np	nn	np	np	nn	np	np	np	np	nn	nn	np	np	np	np	nn	nn	np	np	nn	np	nn	np	nn	nn	np	nn	nn	np	nn	np
111862	<nnxnp>	{-0}	(nn,np)	np	nn	np	nn	np	nn	nn	nn	nn	np	nn	np	nn	nn	--	np	nn	np	np	nn	np	np	np	np	nn	nn	np	np	np	np	nn	nn	np	np	nn	np	--	np	--	nn	np	nn	nn	--	nn	np
73971	<nnxnp>	{-1}	(nn,np)	nn	np	nn	np	nn	np	np	np	np	nn	np	--	np	np	--	nn	np	nn	nn	np	nn	nn	nn	nn	np	np	nn	nn	nn	nn	np	np	nn	--	np	nn	np	nn	np	np	nn	np	np	nn	np	nn
68755	<nnxnp>	{-0}	(nn,np)	--	nn	np	nn	--	nn	nn	nn	nn	np	nn	--	--	nn	--	np	nn	--	np	nn	--	np	np	np	nn	nn	np	np	np	np	nn	nn	np	np	--	np	--	np	--	--	np	nn	nn	np	nn	np
52825	<nnxnp>	{-0}	(nn,np)	np	nn	np	nn	--	nn	nn	nn	nn	np	nn	nn	nn	nn	np	np	nn	np	np	nn	--	np	np	np	nn	nn	np	np	np	np	nn	nn	np	np	nn	np	--	np	--	--	np	nn	nn	np	nn	np
107336	<efxeg>	{01}	(ee,ef,eg,fg)	ee	fg	ee	--	--	eg	eg	--	fg	ef	eg	ee	eg	eg	ee	ee	eg	ef	ef	eg	--	ee	ee	ef	fg	eg	--	ef	ef	ef	eg	fg	ee	ee	--	ee	--	ef	eg	--	ee	eg	eg	ef	fg	ee
128481	<nnxnp>	{-1}	(nn,np)	nn	np	nn	--	nn	np	np	np	np	nn	np	--	np	np	--	nn	np	--	nn	np	--	nn	--	nn	np	np	nn	nn	nn	nn	np	--	nn	nn	np	nn	--	nn	--	--	nn	np	np	nn	np	nn
103263	<efxeg>	{01}	(ee,ef,eg,fg)	--	fg	ee	fg	--	eg	eg	eg	--	ef	eg	ee	--	eg	--	ee	eg	--	--	--	--	ee	ee	ef	fg	eg	--	ef	ef	ef	--	fg	ee	ee	fg	ee	--	--	--	--	ee	eg	eg	--	fg	ee
3383	<nnxnp>	{-0}	(nn,np)	np	nn	np	nn	--	nn	nn	nn	nn	np	nn	np	nn	nn	np	np	nn	np	np	nn	nn	np	np	np	nn	nn	np	np	np	np	nn	nn	np	np	nn	np	nn	np	nn	nn	np	nn	nn	np	nn	np
55677	<nnxnp>	{-0}	(nn,np)	--	nn	np	--	--	nn	nn	nn	nn	np	nn	np	np	nn	--	np	nn	np	np	nn	--	np	np	np	nn	nn	--	np	--	np	nn	nn	np	np	nn	np	--	np	--	nn	np	nn	nn	np	nn	np
32724	<nnxnp>	{-1}	(nn,np)	--	np	nn	np	nn	nn	nn	np	--	--	np	nn	--	nn	np	np	--	nn	--	np	--	--	--	--	nn	nn	np	np	--	--	--	np	nn	--	np	nn	--	--	np	--	--	np	--	nn	nn	np
79800	<nnxnp>	{-1}	(nn,np)	--	np	nn	np	nn	nn	nn	nn	--	nn	np	nn	np	nn	np	np	np	--	--	--	--	nn	np	--	np	nn	np	--	np	--	np	np	nn	np	np	nn	--	--	np	--	nn	np	nn	np	nn	np
74438	<nnxnp>	{-1}	(nn,np)	np	np	nn	np	nn	nn	nn	np	np	nn	np	nn	np	nn	np	np	np	nn	nn	np	nn	nn	np	nn	np	nn	np	np	np	np	np	np	nn	--	np	nn	nn	np	np	np	nn	np	np	np	nn	np
7011	<nnxnp>	{-1}	(nn,np)	np	np	nn	np	nn	nn	nn	np	np	nn	np	nn	np	nn	np	np	np	np	nn	np	nn	nn	np	nn	np	nn	np	np	np	np	np	np	nn	np	np	nn	np	np	np	np	nn	np	np	np	nn	np
22762	<nnxnp>	{-1}	(nn,np)	np	np	--	np	nn	nn	nn	np	np	nn	np	nn	np	nn	np	np	np	np	--	--	--	nn	np	--	np	nn	np	np	np	np	np	np	nn	np	np	--	np	np	np	np	--	np	np	--	nn	np
65467	<nnxnp>	{-0}	(nn,np)	nn	nn	np	nn	np	np	np	nn	nn	np	nn	np	nn	np	nn	nn	nn	nn	np	nn	np	np	nn	np	nn	np	nn	nn	nn	nn	nn	nn	np	nn	nn	np	nn	nn	nn	nn	np	nn	nn	nn	np	nn
1029	<nnxnp>	{-0}	(nn,np)	nn	nn	np	nn	np	np	np	nn	nn	np	nn	np	nn	np	nn	nn	nn	nn	np	nn	np	np	nn	np	nn	np	nn	nn	nn	nn	nn	nn	np	nn	nn	np	nn	nn	nn	nn	np	nn	nn	nn	np	nn
102425	<nnxnp>	{-0}	(nn,np)	nn	nn	np	nn	np	np	np	nn	nn	np	nn	np	nn	np	nn	nn	nn	--	np	nn	np	np	nn	np	nn	np	nn	nn	nn	nn	nn	nn	np	nn	nn	np	nn	--	nn	--	--	nn	nn	nn	np	nn
46154	<nnxnp>	{-1}	(nn,np)	--	np	nn	np	nn	nn	nn	np	np	nn	np	nn	np	nn	np	np	--	nn	nn	np	nn	nn	np	nn	np	nn	np	--	np	--	np	np	nn	--	np	nn	np	np	np	--	nn	np	np	np	nn	np
214624	<nnxnp>	{-0}	(nn,np)	nn	nn	np	nn	np	np	np	--	--	np	nn	np	nn	np	nn	nn	nn	--	--	nn	--	np	nn	np	nn	--	nn	nn	nn	--	nn	nn	np	--	nn	np	--	--	nn	nn	np	nn	nn	--	np	nn
52101	<nnxnp>	{-0}	(nn,np)	--	nn	np	--	np	np	np	nn	--	np	nn	np	nn	np	nn	nn	nn	--	--	nn	np	nn	nn	--	nn	np	nn	--	nn	nn	nn	nn	np	nn	nn	np	nn	--	nn	nn	np	nn	nn	nn	np	nn
53621	<nnxnp>	{-0}	(nn,np)	nn	nn	nn	--	np	--	np	nn	nn	--	nn	np	--	np	nn	nn	nn	nn	--	nn	np	np	nn	np	nn	np	nn	nn	nn	nn	nn	nn	np	nn	nn	np	--	nn	nn	--	np	nn	nn	nn	np	--
59435	<nnxnp>	{-0}	(nn,np)	--	nn	nn	nn	--	np	np	nn	--	--	nn	np	nn	np	nn	nn	nn	--	--	--	--	--	nn	--	nn	--	nn	--	nn	--	nn	nn	np	--	nn	--	--	--	--	--	np	nn	nn	nn	np	nn
72339	<nnxnp>	{-0}	(nn,np)	--	nn	np	nn	np	np	np	nn	--	--	nn	np	nn	np	nn	nn	--	--	--	nn	--	np	np	--	nn	np	nn	--	--	--	--	nn	np	--	nn	np	--	--	nn	nn	np	nn	nn	--	np	nn
69365	<nnxnp>	{-1}	(nn,np)	np	np	nn	np	nn	nn	nn	np	np	nn	np	nn	np	nn	np	np	np	--	nn	np	nn	nn	np	nn	np	np	np	nn	np	np	np	np	nn	np	np	nn	np	np	np	np	nn	--	np	np	nn	np
86005	<nnxnp>	{-0}	(nn,np)	--	nn	np	nn	np	np	np	nn	nn	np	nn	np	nn	np	nn	nn	--	nn	np	--	--	np	nn	--	nn	np	--	nn	--	nn	nn	nn	np	nn	nn	np	nn	nn	nn	--	np	nn	nn	nn	np	nn
140493	<efxeg>	{00}	(ee,ef,eg,fg)	ef	ef	fg	ef	fg	eg	fg	--	ee	--	ef	eg	ef	eg	--	ee	ef	ee	--	eg	ee	fg	--	--	--	--	ef	--	ef	ef	ee	ef	eg	fg	--	eg	ef	ee	ee	ee	fg	--	--	--	fg	ef
122723	<efxeg>	{00}	(ee,ef,eg,fg)	ef	ef	fg	ef	fg	eg	fg	ee	ee	fg	ef	eg	ef	eg	ee	ee	ef	--	fg	ee	--	fg	--	fg	ee	ee	ef	ef	--	--	ee	ef	eg	ee	ee	eg	--	--	ee	--	fg	ee	ee	ee	fg	ef
28087	<efxeg>	{00}	(ee,ef,eg,fg)	ef	ef	fg	ef	fg	eg	fg	ee	ef	fg	ef	eg	ef	eg	ee	ee	ef	ee	fg	ee	--	fg	ee	fg	ee	ee	ef	ee	ef	ef	ee	ef	eg	--	ee	ee	ef	ee	ee	--	fg	ee	ee	ee	fg	ef
37848	<efxeg>	{00}	(ee,ef,eg,fg)	--	fg	fg	ef	fg	eg	fg	ee	--	fg	ef	eg	ef	eg	ee	ee	--	--	--	ee	ee	fg	ee	fg	ee	ee	ef	ef	--	ef	--	ef	eg	ef	ee	--	--	--	ee	--	fg	ee	ee	ee	fg	ef
37391	<efxeg>	{00}	(ee,ef,eg,fg)	ef	fg	fg	ef	fg	eg	fg	ee	--	fg	ef	eg	ef	eg	ee	ee	ef	--	fg	ee	--	fg	ee	fg	ee	ee	ef	ef	--	--	ee	ef	eg	ef	ee	eg	ef	--	ee	ef	fg	ee	ee	ee	fg	ef
55903	<nnxnp>	{-1}	(nn,np)	np	nn	nn	np	nn	nn	nn	np	np	nn	np	nn	--	nn	np	np	np	--	--	np	nn	nn	np	nn	np	np	np	np	--	np	np	np	nn	np	np	nn	np	np	np	np	nn	np	np	np	nn	np
82864	<nnxnp>	{-1}	(nn,np)	np	nn	nn	np	nn	nn	nn	np	np	nn	np	nn	np	nn	np	np	np	--	nn	np	nn	nn	np	nn	np	np	np	np	np	np	np	np	nn	np	np	nn	np	np	np	np	nn	np	np	np	nn	np
54932	<efxeg>	{00}	(ee,ef,eg,fg)	--	fg	--	ef	fg	eg	fg	ef	ef	--	ef	eg	ef	eg	ee	ee	ef	--	--	--	--	fg	ee	--	ee	ee	ef	--	ef	--	ee	ef	eg	ef	ee	eg	ef	--	ee	--	fg	ee	ee	ee	fg	ef
100675	<nnxnp>	{-1}	(nn,np)	np	nn	nn	np	nn	nn	nn	np	np	nn	np	nn	np	nn	np	np	np	--	--	np	nn	nn	np	nn	np	np	np	np	--	np	np	np	nn	np	np	nn	--	--	np	np	nn	np	np	--	nn	nn
24034	<nnxnp>	{-1}	(nn,np)	np	nn	nn	np	nn	nn	nn	np	np	nn	np	nn	np	nn	np	np	np	np	nn	np	nn	nn	np	nn	np	np	np	np	np	np	np	np	--	np	np	nn	np	np	np	np	nn	np	np	np	nn	nn
24179	<nnxnp>	{-1}	(nn,np)	--	nn	nn	np	nn	nn	nn	np	np	--	np	nn	np	nn	np	np	np	--	--	--	nn	--	np	nn	np	--	np	--	--	--	--	np	nn	np	np	--	--	--	np	--	nn	np	nn	np	--	nn
115070	<efxeg>	{00}	(ee,ef,eg,fg)	ef	fg	fg	ef	fg	eg	fg	ee	ef	fg	ef	eg	ef	eg	ee	ee	ef	--	fg	ee	--	fg	ee	fg	ee	ee	ef	ef	ef	ef	ee	ef	eg	ee	ee	eg	ee	ee	ee	ef	fg	ee	ee	ee	fg	fg
92398	<nnxnp>	{-0}	(nn,np)	nn	np	np	nn	np	np	np	nn	nn	np	nn	np	nn	np	nn	nn	nn	--	--	nn	nn	np	nn	np	nn	nn	nn	nn	nn	nn	nn	nn	np	--	nn	np	nn	--	nn	nn	np	nn	--	nn	np	np
91910	<hkxhk>	{00}	(hh,hk,kk)	hk	kk	kk	hk	kk	hk	kk	hh	hk	kk	hk	hk	hk	hk	hh	hh	hk	hh	kk	hh	hk	kk	hh	kk	hh	hh	hk	hk	hk	hk	hh	hk	hk	hk	hh	hk	hk	--	hh	hk	kk	hh	hh	hh	kk	kk
98923	<nnxnp>	{-0}	(nn,np)	nn	np	np	nn	np	np	np	nn	nn	nn	nn	np	nn	np	nn	nn	nn	nn	nn	nn	nn	np	nn	np	nn	nn	nn	nn	nn	nn	nn	nn	np	nn	nn	np	nn	nn	nn	nn	np	nn	nn	nn	np	np
103049	<nnxnp>	{-1}	(nn,np)	np	nn	nn	--	nn	nn	np	np	np	nn	np	nn	np	nn	np	np	np	np	nn	np	nn	nn	np	nn	np	np	np	np	np	np	np	np	nn	np	np	nn	np	nn	np	np	nn	--	np	nn	np	nn
40909	<nnxnp>	{-0}	(nn,np)	nn	np	np	np	np	np	nn	nn	nn	np	nn	np	nn	np	nn	nn	nn	nn	--	--	np	np	nn	np	nn	nn	nn	nn	--	nn	nn	nn	np	--	nn	np	nn	np	nn	--	np	nn	nn	np	nn	np
13697	<nnxnp>	{-1}	(nn,np)	np	nn	nn	nn	nn	nn	np	np	np	nn	np	nn	np	nn	np	np	np	--	nn	np	nn	nn	np	nn	np	np	np	np	np	np	np	np	nn	np	np	nn	nn	nn	np	np	nn	np	np	nn	np	nn
61992	<nnxnp>	{-0}	(nn,np)	nn	np	np	np	np	np	nn	nn	nn	np	nn	np	nn	np	nn	nn	nn	nn	np	nn	--	np	nn	np	nn	nn	nn	nn	nn	nn	nn	nn	np	nn	nn	np	nn	np	nn	nn	np	nn	nn	np	nn	np
7682	<nnxnp>	{-1}	(nn,np)	np	nn	nn	--	nn	nn	np	np	np	nn	np	nn	np	nn	np	np	--	--	--	np	nn	nn	np	nn	np	np	np	nn	--	np	np	np	nn	--	np	nn	--	--	np	--	nn	np	np	nn	np	nn
64310	<nnxnp>	{-0}	(nn,np)	nn	np	np	np	np	np	nn	nn	--	--	nn	np	nn	np	nn	nn	--	--	--	--	--	np	nn	np	nn	nn	nn	--	nn	--	--	nn	np	--	nn	--	np	--	--	--	--	nn	nn	--	nn	np
207402	<nnxnp>	{-0}	(nn,np)	--	np	np	np	np	np	nn	nn	nn	np	nn	np	nn	np	nn	nn	nn	--	--	nn	--	np	nn	np	nn	nn	nn	--	nn	--	nn	nn	np	nn	nn	np	--	--	nn	nn	np	nn	nn	np	nn	np
973	<nnxnp>	{-0}	(nn,np)	nn	--	--	--	--	np	nn	nn	nn	--	nn	np	nn	np	nn	nn	nn	--	--	nn	np	--	nn	--	np	nn	nn	nn	--	nn	nn	nn	np	nn	nn	np	--	--	nn	--	--	nn	nn	np	nn	--
199971	<nnxnp>	{-0}	(nn,np)	nn	np	np	np	np	np	nn	nn	nn	np	nn	np	nn	np	nn	nn	nn	--	np	nn	nn	np	nn	np	np	nn	nn	nn	np	nn	nn	nn	np	nn	nn	np	--	--	nn	nn	np	nn	nn	np	nn	np
60966	<nnxnp>	{-0}	(nn,np)	nn	np	np	np	--	np	nn	nn	--	--	--	np	nn	np	nn	nn	--	nn	--	nn	--	np	--	--	--	--	nn	--	--	nn	--	nn	np	--	nn	np	--	np	nn	--	np	nn	--	np	nn	np
140232	<nnxnp>	{-0}	(nn,np)	nn	np	np	np	np	np	nn	nn	nn	np	nn	np	nn	np	nn	nn	nn	--	--	nn	--	np	--	np	np	nn	nn	np	np	nn	nn	nn	np	nn	nn	np	--	--	nn	--	np	np	nn	np	nn	np
75254	<nnxnp>	{-0}	(nn,np)	--	np	--	np	--	np	nn	nn	--	--	nn	np	nn	np	nn	nn	--	--	--	--	np	np	nn	--	--	nn	nn	--	--	nn	nn	nn	np	nn	nn	--	--	--	nn	--	np	np	--	np	nn	--
76821	<efxeg>	{00}	(ee,ef,eg,fg)	fg	fg	fg	fg	fg	eg	ef	--	--	fg	ef	eg	ef	eg	ee	ee	fg	--	fg	ee	eg	fg	ee	--	eg	ee	ef	fg	fg	--	ee	ef	eg	--	--	eg	fg	--	ee	ef	--	eg	ee	eg	ef	fg
101103	<nnxnp>	{-0}	(nn,np)	--	np	np	np	--	np	nn	nn	--	--	nn	np	nn	np	nn	nn	--	--	np	nn	--	np	nn	--	--	nn	nn	--	--	--	--	nn	np	--	nn	--	np	--	nn	--	np	np	--	np	nn	--
137022	<efxeg>	{00}	(ee,ef,eg,fg)	fg	fg	fg	fg	fg	eg	ef	ee	--	--	ef	eg	ef	eg	ee	ee	fg	--	--	--	--	fg	ee	--	eg	--	ef	--	--	--	ee	ef	eg	--	ee	eg	fg	--	ee	--	fg	eg	ee	eg	ef	fg
133716	<nnxnp>	{-0}	(nn,np)	np	np	nn	np	np	np	nn	nn	np	np	nn	np	nn	np	nn	nn	np	nn	--	nn	--	np	nn	np	np	nn	nn	np	--	--	nn	nn	np	np	nn	np	np	np	nn	nn	np	np	np	np	nn	np
118186	<nnxnp>	{-0}	(nn,np)	--	np	nn	np	np	np	nn	nn	nn	np	nn	np	nn	np	nn	nn	np	--	np	nn	--	np	nn	np	np	nn	nn	np	np	nn	nn	nn	np	np	nn	np	np	np	nn	nn	np	np	np	--	nn	np
105745	<efxeg>	{00}	(ee,ef,eg,fg)	--	fg	ef	fg	fg	eg	ef	ee	ef	--	ef	eg	ef	eg	ee	ee	fg	--	--	ee	ee	fg	ee	fg	ee	ee	ef	--	fg	ef	ee	ef	eg	fg	ee	eg	fg	--	ee	--	fg	eg	eg	eg	ef	fg
50404	<nnxnp>	{-0}	(nn,np)	--	np	--	--	np	np	nn	nn	--	np	nn	--	--	np	nn	nn	--	--	--	--	--	np	nn	np	--	--	nn	np	np	nn	--	nn	np	--	nn	np	--	--	nn	--	np	np	np	--	nn	np
57077	<hkxhk>	{10}	(hh,hk,kk)	hk	hk	hh	hk	hk	kk	hh	hk	hh	hk	hk	kk	hh	kk	hk	hk	hk	--	hk	hk	kk	hk	hk	hk	kk	hk	hh	hk	hk	hh	hk	hh	kk	hh	hk	kk	hk	kk	hk	--	hk	kk	kk	--	hh	hk
138075	<hkxhk>	{00}	(hh,hk,kk)	kk	kk	kk	kk	kk	hk	hk	hh	hk	kk	hk	hk	hk	hk	hh	hh	kk	--	kk	hh	hk	kk	hh	kk	hk	hh	hk	kk	kk	hk	hh	hk	hk	kk	hh	hk	kk	--	hh	hk	kk	hk	hh	hk	hk	kk
133547	<nnxnp>	{-0}	(nn,np)	nn	nn	np	nn	np	nn	nn	nn	--	nn	np	nn	np	nn	np	nn	--	--	--	--	--	np	nn	nn	nn	nn	nn	np	np	--	--	nn	nn	nn	np	--	--	--	nn	--	nn	np	nn	--	nn	np
97015	<nnxnp>	{-1}	(nn,np)	--	np	nn	np	nn	np	np	np	--	np	nn	np	nn	np	nn	--	nn	--	--	--	--	nn	np	--	--	np	np	--	nn	--	--	np	np	--	nn	--	--	--	np	--	np	nn	--	--	np	nn
9214	<nnxnp>	{-0}	(nn,np)	nn	nn	np	nn	np	nn	nn	nn	--	nn	np	nn	np	nn	np	nn	np	--	--	--	--	np	nn	nn	nn	nn	nn	--	--	nn	nn	nn	nn	--	np	--	--	--	nn	nn	nn	np	--	--	nn	np
123363	<nnxnp>	{-1}	(nn,np)	--	np	nn	np	nn	np	np	np	--	--	nn	np	nn	np	nn	np	nn	--	--	np	--	nn	np	np	np	np	np	nn	nn	np	--	np	np	np	nn	--	--	--	--	--	np	nn	np	--	np	nn
32199	<hkxhk>	{11}	(hh,hk,kk)	hk	hk	hh	hk	hh	hk	hk	kk	hk	kk	hh	hk	hh	hk	hh	--	hh	hh	hk	kk	hk	hk	kk	hk	kk	hk	kk	hh	hh	hk	kk	hk	hk	kk	hk	hk	hk	hk	kk	hk	hk	hk	hk	hh	kk	hk
140074	<nnxnp>	{-1}	(nn,np)	np	np	nn	np	nn	np	np	np	np	np	nn	np	nn	np	nn	np	nn	--	--	--	np	nn	np	np	np	np	np	nn	nn	--	np	np	np	np	nn	nn	nn	--	np	nn	np	nn	np	np	np	nn
72604	<nnxnp>	{-1}	(nn,np)	np	np	nn	np	np	np	np	np	--	np	--	np	nn	np	nn	np	nn	--	--	np	--	nn	np	np	np	np	np	nn	np	np	np	np	np	np	nn	nn	nn	--	np	nn	np	nn	np	np	np	nn
108188	<hkxhk>	{10}	(hh,hk,kk)	hh	hh	hk	hh	hk	hh	hh	hk	hk	hk	hk	hh	hk	hh	hk	hk	hk	--	kk	--	hh	kk	hk	hh	hk	hk	hk	hk	hk	hh	hk	hh	hh	hk	kk	kk	kk	--	hk	kk	hh	kk	hh	hh	hk	kk
99564	<nnxnp>	{-0}	(nn,np)	nn	nn	np	nn	np	nn	nn	nn	nn	nn	np	nn	np	nn	np	nn	np	--	--	nn	nn	np	nn	nn	nn	nn	nn	np	np	nn	nn	nn	nn	nn	np	np	np	--	nn	np	nn	np	nn	nn	nn	np
32420	<hkxhk>	{10}	(hh,hk,kk)	hh	hh	hk	hh	hk	hh	hh	hk	hh	hk	hk	hh	hk	hh	hk	hk	hk	--	hk	hk	hh	kk	hk	hh	hk	hh	hk	hk	hk	hh	--	hh	hh	hk	kk	kk	kk	kk	hk	kk	hh	kk	hh	hh	hk	kk
12763	<nnxnp>	{-1}	(nn,np)	np	np	nn	np	nn	np	np	np	np	np	nn	np	nn	np	nn	np	nn	nn	np	np	--	nn	np	np	np	np	np	nn	--	np	np	np	np	np	nn	nn	nn	nn	np	nn	np	nn	np	np	np	nn
116347	<hkxhk>	{10}	(hh,hk,kk)	hh	hh	hk	hh	hk	hh	hh	hk	hh	hk	hk	hh	hk	hh	hk	hk	hk	--	hk	hk	--	kk	hk	hh	hk	--	hk	hk	hk	hh	hk	hh	hh	hk	kk	kk	kk	kk	hk	kk	hh	kk	hh	hh	hk	kk
24072	<hkxhk>	{11}	(hh,hk,kk)	hk	hk	hh	hk	hh	hk	hk	kk	hk	kk	hh	hk	hh	hk	hh	kk	hh	--	hk	kk	hk	hk	kk	hk	kk	hk	kk	hh	hh	--	hk	hk	hk	kk	hk	hk	hk	--	kk	hk	hk	hk	hk	hk	kk	hk
41295	<hkxhk>	{11}	(hh,hk,kk)	hk	hk	hh	hk	hh	hk	hk	kk	hk	kk	hh	hk	hh	hk	hh	kk	hh	--	kk	kk	--	hk	kk	hk	kk	hk	kk	hh	hh	hk	kk	hk	hk	kk	hk	hk	hk	--	kk	hk	hk	hk	hk	hk	kk	hk
16282	<hkxhk>	{10}	(hh,hk,kk)	hh	hh	hk	hh	hk	hh	hh	hk	hh	hk	hk	hh	hk	hh	hk	hk	hk	--	hk	--	--	kk	hk	--	hk	hh	hk	hk	--	hh	hk	hh	hh	hk	kk	--	kk	--	hk	kk	hh	kk	hh	hh	hk	kk
29228	<nnxnp>	{-0}	(nn,np)	nn	nn	np	nn	np	nn	nn	nn	nn	nn	np	nn	np	nn	np	nn	np	np	--	nn	nn	np	--	nn	nn	nn	nn	np	np	nn	nn	nn	nn	nn	np	np	np	np	nn	np	nn	np	nn	nn	nn	np
25561	<efxeg>	{11}	(ee,ef,eg,fg)	eg	eg	ee	eg	ee	eg	eg	fg	eg	fg	ee	eg	ee	eg	ee	fg	ee	--	--	fg	ee	ef	fg	eg	fg	eg	fg	ee	ee	--	--	eg	eg	--	ef	ef	ef	ee	fg	--	eg	ef	ee	eg	fg	ef
91843	<nnxnp>	{-1}	(nn,np)	np	np	nn	np	nn	np	np	np	np	np	--	np	nn	np	nn	np	nn	nn	nn	np	--	nn	np	np	np	np	np	nn	nn	np	np	np	np	np	nn	nn	nn	nn	np	--	np	nn	nn	np	np	nn
1729	<nnxnp>	{-1}	(nn,np)	--	np	nn	np	nn	np	np	np	--	--	nn	np	nn	np	nn	np	--	--	nn	--	--	nn	np	--	np	--	np	--	nn	--	--	np	np	--	nn	--	--	--	np	--	np	nn	--	--	np	nn
101696	<nnxnp>	{-1}	(nn,np)	np	np	nn	np	nn	np	np	np	--	np	nn	np	nn	np	np	np	nn	--	--	nn	--	nn	np	nn	np	np	np	nn	--	--	np	np	np	--	nn	nn	--	--	np	--	np	nn	nn	--	np	np
131500	<nnxnp>	{-1}	(nn,np)	np	np	nn	np	nn	np	np	np	--	nn	nn	np	nn	np	np	np	nn	nn	--	nn	--	nn	np	nn	np	nn	np	nn	--	--	np	np	np	--	nn	--	nn	--	np	nn	nn	nn	nn	--	np	np
71263	<efxeg>	{11}	(ee,ef,eg,fg)	eg	eg	ee	eg	ee	eg	eg	fg	eg	fg	ee	eg	ee	eg	eg	fg	ee	ee	--	ef	ee	ef	fg	ee	fg	ee	fg	--	ee	--	fg	eg	eg	fg	ef	ef	--	--	fg	--	eg	ef	ee	eg	fg	fg
112669	<nnxnp>	{-1}	(nn,np)	--	np	nn	np	nn	np	np	np	--	--	nn	np	nn	np	np	np	--	--	--	--	--	nn	np	nn	np	nn	np	--	nn	nn	--	np	np	--	nn	nn	--	--	np	--	np	np	nn	--	np	np
64428	<nnxnp>	{-1}	(nn,np)	np	np	nn	np	nn	np	np	np	np	np	nn	np	nn	np	np	np	nn	nn	nn	--	np	nn	np	nn	np	nn	np	nn	nn	nn	np	np	np	np	nn	nn	nn	nn	np	nn	np	np	nn	np	np	np
140045	<nnxnp>	{-1}	(nn,np)	--	np	nn	np	nn	np	np	np	--	np	nn	np	nn	np	np	np	nn	--	--	nn	np	nn	np	nn	np	nn	np	nn	np	--	--	np	np	np	nn	nn	nn	--	np	--	np	np	nn	np	np	np
128975	<nnxnp>	{-1}	(nn,np)	np	np	nn	np	nn	nn	np	np	np	--	nn	np	nn	np	np	np	nn	--	nn	nn	np	nn	np	nn	np	nn	np	nn	nn	nn	np	np	np	np	nn	nn	nn	nn	np	nn	np	np	nn	np	np	np
35389	<nnxnp>	{-1}	(nn,np)	np	np	nn	np	nn	nn	nn	np	np	np	nn	np	nn	np	np	np	nn	np	nn	nn	np	nn	np	nn	np	nn	np	nn	nn	nn	np	np	np	np	nn	nn	nn	nn	np	nn	np	np	nn	np	np	np
50822	<hkxhk>	{11}	(hh,hk,kk)	hk	hh	hh	hk	hh	hh	hh	kk	hk	kk	hh	hk	hh	hk	hk	kk	hh	hk	--	hk	--	--	--	hh	kk	hh	kk	hh	hh	hk	kk	hk	hh	kk	hk	hk	hk	hk	kk	--	hk	kk	hh	hk	kk	kk
26797	<nnxnp>	{-1}	(nn,np)	np	nn	np	np	nn	nn	nn	np	--	--	np	np	--	np	np	np	--	--	--	nn	--	nn	--	nn	np	--	np	--	--	--	--	np	nn	--	nn	nn	--	--	np	--	np	np	nn	--	np	np
100	<nnxnp>	{-1}	(nn,np)	nn	nn	nn	np	nn	nn	nn	np	np	np	--	np	--	np	np	np	nn	--	--	nn	--	nn	np	nn	np	nn	np	nn	nn	--	--	np	nn	--	nn	nn	nn	--	np	--	np	--	nn	np	np	np
5895	<nnxnp>	{-0}	(nn,np)	np	np	np	nn	np	np	np	--	nn	nn	np	nn	np	nn	nn	nn	np	nn	--	np	nn	np	nn	np	nn	np	nn	np	np	np	nn	nn	np	nn	np	np	np	np	nn	np	nn	nn	np	nn	nn	nn
125577	<nnxnp>	{-0}	(nn,np)	np	np	np	nn	np	np	np	nn	np	nn	np	nn	np	nn	nn	nn	np	nn	np	np	--	np	nn	np	nn	np	nn	np	np	np	nn	nn	np	--	np	np	--	np	nn	np	nn	nn	np	nn	nn	nn
37964	<nnxnp>	{-0}	(nn,np)	np	np	np	nn	nn	np	np	nn	np	nn	np	nn	np	nn	nn	nn	np	--	np	np	--	np	nn	np	nn	np	nn	np	--	np	nn	nn	np	nn	np	np	np	np	nn	np	nn	nn	np	nn	nn	nn
14104	<nnxnp>	{-1}	(nn,np)	nn	nn	nn	np	np	nn	nn	np	nn	np	nn	np	nn	np	np	np	nn	np	nn	nn	np	nn	np	nn	--	--	np	--	--	nn	np	np	nn	np	nn	nn	nn	--	np	nn	np	--	nn	np	np	np
30672	<nnxnp>	{-1}	(nn,np)	nn	nn	nn	np	np	nn	nn	np	nn	np	nn	np	nn	np	np	np	nn	--	nn	nn	--	nn	np	nn	nn	nn	np	--	nn	nn	np	np	nn	np	nn	np	nn	--	np	nn	np	np	nn	np	np	np
74696	<nnxnp>	{-0}	(nn,np)	np	np	np	nn	--	np	np	nn	np	nn	np	nn	np	nn	nn	nn	np	nn	np	--	nn	--	nn	np	--	np	nn	np	np	np	nn	nn	np	nn	--	np	--	--	nn	--	nn	nn	np	nn	nn	nn
78059	<nnxnp>	{-1}	(nn,np)	nn	nn	nn	np	--	nn	nn	np	--	np	nn	np	nn	np	np	np	nn	--	nn	nn	--	np	np	nn	nn	nn	np	nn	nn	--	np	np	nn	np	nn	nn	nn	--	np	nn	np	np	nn	np	np	np
7168	<hkxhk>	{00}	(hh,hk,kk)	kk	kk	kk	hk	hk	kk	kk	hh	kk	hh	kk	hk	kk	hk	hk	hh	kk	hk	hk	hk	--	hh	hh	--	hk	kk	hh	kk	kk	kk	hh	hk	kk	hh	hk	hk	hk	hk	hh	hk	hk	hh	kk	hk	hh	hh
28499	<hkxhk>	{00}	(hh,hk,kk)	kk	kk	kk	hk	hk	kk	kk	hh	kk	hh	kk	hk	kk	hk	hk	hh	kk	hk	--	hk	hh	hh	hh	--	hk	kk	hh	kk	kk	kk	hh	hk	kk	--	hk	hk	--	hk	hh	hk	hk	hh	kk	hk	hh	hh
87643	<nnxnp>	{-1}	(nn,np)	nn	nn	nn	np	np	nn	nn	np	nn	np	nn	np	nn	np	np	np	nn	np	nn	nn	np	np	np	nn	nn	nn	np	nn	nn	nn	np	np	nn	np	nn	nn	nn	nn	np	nn	np	np	nn	np	np	np
128307	<hkxhk>	{00}	(hh,hk,kk)	kk	kk	kk	hk	hk	kk	kk	hh	hk	hh	kk	hk	kk	kk	hk	hh	kk	--	--	hk	hk	hh	--	kk	hk	kk	hh	kk	kk	kk	hk	hk	kk	hh	hk	hk	hk	--	hh	hk	hk	hh	kk	hk	hh	hh
118029	<nnxnp>	{-1}	(nn,np)	nn	nn	nn	np	np	nn	nn	np	nn	np	nn	np	nn	nn	np	np	nn	--	nn	nn	--	np	np	nn	nn	nn	np	nn	nn	nn	nn	np	nn	np	nn	--	nn	nn	np	nn	np	np	nn	np	np	np
57951	<nnxnp>	{-0}	(nn,np)	np	np	np	nn	--	np	np	nn	np	nn	np	nn	np	np	nn	nn	np	--	--	np	nn	nn	nn	np	np	np	nn	np	np	np	np	nn	--	nn	np	np	np	np	nn	np	nn	nn	np	nn	nn	nn
95598	<nnxnp>	{-0}	(nn,np)	np	np	np	nn	nn	np	np	nn	--	--	np	nn	np	np	nn	nn	np	--	np	--	--	nn	nn	np	--	--	nn	--	--	np	np	nn	np	nn	np	np	--	--	nn	--	nn	nn	--	--	nn	nn
104779	<efxeg>	{00}	(ee,ef,eg,fg)	fg	fg	fg	ef	ef	fg	fg	ee	fg	ee	fg	ef	fg	fg	ef	ee	fg	ef	eg	eg	ef	ee	ee	fg	eg	fg	ee	fg	fg	fg	eg	ef	fg	ee	eg	eg	eg	eg	ee	--	ef	ee	fg	ef	ee	ee
122699	<nnxnp>	{-1}	(nn,np)	--	nn	nn	np	--	nn	nn	np	nn	np	nn	np	--	nn	np	np	nn	--	nn	nn	--	np	np	nn	nn	nn	np	nn	--	--	nn	np	--	--	nn	nn	nn	nn	np	nn	np	np	nn	np	np	np
59929	<hkxhk>	{01}	(hh,hk,kk)	hk	hk	hk	kk	kk	hk	hk	hk	hk	hk	hk	kk	hk	hk	kk	hk	hk	kk	--	hh	kk	hk	hk	hk	hh	hk	hk	hk	hk	hh	hh	kk	hk	hk	hh	--	hh	hh	hk	hh	kk	hk	hk	kk	hk	hk
99351	<nnxnp>	{-1}	(nn,np)	nn	nn	nn	np	np	nn	nn	np	nn	np	nn	np	nn	nn	np	np	nn	np	nn	nn	--	np	np	nn	nn	nn	np	nn	nn	nn	nn	np	nn	np	nn	nn	nn	nn	np	nn	np	np	nn	np	np	np
64673	<nnxnp>	{-0}	(nn,np)	np	np	np	nn	nn	nn	np	nn	np	nn	np	nn	np	np	nn	nn	np	nn	np	np	nn	nn	nn	np	np	np	nn	np	np	--	np	nn	np	nn	np	np	np	np	nn	np	nn	nn	np	nn	nn	nn
115623	<nnxnp>	{-1}	(nn,np)	nn	nn	nn	np	np	np	nn	np	nn	np	nn	np	nn	nn	np	np	nn	--	nn	nn	np	np	np	nn	nn	nn	np	nn	nn	nn	nn	np	nn	np	nn	nn	nn	--	np	nn	np	np	nn	--	np	np
113752	<nnxnp>	{-1}	(nn,np)	nn	nn	nn	np	np	np	nn	np	nn	np	nn	np	nn	nn	np	nn	nn	--	--	nn	--	np	np	nn	nn	nn	np	nn	nn	nn	nn	np	nn	--	nn	nn	--	--	np	--	np	np	nn	np	np	nn
17878	<efxeg>	{01}	(ee,ef,eg,fg)	--	ef	ef	fg	fg	fg	ef	eg	ef	eg	ef	fg	ef	ef	fg	ee	ef	--	ee	ee	--	eg	eg	--	ee	ee	eg	ef	--	ef	ee	fg	ef	eg	ee	ee	ee	--	eg	ee	fg	--	ef	fg	eg	ee
73649	<efxeg>	{11}	(ee,ef,eg,fg)	ee	ee	ee	eg	eg	eg	ee	fg	--	--	ee	eg	ee	ee	eg	ef	--	--	--	--	--	fg	fg	ee	ef	ee	fg	--	--	--	--	eg	ee	fg	ef	ef	--	--	fg	--	eg	fg	ee	--	fg	--
42864	<nnxnp>	{-1}	(nn,np)	nn	nn	nn	np	np	np	nn	np	np	np	nn	np	nn	nn	np	nn	nn	--	nn	nn	--	np	np	nn	nn	nn	np	nn	nn	nn	nn	np	nn	np	nn	nn	nn	nn	np	nn	np	np	nn	np	np	nn
109779	<nnxnp>	{-1}	(nn,np)	nn	nn	nn	np	np	np	nn	np	nn	np	np	np	nn	nn	np	nn	nn	nn	--	nn	np	np	np	--	nn	nn	np	nn	nn	--	nn	np	nn	np	nn	nn	nn	nn	np	nn	np	np	nn	np	np	nn
198197	<efxeg>	{11}	(ee,ef,eg,fg)	ee	ee	ee	eg	eg	eg	ee	fg	ee	fg	eg	eg	ee	ee	eg	ef	ee	--	ee	ef	--	fg	fg	ee	ef	ee	fg	ee	ee	ee	--	eg	ee	fg	ef	ef	ef	--	fg	ef	eg	fg	ee	eg	fg	ef
48601	<nnxnp>	{-1}	(nn,np)	nn	nn	nn	np	np	np	nn	np	nn	np	np	np	nn	nn	np	nn	nn	--	--	nn	np	np	np	nn	nn	nn	np	nn	nn	nn	nn	np	nn	np	nn	nn	nn	nn	np	nn	np	np	nn	np	np	nn
50759	<efxeg>	{11}	(ee,ef,eg,fg)	ee	ee	ee	eg	eg	eg	ee	fg	ee	fg	eg	eg	ee	ee	eg	ef	ee	eg	--	ef	eg	fg	fg	ee	ef	ee	fg	ee	ee	ee	--	eg	ee	--	ef	ef	ef	ef	fg	ef	eg	fg	ee	eg	fg	ef
43809	<efxeg>	{01}	(ee,ef,eg,fg)	ef	ef	ef	fg	fg	fg	ef	eg	ef	eg	fg	fg	ef	ef	fg	ee	ef	--	ee	ee	fg	eg	eg	ef	ee	ef	eg	ef	fg	ef	ee	ef	ef	eg	ee	ee	eg	--	eg	ee	fg	--	ef	fg	eg	ee
127604	<nnxnp>	{-0}	(nn,np)	np	np	np	nn	nn	nn	np	nn	--	nn	nn	nn	np	np	nn	np	np	--	--	np	--	nn	nn	np	np	np	nn	np	nn	np	--	np	np	--	np	np	nn	np	nn	--	nn	nn	np	nn	nn	np
30989	<nnxnp>	{-0}	(nn,np)	np	np	np	nn	nn	nn	np	nn	np	--	nn	nn	np	np	nn	--	np	--	--	--	nn	nn	nn	np	--	np	nn	np	nn	np	--	np	np	nn	--	--	nn	--	nn	--	nn	nn	np	nn	nn	--
21638	<nnxnp>	{-1}	(nn,np)	--	nn	nn	np	np	np	nn	np	nn	np	np	np	nn	nn	np	nn	nn	np	nn	nn	np	np	np	nn	nn	nn	np	nn	np	nn	nn	nn	nn	np	nn	nn	np	--	np	nn	np	np	nn	np	np	nn
85345	<hkxhk>	{11}	(hh,hk,kk)	hh	hh	hh	hk	hk	hk	hh	kk	hh	kk	hk	hk	hh	hh	hk	hk	hh	--	hk	hk	hk	kk	kk	hh	hk	hh	kk	hh	hk	--	hk	hh	hh	kk	hk	hk	kk	hk	kk	hk	hk	kk	hh	hk	kk	hk
2134	<nnxnp>	{-1}	(nn,np)	nn	nn	nn	np	np	np	nn	np	nn	np	np	np	nn	nn	np	nn	nn	--	nn	nn	np	np	np	nn	nn	nn	np	nn	np	nn	nn	nn	nn	np	nn	np	np	nn	np	nn	np	np	nn	np	np	nn
87351	<hkxhk>	{00}	(hh,hk,kk)	kk	kk	kk	hk	hk	hk	kk	hh	kk	--	hk	hk	kk	kk	hk	hk	kk	--	--	hk	hk	hh	hh	kk	hk	kk	hh	kk	hk	kk	hk	kk	kk	hh	hk	hk	hh	--	hh	hk	hk	hh	kk	--	hh	hk
101748	<nnxnp>	{-1}	(nn,np)	nn	nn	nn	np	np	np	nn	np	nn	np	np	np	nn	nn	np	nn	nn	np	--	nn	--	np	np	nn	nn	nn	np	nn	np	--	nn	nn	nn	np	nn	nn	--	--	np	nn	np	np	nn	np	np	nn
58877	<hkxhk>	{11}	(hh,hk,kk)	hh	hh	hh	hk	hk	hk	hh	kk	hh	kk	hk	hk	hh	hh	hk	hk	--	hk	hk	hk	hk	kk	kk	hh	hk	hh	kk	hh	hk	hh	hk	hh	hh	kk	hk	hk	kk	hk	kk	--	hk	kk	hh	hk	kk	hk
120024	<nnxnp>	{-1}	(nn,np)	nn	nn	nn	np	np	np	nn	np	nn	np	np	np	nn	nn	np	nn	--	--	nn	nn	--	np	np	nn	nn	nn	np	nn	np	nn	nn	nn	nn	np	nn	nn	np	--	np	nn	np	np	nn	np	np	nn
91653	<efxeg>	{00}	(ee,ef,eg,fg)	fg	fg	fg	ef	ef	ef	fg	ee	fg	ee	ef	ef	fg	fg	ef	eg	fg	ef	ee	eg	ef	ee	ee	fg	eg	fg	ee	ef	ef	fg	eg	fg	fg	ee	eg	eg	ee	eg	ee	eg	ef	ee	fg	ef	ee	eg
30806	<nnxnp>	{-1}	(nn,np)	--	nn	nn	np	np	np	nn	np	nn	np	np	np	nn	nn	np	nn	nn	nn	--	--	--	np	np	nn	nn	nn	np	--	np	--	nn	nn	nn	np	np	nn	--	--	np	nn	np	np	nn	np	np	nn
128630	<hkxhk>	{00}	(hh,hk,kk)	kk	kk	kk	hk	hk	hk	kk	hh	hk	hh	hk	hk	kk	kk	hk	hk	kk	kk	hk	hk	hk	hh	hh	kk	hk	kk	hh	hk	hk	kk	hk	kk	hk	hh	hh	hk	hh	--	hh	hk	hk	hh	kk	hk	hh	hk
49319	<hkxhk>	{00}	(hh,hk,kk)	kk	kk	kk	hk	hk	hk	kk	hh	hk	hh	hk	hk	kk	kk	hk	hk	kk	kk	hk	hk	hk	hh	hh	kk	hk	kk	hh	hk	hk	kk	hk	kk	hk	hh	hh	hk	hh	--	hh	hk	hk	hh	kk	--	hh	hk
54512	<hkxhk>	{11}	(hh,hk,kk)	hh	hh	hh	hk	hk	hk	hh	kk	hk	kk	hk	hk	hh	hh	hk	hk	hh	--	hk	hk	hk	kk	kk	hh	hk	hh	kk	hk	hk	hh	hk	hh	hk	kk	kk	hk	kk	--	kk	hk	hk	kk	hh	hk	kk	hk
50428	<efxeg>	{10}	(ee,ef,eg,fg)	--	eg	--	ee	ee	ee	eg	ef	ee	--	ee	ee	eg	eg	ee	fg	ee	--	--	--	--	ef	ef	ee	--	--	ef	--	ee	eg	--	eg	ee	--	ef	fg	--	fg	ef	--	ee	ef	--	--	ef	fg
129762	<nnxnp>	{-1}	(nn,np)	nn	nn	nn	np	np	np	nn	np	np	np	np	np	nn	nn	np	nn	np	--	--	nn	--	np	np	nn	nn	nn	np	np	np	--	np	nn	np	np	np	nn	--	--	np	--	np	np	nn	--	np	np
202175	<hkxhk>	{00}	(hh,hk,kk)	kk	kk	kk	kk	kk	hk	kk	hh	hk	hh	hk	hk	kk	kk	hk	hk	hk	kk	hh	hk	kk	hh	hh	kk	hk	kk	hh	hk	hk	--	hh	kk	hk	hh	hh	hk	hh	--	hh	hk	hk	hh	kk	hk	hh	hk
124714	<nnxnp>	{-1}	(nn,np)	nn	nn	--	nn	nn	np	nn	nn	np	np	np	np	--	nn	np	nn	np	--	--	nn	nn	np	np	nn	--	--	np	--	np	nn	np	--	np	--	np	nn	--	--	np	--	--	np	nn	--	np	nn
128549	<nnxnp>	{-1}	(nn,np)	nn	nn	nn	nn	nn	np	nn	nn	np	--	np	np	nn	nn	np	nn	np	--	--	nn	nn	np	np	nn	--	nn	np	np	--	--	np	--	np	np	np	nn	np	nn	np	--	np	np	--	np	np	--
100107	<nnxnp>	{-0}	(nn,np)	np	np	np	np	np	nn	np	np	nn	nn	nn	nn	np	np	nn	np	nn	np	np	np	--	nn	nn	np	np	np	nn	nn	nn	--	nn	np	nn	nn	nn	np	nn	--	nn	np	nn	nn	np	nn	nn	np
132660	<nnxnp>	{-1}	(nn,np)	nn	nn	nn	nn	nn	np	nn	nn	np	np	np	np	--	nn	np	nn	np	nn	--	nn	nn	np	np	nn	nn	nn	np	np	np	nn	np	nn	np	np	np	nn	np	nn	np	nn	np	--	nn	np	np	nn
130917	<nnxnp>	{-0}	(nn,np)	--	np	np	np	np	nn	np	np	nn	nn	nn	nn	np	np	nn	np	nn	--	--	np	--	nn	nn	np	np	np	nn	--	--	--	nn	np	nn	nn	nn	np	nn	--	--	--	nn	nn	np	nn	nn	np
26752	<hkxhk>	{11}	(hh,hk,kk)	hh	hh	hh	hh	hh	hk	hh	hk	hk	kk	hk	hk	hh	hh	hk	hk	hk	--	kk	hk	hh	kk	kk	hh	hk	hh	kk	--	hk	hh	hk	hh	hk	hk	kk	--	kk	hk	kk	--	hk	kk	hh	hk	hk	hk
40722	<nnxnp>	{-0}	(nn,np)	np	np	np	np	np	nn	np	np	nn	nn	nn	nn	np	np	nn	np	nn	--	--	np	--	nn	nn	np	np	--	nn	nn	nn	--	nn	np	nn	np	nn	--	nn	--	nn	np	nn	nn	np	nn	np	np
27239	<nnxnp>	{-1}	(nn,np)	nn	nn	nn	nn	nn	np	nn	nn	--	np	np	np	nn	nn	np	nn	np	nn	--	nn	nn	--	--	--	nn	nn	np	--	--	--	np	nn	np	--	np	nn	--	--	np	--	np	np	nn	np	nn	nn
61755	<hkxhk>	{00}	(hh,hk,kk)	hk	kk	kk	kk	kk	hk	kk	hk	hk	hh	hk	hk	--	kk	hk	hk	hk	kk	hh	hk	--	hh	hh	kk	hk	kk	hh	hk	hk	kk	--	kk	hk	hk	hh	hk	hh	hk	hh	hk	hk	hh	kk	--	hk	hk
128969	<nnxnp>	{-1}	(nn,np)	nn	nn	nn	nn	nn	np	nn	nn	np	np	np	np	nn	nn	np	nn	nn	np	np	nn	nn	np	np	nn	nn	nn	np	np	np	nn	np	nn	np	nn	np	nn	np	nn	np	nn	np	np	nn	np	nn	nn
57181	<hkxhk>	{00}	(hh,hk,kk)	kk	kk	kk	kk	kk	hk	kk	hk	hk	hh	hk	hk	kk	kk	hk	hk	hk	--	--	hk	kk	hh	hh	kk	hk	kk	hh	hk	hk	kk	hh	kk	hk	hk	hh	hk	hh	hk	hh	hk	hk	hh	kk	hk	hk	hk
26676	<nnxnp>	{-0}	(nn,np)	np	np	np	np	np	nn	np	np	nn	nn	nn	nn	np	np	nn	np	nn	--	--	np	--	nn	nn	np	np	np	nn	nn	nn	--	nn	np	nn	np	nn	np	--	--	nn	np	nn	nn	np	nn	np	np
128367	<nnxnp>	{-1}	(nn,np)	nn	nn	nn	nn	nn	np	nn	nn	np	np	np	np	nn	nn	np	nn	np	nn	np	nn	nn	np	np	nn	nn	nn	np	np	np	nn	np	nn	np	nn	np	nn	np	nn	np	nn	np	np	nn	np	nn	nn
58080	<nnxnp>	{-1}	(nn,np)	nn	nn	nn	nn	nn	np	nn	nn	np	np	np	np	nn	nn	np	nn	np	--	--	nn	--	np	np	nn	nn	nn	np	np	np	nn	np	nn	np	nn	np	nn	np	nn	np	--	np	np	nn	np	nn	nn
81979	<hkxhk>	{10}	(hh,hk,kk)	hk	hk	hk	hk	hk	hh	hk	kk	hh	hk	hh	hh	hk	hk	hh	kk	hh	--	hk	kk	hk	hk	hk	hk	kk	hk	hk	hh	hh	hk	hk	hk	hh	kk	hk	kk	hk	--	hk	--	hh	hk	hk	hh	kk	kk
6488	<nnxnp>	{-1}	(nn,np)	nn	nn	nn	nn	nn	np	nn	nn	np	np	np	nn	nn	nn	np	nn	np	nn	np	nn	nn	np	np	np	nn	nn	np	np	np	nn	np	nn	np	nn	np	nn	np	--	np	--	np	--	nn	np	nn	nn
71370	<nnxnp>	{-0}	(nn,np)	np	np	np	np	np	nn	np	np	nn	nn	nn	np	np	np	nn	np	nn	--	nn	np	np	nn	nn	nn	np	np	nn	nn	nn	--	nn	np	nn	np	nn	np	nn	np	nn	--	nn	nn	np	nn	np	np
88064	<nnxnp>	{-1}	(nn,np)	nn	nn	nn	nn	nn	np	nn	nn	np	np	np	nn	nn	nn	np	nn	np	nn	np	nn	nn	np	np	np	nn	nn	np	np	np	nn	np	nn	np	nn	np	--	np	nn	np	nn	np	np	nn	--	nn	nn
42639	<nnxnp>	{-1}	(nn,np)	nn	nn	nn	nn	nn	np	nn	nn	np	np	np	nn	nn	nn	np	nn	np	nn	np	nn	--	np	np	np	nn	nn	np	np	np	nn	np	nn	np	nn	np	nn	np	--	np	nn	np	np	--	np	nn	nn
69258	<nnxnp>	{-1}	(nn,np)	nn	nn	nn	nn	nn	np	nn	nn	--	np	np	nn	nn	nn	np	nn	np	nn	--	nn	np	np	np	np	nn	nn	np	--	np	nn	--	nn	np	nn	np	nn	np	--	np	nn	np	np	nn	np	nn	nn
84814	<nnxnp>	{-0}	(nn,np)	--	np	np	np	np	nn	np	np	--	nn	nn	np	np	np	nn	np	nn	--	--	--	--	--	--	nn	--	np	nn	--	nn	np	nn	np	nn	--	nn	--	--	--	nn	--	nn	nn	np	--	np	np
120480	<nnxnp>	{-0}	(nn,np)	np	np	np	np	np	nn	np	np	--	nn	nn	np	np	np	nn	np	nn	--	--	np	--	nn	nn	nn	np	np	nn	nn	--	np	nn	np	nn	np	nn	--	--	--	nn	--	--	nn	--	nn	np	np
35760	<nnxnp>	{-1}	(nn,np)	nn	nn	nn	nn	nn	np	nn	nn	np	np	np	nn	nn	nn	np	nn	np	nn	--	nn	--	np	np	np	nn	nn	np	np	np	nn	np	nn	np	nn	np	nn	np	nn	np	--	np	np	nn	np	nn	nn
77168	<nnxnp>	{-1}	(nn,np)	nn	nn	nn	nn	nn	np	nn	nn	--	np	np	nn	nn	nn	np	nn	np	nn	np	nn	nn	np	np	np	nn	nn	np	np	np	nn	np	nn	np	nn	np	nn	np	nn	np	nn	np	np	nn	np	nn	nn
139538	<nnxnp>	{-1}	(nn,np)	np	nn	nn	nn	--	np	nn	nn	np	--	np	nn	nn	nn	np	nn	np	--	--	nn	--	np	np	np	nn	nn	np	np	--	--	np	nn	np	--	np	np	np	--	np	--	np	np	--	np	nn	nn
41183	<nnxnp>	{-1}	(nn,np)	--	nn	nn	nn	--	np	nn	nn	--	--	np	nn	nn	nn	np	nn	--	--	--	nn	--	np	--	np	--	nn	np	--	--	nn	--	nn	np	--	np	--	--	--	--	nn	np	np	--	--	nn	nn
138259	<nnxnp>	{-0}	(nn,np)	--	np	np	np	--	nn	np	np	--	nn	nn	np	np	np	nn	np	nn	np	--	--	--	nn	nn	nn	np	np	nn	nn	--	--	nn	np	nn	np	nn	--	--	--	nn	np	nn	nn	np	nn	np	np
16942	<efxeg>	{10}	(ee,ef,eg,fg)	eg	eg	eg	eg	eg	ee	eg	eg	ee	ef	ee	eg	eg	eg	ee	fg	ee	--	ee	fg	eg	ef	ef	ee	fg	eg	ef	ee	ee	eg	ef	eg	ee	fg	ef	fg	ef	--	ef	--	ee	ef	eg	ee	fg	fg
90261	<efxeg>	{11}	(ee,ef,eg,fg)	ee	ee	ee	ee	--	eg	ee	ef	--	fg	eg	ee	ee	ee	eg	ef	--	--	--	ef	ee	fg	fg	eg	ef	ee	fg	--	eg	ee	fg	ee	eg	--	fg	ef	--	--	fg	--	eg	fg	ee	eg	ef	ef
10367	<nnxnp>	{-0}	(nn,np)	np	np	np	np	np	nn	np	np	nn	nn	nn	np	np	np	nn	np	nn	np	nn	np	np	nn	nn	nn	np	np	nn	nn	nn	np	nn	np	nn	np	nn	np	nn	np	nn	--	nn	nn	np	nn	np	np
109404	<hkxhk>	{11}	(hh,hk,kk)	hh	hh	hh	hh	hh	hk	hh	hk	hk	kk	hk	hh	hh	hh	hk	hk	hk	hh	kk	hk	hh	kk	kk	hk	hk	hh	kk	hk	hk	hh	kk	hh	hk	hk	kk	hk	hk	hk	kk	hk	hk	kk	hh	hk	hk	hk
102532	<nnxnp>	{-1}	(nn,np)	nn	nn	nn	nn	nn	np	nn	nn	np	np	np	nn	nn	nn	np	nn	np	nn	np	nn	--	np	np	nn	nn	nn	np	--	--	nn	np	nn	np	nn	np	--	np	nn	np	--	np	np	nn	np	nn	nn
109328	<nnxnp>	{-1}	(nn,np)	--	nn	nn	nn	nn	np	nn	nn	--	np	np	np	nn	nn	np	nn	np	nn	--	--	nn	np	np	nn	nn	nn	np	np	np	nn	--	nn	np	nn	np	--	np	--	np	--	np	np	nn	np	nn	nn
42405	<nnxnp>	{-1}	(nn,np)	nn	nn	nn	nn	nn	np	nn	nn	np	np	np	np	nn	nn	np	nn	np	nn	--	nn	nn	np	np	nn	nn	nn	np	np	np	--	np	nn	np	nn	np	nn	np	np	np	--	np	np	nn	--	nn	nn
83351	<nnxnp>	{-0}	(nn,np)	np	np	np	np	np	nn	np	np	nn	nn	nn	nn	np	np	nn	np	nn	--	nn	np	--	nn	nn	np	np	np	nn	nn	nn	np	nn	np	nn	np	nn	np	nn	--	nn	np	nn	nn	np	nn	np	np
97748	<nnxnp>	{-0}	(nn,np)	np	np	np	np	np	nn	np	np	nn	nn	nn	nn	np	np	nn	np	nn	np	nn	np	np	nn	--	np	np	np	nn	nn	nn	np	nn	np	nn	np	nn	np	nn	np	nn	np	nn	nn	np	nn	np	np
102718	<nnxnp>	{-1}	(nn,np)	nn	nn	nn	nn	nn	np	nn	nn	np	np	np	np	nn	nn	np	nn	np	nn	--	nn	nn	np	np	nn	nn	nn	np	np	np	nn	np	nn	np	nn	np	--	np	nn	np	nn	np	--	nn	np	nn	nn
47494	<nnxnp>	{-1}	(nn,np)	--	nn	nn	nn	nn	np	nn	nn	np	--	--	np	nn	nn	np	nn	np	nn	np	--	--	np	np	nn	nn	nn	np	--	np	--	np	--	np	nn	np	np	--	--	np	--	np	np	nn	--	nn	nn
30751	<efxeg>	{01}	(ee,ef,eg,fg)	ef	ef	ef	ef	ef	fg	ef	ee	fg	eg	fg	fg	ef	ef	fg	ee	fg	--	--	ee	--	eg	eg	ef	ee	ef	eg	fg	fg	ef	eg	ef	fg	ee	eg	ee	eg	ee	eg	ee	fg	eg	ef	fg	ee	ee
130754	<nnxnp>	{-1}	(nn,np)	nn	nn	nn	nn	nn	np	nn	nn	np	np	np	np	--	nn	np	nn	np	nn	--	nn	--	np	np	nn	nn	nn	np	np	--	nn	np	nn	np	nn	np	nn	--	--	np	nn	np	np	nn	np	nn	nn
122735	<nnxnp>	{-0}	(nn,np)	np	np	np	np	np	nn	np	np	--	nn	nn	nn	np	np	nn	--	nn	--	--	--	--	--	nn	--	--	np	nn	--	--	--	nn	np	nn	np	nn	np	nn	--	nn	--	nn	nn	np	nn	np	np
8216	<nnxnp>	{-0}	(nn,np)	np	np	--	np	np	nn	np	np	np	nn	nn	nn	np	np	nn	np	nn	np	nn	np	--	nn	nn	np	np	--	nn	--	nn	--	nn	np	nn	--	nn	--	--	np	nn	--	nn	nn	np	nn	np	np
104493	<nnxnp>	{-1}	(nn,np)	nn	nn	nn	nn	nn	np	nn	nn	np	np	np	np	nn	nn	np	nn	np	--	np	nn	nn	np	np	nn	nn	nn	np	np	np	nn	np	nn	np	nn	np	nn	nn	nn	np	nn	np	np	nn	nn	nn	nn
28322	<nnxnp>	{-1}	(nn,np)	nn	nn	nn	nn	nn	np	nn	nn	np	np	np	np	nn	nn	np	nn	np	--	np	nn	nn	np	np	nn	nn	nn	np	np	np	nn	np	nn	np	nn	np	--	np	nn	np	nn	np	np	nn	np	nn	nn
92341	<nnxnp>	{-1}	(nn,np)	--	nn	nn	nn	nn	np	nn	nn	np	--	np	np	nn	nn	np	nn	np	--	--	--	--	np	np	nn	nn	nn	np	--	--	--	--	nn	np	nn	np	np	--	--	--	--	np	np	nn	np	nn	nn
499	<nnxnp>	{-1}	(nn,np)	nn	nn	nn	nn	nn	np	nn	nn	np	np	np	np	nn	nn	np	nn	np	nn	--	nn	nn	np	np	nn	nn	nn	np	np	np	nn	np	nn	np	nn	np	nn	--	--	np	nn	np	np	nn	np	nn	--
110919	<nnxnp>	{-1}	(nn,np)	nn	nn	nn	nn	nn	np	nn	nn	np	np	np	np	nn	nn	np	nn	np	nn	np	nn	--	np	np	nn	nn	nn	np	np	np	nn	np	nn	np	nn	np	nn	np	--	np	nn	np	np	nn	np	nn	nn
13255	<nnxnp>	{-0}	(nn,np)	np	np	np	np	np	nn	np	np	nn	nn	nn	nn	np	np	nn	np	--	np	--	np	np	nn	nn	np	np	np	nn	nn	nn	np	nn	np	nn	np	nn	np	nn	np	nn	np	nn	nn	np	--	np	np
46739	<nnxnp>	{-0}	(nn,np)	np	np	np	np	np	nn	np	np	nn	nn	nn	nn	np	np	nn	np	nn	np	np	np	np	nn	nn	np	np	np	nn	nn	nn	np	nn	np	nn	np	nn	np	nn	--	nn	np	nn	nn	np	--	np	np
49795	<efxeg>	{01}	(ee,ef,eg,fg)	ef	ef	ef	ef	ef	fg	ef	ee	fg	ee	fg	fg	ef	ef	fg	ee	fg	--	--	ee	--	eg	eg	ef	--	ef	eg	fg	fg	ef	eg	ef	fg	ee	eg	ee	--	--	eg	--	fg	eg	ef	fg	ee	ee
71884	<nnxnp>	{-0}	(nn,np)	--	np	np	np	np	nn	--	np	--	--	nn	nn	np	np	nn	np	--	--	--	--	--	nn	nn	np	--	np	nn	--	--	--	--	np	nn	--	nn	--	--	--	nn	--	nn	nn	--	--	np	np
114463	<nnxnp>	{-1}	(nn,np)	np	nn	nn	nn	nn	np	nn	nn	np	np	np	np	nn	nn	np	nn	np	--	np	nn	np	np	np	nn	nn	nn	np	np	np	nn	np	nn	np	nn	np	nn	np	--	np	nn	np	np	nn	--	nn	nn
30398	<nnxnp>	{-1}	(nn,np)	nn	nn	nn	nn	nn	np	nn	nn	np	np	np	np	nn	nn	np	nn	np	nn	np	nn	--	np	np	--	nn	--	np	np	np	nn	np	nn	np	nn	np	nn	np	nn	np	nn	np	np	nn	np	nn	np
49783	<nnxnp>	{-1}	(nn,np)	nn	nn	nn	nn	nn	np	nn	nn	np	np	np	np	nn	nn	np	nn	np	nn	--	nn	--	np	np	nn	nn	nn	np	np	np	nn	np	nn	np	nn	np	nn	np	nn	np	--	np	np	nn	np	nn	nn
79233	<nnxnp>	{-1}	(nn,np)	nn	nn	nn	nn	nn	np	nn	nn	np	np	np	np	nn	nn	np	nn	np	nn	np	nn	nn	np	np	nn	nn	nn	np	np	np	nn	np	nn	np	nn	np	nn	np	nn	np	nn	np	np	nn	np	nn	nn
55370	<nnxnp>	{-0}	(nn,np)	np	np	np	np	np	nn	np	np	nn	nn	nn	nn	np	np	nn	np	nn	--	nn	np	--	nn	nn	np	np	np	nn	nn	nn	np	nn	np	nn	np	nn	np	nn	np	nn	--	nn	nn	np	nn	np	np
52020	<hkxhk>	{00}	(hh,hk,kk)	kk	kk	kk	kk	kk	hk	kk	hk	hk	--	hk	hk	kk	kk	hk	hk	hk	kk	hh	hk	kk	hh	hh	kk	hk	kk	hh	hk	hk	kk	hh	kk	hk	hk	hh	hk	hh	hk	hh	hk	hk	hh	kk	hk	hk	hk
35620	<hkxhk>	{11}	(hh,hk,kk)	hh	hh	hh	hh	hh	hk	hh	hk	hk	kk	hk	hk	hh	hh	hk	hk	hk	hh	kk	--	hh	kk	kk	--	hk	hh	kk	hk	hk	--	kk	hh	hk	hk	kk	hk	kk	--	kk	hk	hk	kk	hh	hk	hk	hk
15810	<nnxnp>	{-1}	(nn,np)	--	nn	nn	nn	nn	np	nn	nn	--	--	np	np	nn	nn	np	nn	np	--	--	nn	--	np	np	nn	--	--	np	--	--	--	--	nn	np	--	np	nn	--	--	np	--	np	np	nn	--	nn	nn
139081	<nnxnp>	{-1}	(nn,np)	nn	nn	nn	nn	nn	np	nn	nn	np	np	np	np	nn	nn	np	nn	--	nn	--	nn	nn	np	np	nn	--	nn	np	--	np	nn	np	nn	np	nn	np	nn	--	--	np	nn	np	np	nn	--	nn	nn
72549	<hkxhk>	{01}	(hh,hk,kk)	kk	hh	kk	hk	hk	hk	kk	hk	kk	hk	kk	kk	kk	hk	hh	kk	hh	--	hk	kk	kk	hk	hk	kk	hh	kk	hh	hk	hh	kk	hk	kk	kk	hh	kk	hh	kk	--	hh	hk	hk	kk	hh	hk	hk	hk
46112	<hkxhk>	{10}	(hh,hk,kk)	hh	kk	hh	hk	hk	hk	hh	hk	hh	hk	hh	hh	hh	hk	kk	hh	kk	--	--	hh	hh	hk	hk	hh	kk	hh	kk	hk	kk	--	hk	hh	hh	kk	hh	kk	hh	hk	kk	hk	hk	hh	kk	--	hk	hk
273524	<nnxnp>	{-1}	(nn,np)	np	nn	np	--	--	--	np	--	np	--	np	np	np	--	nn	np	nn	--	--	np	--	--	--	--	nn	--	nn	--	nn	--	--	np	np	nn	np	nn	np	--	nn	--	--	np	nn	--	--	np
35491	<nnxnp>	{-1}	(nn,np)	np	nn	np	np	np	np	np	nn	np	nn	np	np	np	nn	nn	np	nn	nn	--	np	--	np	nn	nn	nn	nn	nn	np	nn	np	nn	np	np	nn	np	nn	np	--	nn	nn	nn	np	nn	np	nn	np
125910	<nnxnp>	{-0}	(nn,np)	nn	np	nn	nn	nn	nn	nn	np	nn	np	nn	nn	nn	np	np	nn	np	--	nn	nn	--	nn	np	np	np	np	np	nn	np	nn	np	nn	nn	np	nn	np	nn	--	np	np	np	nn	np	nn	np	np
87634	<hkxhk>	{11}	(hh,hk,kk)	hk	hk	hk	kk	kk	kk	hk	hh	hk	hh	hk	hk	hk	hh	hk	hk	hk	--	kk	hk	hh	kk	hh	hh	hk	hh	hk	kk	hk	--	hh	hk	hk	hk	hk	hk	hk	--	hk	hh	hh	hk	hk	kk	hh	hh
80260	<hkxhk>	{01}	(hh,hk,kk)	kk	hh	kk	hk	hk	hk	kk	hk	kk	hk	kk	kk	kk	hk	hh	kk	hh	--	hk	kk	kk	hk	hk	hk	hh	hk	hh	--	hh	hk	hk	kk	kk	hh	kk	hh	kk	hk	hh	hk	hk	kk	hh	hk	hk	hk
39082	<nnxnp>	{-0}	(nn,np)	nn	np	nn	--	nn	nn	nn	np	nn	np	nn	nn	nn	np	np	nn	np	--	--	nn	nn	nn	np	np	np	np	np	--	--	nn	np	nn	nn	np	nn	np	nn	np	np	--	np	nn	--	nn	np	np
126337	<nnxnp>	{-0}	(nn,np)	--	np	--	nn	nn	nn	nn	np	--	np	nn	nn	nn	np	np	nn	--	--	nn	nn	--	nn	np	np	--	np	np	--	--	--	nn	nn	nn	--	nn	--	nn	--	np	--	np	nn	--	nn	np	np
35619	<nnxnp>	{-0}	(nn,np)	--	--	--	nn	nn	nn	nn	np	--	--	nn	nn	nn	np	--	nn	--	np	--	--	--	nn	--	--	np	--	np	--	--	--	--	nn	nn	np	nn	--	nn	--	--	--	np	nn	np	--	np	np
139045	<nnxnp>	{-0}	(nn,np)	nn	np	nn	nn	nn	nn	nn	np	nn	np	nn	nn	nn	np	np	nn	nn	np	--	nn	nn	nn	np	np	--	np	np	nn	np	nn	np	nn	nn	np	nn	--	nn	nn	np	np	np	nn	np	nn	np	np
138674	<nnxnp>	{-0}	(nn,np)	--	np	nn	nn	nn	nn	nn	np	--	--	nn	nn	nn	np	np	nn	--	--	--	--	--	--	--	--	np	--	np	--	--	--	np	nn	--	--	nn	--	nn	--	np	--	np	nn	--	--	np	np
9392	<nnxnp>	{-0}	(nn,np)	--	np	nn	nn	nn	nn	nn	np	--	--	nn	nn	nn	np	np	nn	np	--	--	--	--	nn	np	--	np	--	np	nn	--	nn	--	nn	nn	np	nn	--	--	--	np	--	np	nn	np	--	np	np
65400	<nnxnp>	{-1}	(nn,np)	--	--	--	--	np	--	np	--	np	--	np	--	--	--	nn	--	--	--	np	--	np	np	--	--	--	--	--	np	--	--	--	np	--	--	np	--	np	nn	--	--	--	np	--	--	--	nn
142432	<nnxnp>	{-0}	(nn,np)	--	np	nn	nn	nn	nn	nn	np	nn	nn	nn	nn	nn	np	np	nn	np	--	--	--	--	--	np	nn	--	np	np	--	np	--	np	nn	nn	np	nn	np	--	--	np	--	np	nn	np	nn	np	--
12387	<nnxnp>	{-0}	(nn,np)	nn	np	nn	nn	nn	nn	nn	np	nn	np	nn	nn	nn	np	np	nn	np	np	nn	--	nn	nn	np	np	np	np	np	nn	np	nn	np	nn	nn	np	nn	np	nn	np	np	np	np	nn	np	nn	np	np
110720	<nnxnp>	{-0}	(nn,np)	nn	np	nn	nn	nn	nn	nn	np	nn	np	nn	nn	nn	np	np	nn	np	np	nn	nn	nn	nn	np	np	--	np	np	--	np	nn	np	nn	nn	np	nn	np	nn	--	np	np	np	nn	np	nn	np	np
120489	<nnxnp>	{-1}	(nn,np)	np	nn	np	np	--	np	np	nn	--	--	np	np	np	nn	nn	np	nn	--	--	--	--	np	nn	nn	nn	--	nn	np	nn	np	--	np	np	nn	np	nn	--	nn	nn	--	nn	np	nn	--	nn	nn
49095	<hkxhk>	{11}	(hh,hk,kk)	hk	hk	hk	kk	kk	kk	hk	hh	hk	hh	hk	hk	hk	hh	hk	hk	hk	hk	kk	hk	--	kk	hh	hh	hk	hh	hk	kk	hk	kk	hh	hk	hk	hk	hk	hk	hk	--	hk	hh	hh	hk	hk	kk	hh	hh
65169	<nnxnp>	{-1}	(nn,np)	np	nn	np	np	nn	np	--	nn	np	nn	np	np	np	nn	nn	np	nn	--	--	np	--	np	nn	nn	np	nn	nn	--	nn	--	nn	--	np	nn	np	nn	np	--	nn	--	nn	np	nn	np	nn	nn
140843	<nnxnp>	{-0}	(nn,np)	nn	np	nn	nn	np	nn	nn	np	nn	np	--	nn	nn	np	np	nn	np	--	--	nn	--	nn	np	np	np	--	np	--	np	nn	np	--	nn	np	nn	np	--	np	np	--	np	nn	np	nn	np	np
54334	<efxeg>	{10}	(ee,ef,eg,fg)	ee	fg	ee	ef	ef	ef	ee	eg	ee	eg	ee	ee	ee	eg	fg	ee	fg	--	ef	ee	ee	ef	eg	eg	fg	eg	fg	ef	fg	ef	eg	ee	ee	fg	ee	fg	ee	eg	--	eg	eg	ee	fg	ee	eg	eg
202058	<nnxnp>	{-0}	(nn,np)	--	np	--	--	nn	--	nn	np	--	np	nn	--	--	np	np	nn	np	np	--	nn	nn	nn	np	np	np	np	np	nn	--	--	np	--	nn	np	nn	np	nn	--	np	--	np	nn	np	nn	np	np
16023	<hkxhk>	{10}	(hh,hk,kk)	--	kk	hh	hk	hk	hk	hh	hk	hh	hk	hh	hh	hh	hk	kk	hh	kk	--	hh	hh	hh	hk	hk	hk	kk	hk	kk	hk	kk	hk	hk	hh	hh	kk	hh	kk	hh	hk	kk	hk	hk	hh	kk	hk	hk	hk
136458	<nnxnp>	{-0}	(nn,np)	nn	np	nn	nn	nn	nn	nn	np	nn	np	nn	nn	nn	np	np	nn	np	--	--	nn	nn	nn	np	np	np	np	np	nn	np	nn	--	nn	nn	np	nn	np	nn	--	np	np	np	nn	np	nn	np	np
39648	<hkxhk>	{10}	(hh,hk,kk)	hh	kk	hh	hk	hk	hk	hh	hk	hh	hk	hh	hh	hh	hk	kk	hh	kk	kk	--	--	--	hk	hk	hk	kk	hk	kk	hk	--	hk	hk	hh	hh	kk	hh	kk	hh	--	kk	--	hk	hh	kk	hk	hk	hk
96560	<nnxnp>	{-0}	(nn,np)	nn	np	nn	nn	nn	nn	nn	np	nn	np	--	nn	nn	np	np	nn	np	np	nn	nn	nn	nn	np	np	np	np	np	nn	np	nn	np	nn	nn	np	nn	np	nn	np	np	--	np	nn	np	nn	np	np
5798	<nnxnp>	{-0}	(nn,np)	nn	np	nn	nn	nn	nn	nn	np	nn	--	nn	nn	nn	np	np	nn	np	--	--	--	--	nn	--	--	np	np	np	--	--	--	--	--	nn	np	nn	--	nn	--	np	--	np	nn	np	--	np	--
37951	<nnxnp>	{-0}	(nn,np)	nn	np	nn	nn	nn	nn	nn	np	nn	np	nn	nn	nn	np	np	nn	np	--	--	nn	nn	nn	np	np	np	np	np	nn	--	nn	np	nn	nn	np	nn	np	--	np	np	--	np	nn	np	nn	np	np
967	<nnxnp>	{-0}	(nn,np)	nn	np	nn	nn	nn	nn	nn	np	nn	np	nn	nn	nn	np	np	nn	np	np	--	nn	nn	nn	np	np	np	np	np	nn	np	nn	np	nn	nn	np	nn	np	nn	np	np	np	np	nn	np	nn	np	np
66107	<hkxhk>	{01}	(hh,hk,kk)	kk	hh	kk	hk	hk	hk	kk	hk	kk	hk	kk	kk	kk	hk	hh	kk	hh	hh	hk	kk	kk	hk	hk	hk	hh	hk	hh	hk	hh	hk	hk	kk	kk	hh	kk	hh	kk	hk	hh	hk	hk	kk	hh	hk	hk	hk
97283	<nnxnp>	{-1}	(nn,np)	np	nn	np	np	np	np	np	nn	--	nn	np	np	np	nn	nn	np	nn	--	--	np	--	np	nn	nn	np	nn	nn	np	np	--	nn	np	np	nn	np	nn	--	nn	nn	nn	nn	np	nn	np	--	np
10998	<nnxnp>	{-0}	(nn,np)	nn	np	nn	nn	nn	nn	nn	np	nn	--	nn	nn	nn	np	np	nn	--	--	--	--	--	nn	np	np	--	np	np	nn	np	nn	np	nn	nn	np	nn	--	nn	--	np	--	np	nn	np	nn	np	np
46630	<nnxnp>	{-0}	(nn,np)	nn	np	nn	nn	nn	nn	nn	np	nn	np	--	nn	nn	np	np	nn	np	--	--	nn	nn	nn	np	np	np	np	np	nn	np	nn	np	nn	nn	np	nn	np	nn	--	np	np	np	nn	np	nn	np	np
9355	<hkxhk>	{01}	(hh,hk,kk)	hk	hh	kk	hk	hk	hk	kk	hk	kk	hk	kk	kk	kk	hk	hh	kk	hh	hh	--	kk	--	hk	hk	hk	hh	hk	hh	hk	hh	hk	hk	kk	kk	hh	kk	hh	kk	--	--	--	hk	kk	hh	hk	hk	hk
122166	<nnxnp>	{-0}	(nn,np)	nn	np	nn	nn	nn	nn	nn	np	nn	--	nn	nn	nn	np	np	nn	np	np	np	nn	nn	nn	np	np	np	--	np	nn	np	nn	np	nn	nn	np	nn	np	nn	np	np	--	np	nn	np	nn	np	np
78252	<nnxnp>	{-0}	(nn,np)	nn	np	nn	nn	nn	nn	nn	np	nn	np	nn	nn	nn	np	np	nn	np	--	np	nn	nn	nn	np	np	np	np	np	nn	np	nn	--	nn	nn	--	nn	np	nn	--	np	--	np	nn	np	nn	np	np
137123	<hkxhk>	{01}	(hh,hk,kk)	kk	hh	kk	hk	hk	hk	kk	hk	kk	hk	kk	kk	kk	hk	hh	kk	hh	hh	--	kk	kk	hk	hk	hk	hh	hk	hh	hk	hh	hk	hk	kk	kk	hh	kk	hh	kk	--	hh	--	hk	kk	hh	hk	hk	hk
71854	<nnxnp>	{-0}	(nn,np)	nn	np	nn	nn	nn	nn	nn	np	nn	np	nn	nn	nn	np	np	nn	np	--	nn	nn	nn	nn	np	--	np	np	np	nn	np	nn	np	nn	nn	np	nn	np	nn	--	np	np	np	nn	np	nn	np	np
121324	<hkxhk>	{01}	(hh,hk,kk)	kk	hh	kk	hk	hk	hk	kk	hk	kk	hk	kk	kk	kk	hk	hh	kk	hh	hh	hk	kk	kk	hk	hk	kk	hh	hk	hh	kk	hh	hk	hk	kk	kk	hh	kk	hh	kk	--	hh	hk	hk	kk	hh	hk	hk	hk
32749	<nnxnp>	{-0}	(nn,np)	nn	np	nn	nn	nn	nn	nn	np	nn	np	nn	nn	nn	np	np	nn	np	np	nn	nn	--	nn	np	nn	np	np	np	nn	np	nn	np	nn	nn	np	nn	np	nn	--	np	np	np	nn	np	nn	np	np
88500	<hkxhk>	{10}	(hh,hk,kk)	hh	kk	hh	hk	hk	hk	hh	hk	hh	hk	hh	hh	hh	hk	kk	hh	kk	kk	--	hh	hk	hk	hk	hh	kk	hh	kk	hk	kk	hk	hk	hh	hh	kk	hh	kk	hh	--	kk	hk	hk	hh	kk	hk	hk	hk
107390	<hkxhk>	{10}	(hh,hk,kk)	--	kk	hh	hk	hk	hk	hk	hk	hh	hk	--	hh	hh	hk	kk	hk	kk	--	--	hh	hh	hk	hk	--	kk	hh	--	hk	kk	hk	hk	hh	hh	kk	hh	kk	hh	hk	kk	hk	hk	hh	hk	hk	hk	hk
55287	<nnxnp>	{-1}	(nn,np)	--	nn	np	np	--	np	nn	nn	np	--	np	np	nn	nn	nn	nn	nn	--	--	np	--	np	--	np	--	--	nn	--	--	np	--	np	np	nn	np	--	--	nn	nn	--	nn	np	--	np	nn	nn
42722	<nnxnp>	{-0}	(nn,np)	nn	np	nn	nn	nn	nn	np	np	nn	np	nn	nn	np	np	np	np	np	np	nn	nn	nn	nn	np	nn	np	nn	np	nn	np	nn	np	nn	nn	np	nn	--	nn	np	np	np	np	nn	nn	np	nn	np
73037	<nnxnp>	{-0}	(nn,np)	nn	np	nn	nn	--	nn	np	np	nn	np	nn	nn	np	np	np	np	np	np	nn	nn	--	np	np	nn	np	nn	np	nn	np	nn	np	nn	nn	np	nn	np	nn	np	nn	--	np	nn	nn	np	nn	np
86261	<hkxhk>	{10}	(hh,hk,kk)	hh	kk	hh	hk	hk	hk	hk	hk	hk	hk	hh	hh	hk	hk	kk	hk	kk	--	hk	hh	hh	kk	hk	hh	--	hh	kk	hk	kk	hk	hk	hh	hh	kk	hh	kk	hh	--	hk	--	hk	hh	hk	kk	hh	hk
108783	<nnxnp>	{-0}	(nn,np)	nn	np	nn	nn	nn	nn	np	np	--	np	nn	nn	np	np	np	np	np	--	nn	nn	--	np	np	nn	np	nn	np	nn	--	nn	np	nn	nn	np	nn	np	--	--	nn	--	np	nn	nn	np	nn	np
89153	<efxeg>	{10}	(ee,ef,eg,fg)	--	fg	ee	ef	ef	ef	eg	eg	ee	eg	ee	ee	eg	eg	fg	eg	fg	fg	--	ee	ee	fg	eg	--	fg	ee	fg	ef	fg	ef	eg	ee	ee	fg	ee	fg	ee	--	ef	eg	eg	ee	ef	fg	ee	eg
101281	<hkxhk>	{01}	(hh,hk,kk)	kk	hk	kk	hk	hk	hk	hk	hk	kk	kk	kk	kk	hk	hk	hh	hk	hh	hh	hk	kk	--	hh	hk	kk	hh	kk	hh	hk	hh	hk	hk	kk	kk	hh	kk	hh	kk	--	hk	kk	hk	kk	hk	hh	kk	hk
67494	<nnxnp>	{-0}	(nn,np)	nn	nn	nn	np	nn	nn	np	np	--	--	nn	nn	np	np	np	np	np	np	nn	nn	nn	np	np	nn	np	nn	np	nn	np	nn	np	nn	nn	np	nn	np	--	--	nn	np	np	nn	nn	--	nn	np
32699	<nnxnp>	{-0}	(nn,np)	nn	nn	nn	np	nn	nn	np	np	nn	nn	--	nn	np	np	np	np	np	--	nn	nn	np	np	np	nn	np	nn	np	nn	np	nn	np	nn	nn	np	--	np	nn	np	nn	np	np	nn	nn	--	nn	np
56677	<nnxnp>	{-0}	(nn,np)	--	nn	--	np	nn	nn	np	np	--	--	nn	nn	np	np	nn	np	np	--	--	nn	--	np	np	nn	np	nn	np	--	--	--	--	nn	nn	np	nn	--	--	np	nn	--	np	nn	nn	np	nn	np
90260	<nnxnp>	{-0}	(nn,np)	--	nn	nn	np	nn	nn	np	np	nn	nn	nn	nn	np	np	nn	np	np	--	nn	nn	np	np	np	nn	np	nn	np	nn	np	--	--	nn	nn	np	nn	np	nn	--	nn	--	np	nn	nn	--	nn	np
75763	<nnxnp>	{-0}	(nn,np)	nn	nn	nn	np	nn	nn	np	np	nn	nn	nn	nn	np	np	nn	np	np	--	nn	nn	--	np	np	nn	np	nn	np	nn	np	nn	np	nn	nn	np	nn	np	nn	np	nn	np	np	nn	nn	np	nn	np
61145	<nnxnp>	{-0}	(nn,np)	--	nn	nn	np	nn	nn	np	np	nn	--	nn	nn	np	np	nn	np	--	--	--	--	--	--	--	--	--	--	np	--	--	--	--	--	nn	nn	nn	--	--	--	nn	--	np	nn	nn	np	nn	--
111717	<nnxnp>	{-0}	(nn,np)	nn	nn	nn	np	nn	nn	np	np	nn	nn	nn	nn	np	nn	nn	np	np	--	nn	nn	--	np	nn	nn	nn	nn	np	nn	np	nn	np	nn	nn	np	nn	np	nn	--	nn	--	np	nn	nn	np	nn	np
66360	<nnxnp>	{-0}	(nn,np)	--	nn	nn	np	nn	nn	np	np	nn	nn	nn	nn	np	nn	nn	np	np	np	--	nn	--	np	nn	nn	nn	nn	np	nn	--	nn	--	nn	nn	np	nn	--	nn	--	nn	np	np	nn	nn	--	nn	np
201459	<nnxnp>	{-0}	(nn,np)	--	nn	nn	np	np	nn	np	np	nn	nn	nn	nn	np	nn	nn	np	np	--	--	nn	--	np	nn	nn	nn	nn	np	nn	nn	--	--	nn	nn	np	nn	--	nn	--	nn	--	np	nn	nn	--	nn	np
119624	<efxeg>	{10}	(ee,ef,eg,fg)	--	ef	--	fg	ef	ef	eg	--	--	ee	--	--	eg	--	ef	--	fg	--	ef	--	--	fg	ee	--	ef	--	fg	--	fg	ef	--	--	--	fg	ee	fg	--	ee	ef	--	eg	ee	ef	fg	ee	--
97133	<nnxnp>	{-0}	(nn,np)	nn	nn	nn	np	nn	nn	np	np	nn	nn	nn	nn	np	nn	nn	np	np	np	--	nn	np	np	nn	nn	nn	nn	np	nn	np	nn	np	nn	nn	np	nn	np	nn	nn	nn	np	np	nn	nn	np	nn	np
82322	<nnxnp>	{-0}	(nn,np)	nn	nn	nn	np	nn	np	np	nn	nn	nn	nn	nn	np	nn	nn	np	np	np	nn	nn	np	np	nn	nn	nn	nn	np	nn	np	nn	np	nn	nn	np	nn	np	np	--	nn	np	np	nn	nn	np	nn	np
126427	<nnxnp>	{-0}	(nn,np)	nn	nn	nn	np	nn	np	np	nn	nn	nn	nn	nn	np	nn	nn	np	np	--	nn	nn	np	np	nn	nn	nn	nn	np	nn	np	--	--	nn	nn	np	nn	np	np	--	nn	np	np	nn	nn	np	nn	np
18738	<nnxnp>	{-0}	(nn,np)	nn	nn	nn	np	nn	np	np	nn	nn	nn	nn	nn	np	nn	nn	np	np	np	nn	nn	--	np	nn	nn	nn	nn	np	nn	np	nn	np	nn	nn	np	nn	np	np	nn	nn	--	np	nn	nn	--	nn	--
69644	<nnxnp>	{-1}	(nn,np)	np	np	np	nn	np	nn	nn	np	np	--	np	np	nn	np	np	nn	nn	--	np	--	--	nn	np	np	np	np	nn	np	nn	np	nn	np	np	nn	np	nn	nn	np	np	nn	nn	np	np	nn	np	nn
204416	<nnxnp>	{-1}	(nn,np)	--	np	np	nn	--	nn	nn	np	--	--	np	np	nn	np	np	nn	--	--	--	--	--	nn	np	np	--	np	nn	--	--	--	--	np	np	nn	np	--	nn	--	np	--	--	np	np	nn	np	nn
251559	<nnxnp>	{-0}	(nn,np)	--	--	nn	np	--	np	np	nn	nn	--	nn	nn	np	nn	--	np	np	np	--	--	--	np	--	nn	--	nn	np	--	np	--	np	nn	nn	np	nn	np	--	--	--	--	np	nn	--	np	nn	np
128071	<nnxnp>	{-0}	(nn,np)	nn	nn	nn	np	nn	np	np	nn	nn	nn	nn	nn	np	nn	nn	np	np	np	nn	nn	np	np	nn	nn	nn	nn	np	--	np	nn	np	nn	nn	np	nn	np	np	--	nn	np	np	nn	nn	--	nn	np
109162	<nnxnp>	{-0}	(nn,np)	--	nn	nn	np	--	nn	np	nn	--	--	nn	nn	np	nn	nn	np	np	--	--	--	--	np	nn	nn	nn	nn	np	nn	--	--	--	nn	nn	--	nn	--	--	--	nn	--	np	nn	nn	np	nn	np
135047	<nnxnp>	{-0}	(nn,np)	nn	nn	nn	np	nn	np	np	nn	nn	nn	nn	nn	np	nn	nn	np	nn	--	--	nn	np	np	nn	nn	nn	nn	np	nn	np	--	--	nn	nn	--	nn	np	--	--	nn	--	np	nn	nn	np	nn	np
113828	<nnxnp>	{-0}	(nn,np)	--	nn	nn	np	nn	np	np	nn	nn	nn	nn	nn	np	nn	nn	np	np	np	--	nn	np	np	--	--	nn	nn	np	nn	np	nn	np	nn	nn	np	nn	np	np	nn	nn	np	np	nn	nn	np	nn	np
11803	<nnxnp>	{-1}	(nn,np)	np	np	np	nn	np	nn	nn	np	np	np	np	np	nn	np	np	nn	nn	nn	--	np	nn	nn	np	np	np	np	nn	np	nn	np	nn	np	np	nn	np	nn	nn	np	np	nn	nn	np	np	nn	np	nn
39057	<nnxnp>	{-0}	(nn,np)	nn	nn	nn	np	nn	np	np	nn	--	nn	nn	nn	np	nn	nn	np	np	--	--	--	--	np	nn	nn	nn	nn	np	--	np	nn	--	nn	nn	--	nn	--	--	--	nn	--	np	nn	nn	--	nn	np
32759	<efxeg>	{10}	(ee,ef,eg,fg)	ee	ef	ee	fg	ef	fg	eg	ee	ee	ee	ee	ee	eg	ee	ef	eg	fg	fg	ef	ee	--	fg	ee	ee	ef	ee	fg	ef	fg	--	--	ee	ee	fg	ee	fg	--	--	ef	eg	eg	ee	ef	fg	ee	eg
79842	<hkxhk>	{10}	(hh,hk,kk)	hh	hk	hh	kk	hk	kk	hk	hh	hh	hh	hh	hh	hk	hh	hk	hk	kk	--	hk	hh	hk	kk	hh	hh	hk	hh	kk	--	kk	hk	hk	hk	hh	kk	hh	kk	hk	hh	hk	hk	hk	hh	hk	kk	hh	hk
58192	<efxeg>	{10}	(ee,ef,eg,fg)	ee	ef	ee	fg	ef	fg	eg	ee	ee	ee	ee	--	eg	ee	ef	eg	fg	fg	ef	ee	eg	fg	ee	ee	ef	ee	fg	--	fg	--	eg	eg	ee	fg	ee	fg	eg	--	ef	eg	eg	ee	ef	fg	ee	eg
91755	<nnxnp>	{-1}	(nn,np)	np	np	np	nn	np	nn	nn	np	np	np	np	np	nn	np	np	nn	nn	nn	np	np	np	nn	np	np	np	np	nn	np	nn	np	nn	nn	np	nn	np	nn	nn	np	np	nn	nn	np	np	nn	np	nn
63799	<nnxnp>	{-0}	(nn,np)	nn	nn	nn	np	nn	np	np	nn	nn	nn	nn	nn	np	nn	nn	np	np	nn	nn	nn	np	np	nn	nn	nn	nn	np	nn	np	nn	--	np	nn	np	nn	np	np	--	--	np	np	nn	nn	np	nn	np
114992	<nnxnp>	{-1}	(nn,np)	nn	np	np	np	np	nn	nn	np	np	np	nn	nn	np	nn	np	nn	nn	--	--	nn	--	np	np	np	np	np	np	--	--	--	np	nn	nn	--	nn	--	--	--	np	--	np	np	np	nn	np	nn
45506	<nnxnp>	{-0}	(nn,np)	--	nn	nn	nn	nn	np	np	nn	--	--	np	np	nn	np	nn	np	--	--	--	--	--	nn	nn	nn	nn	nn	nn	nn	nn	--	--	np	np	--	np	--	--	--	nn	--	nn	nn	nn	np	nn	np
128541	<nnxnp>	{-0}	(nn,np)	--	nn	nn	nn	--	np	np	nn	nn	nn	np	np	nn	np	nn	--	np	--	--	np	--	nn	nn	nn	nn	nn	nn	--	--	nn	--	np	np	--	np	np	--	--	nn	--	nn	--	nn	np	nn	np
1247	<nnxnp>	{-0}	(nn,np)	np	nn	nn	nn	nn	np	np	nn	nn	nn	np	np	nn	np	nn	np	np	--	--	np	np	nn	nn	nn	nn	nn	nn	nn	nn	nn	np	np	np	np	np	np	np	np	nn	nn	nn	nn	nn	np	nn	np
79065	<nnxnp>	{-0}	(nn,np)	np	nn	nn	nn	nn	np	np	nn	nn	nn	np	np	nn	np	nn	np	np	np	np	np	--	nn	nn	nn	nn	nn	nn	nn	nn	nn	np	np	np	np	np	np	np	np	nn	nn	nn	nn	nn	np	nn	np
62547	<nnxnp>	{-0}	(nn,np)	--	nn	nn	nn	nn	np	np	nn	nn	nn	np	np	nn	np	nn	np	np	--	--	np	--	nn	nn	--	--	nn	nn	--	nn	--	--	np	np	--	np	np	--	--	nn	--	nn	nn	nn	--	nn	np
43883	<nnxnp>	{-1}	(nn,np)	nn	np	np	np	--	nn	nn	np	np	np	nn	nn	np	nn	np	nn	nn	nn	--	nn	--	np	np	np	--	np	np	--	--	--	nn	nn	nn	nn	nn	nn	nn	--	np	np	np	np	np	nn	np	nn
85751	<nnxnp>	{-1}	(nn,np)	nn	np	np	np	np	nn	nn	np	np	np	nn	nn	np	nn	np	nn	nn	--	nn	nn	nn	np	nn	np	np	np	np	np	np	np	nn	nn	nn	nn	nn	nn	nn	--	np	--	np	np	np	nn	np	nn
50900	<nnxnp>	{-1}	(nn,np)	nn	np	np	np	np	nn	nn	np	np	np	nn	nn	np	nn	np	nn	nn	nn	nn	nn	nn	np	np	np	np	np	np	np	--	np	nn	nn	nn	nn	nn	np	nn	--	np	--	np	np	np	nn	np	nn
107725	<nnxnp>	{-0}	(nn,np)	np	nn	nn	nn	nn	np	np	nn	--	--	nn	np	nn	np	nn	np	np	np	--	--	np	nn	nn	--	--	nn	--	nn	--	--	np	np	np	np	np	np	--	--	nn	nn	nn	nn	nn	--	nn	nn
112860	<nnxnp>	{-1}	(nn,np)	nn	np	np	np	np	nn	nn	np	np	np	np	nn	np	nn	np	nn	nn	nn	np	nn	nn	np	np	np	np	np	np	np	np	np	nn	nn	nn	nn	nn	nn	nn	nn	np	np	np	np	np	nn	np	nn
65206	<hkxhk>	{00}	(hh,hk,kk)	hk	hk	hk	hh	hh	hk	hk	hh	hk	hk	hk	kk	hh	hk	hh	hk	hk	kk	kk	hk	kk	hk	hk	hh	hk	hh	hk	hh	hh	hh	hk	hk	kk	hk	hk	hk	hk	hk	hh	hh	hk	hk	hh	kk	hk	hk
204966	<nnxnp>	{-1}	(nn,np)	nn	np	np	np	np	nn	nn	np	np	np	np	nn	np	nn	np	nn	nn	nn	nn	nn	nn	np	np	np	np	--	np	np	np	--	nn	nn	nn	nn	nn	nn	nn	nn	np	--	np	np	np	nn	np	nn
105885	<nnxnp>	{-1}	(nn,np)	--	np	np	np	np	nn	nn	np	np	np	np	nn	np	nn	np	nn	nn	--	--	nn	--	nn	np	np	np	np	np	--	np	--	--	nn	nn	nn	nn	nn	nn	--	--	--	np	np	np	nn	np	nn
29074	<hkxhk>	{00}	(hh,hk,kk)	hk	hk	hk	hh	hh	hk	hk	hh	hk	hk	hk	kk	hh	hk	hh	hk	hk	kk	--	hk	--	hk	hk	hh	hk	hh	hk	--	hh	hk	hk	hk	kk	hk	hk	hk	hk	hk	hh	hh	hk	hk	hh	kk	hk	hk
10026	<nnxnp>	{-1}	(nn,np)	nn	np	np	np	--	nn	nn	np	--	np	np	nn	np	nn	np	nn	--	--	--	--	--	--	np	--	np	np	np	--	--	--	--	nn	nn	--	nn	nn	--	--	--	--	np	np	np	--	np	nn
66325	<nnxnp>	{-0}	(nn,np)	np	nn	nn	nn	nn	np	np	nn	nn	nn	nn	np	nn	np	nn	np	--	--	--	np	--	nn	nn	nn	nn	nn	nn	--	--	--	np	np	np	--	np	--	--	--	nn	--	nn	nn	nn	--	nn	np
12541	<nnxnp>	{-1}	(nn,np)	nn	np	np	np	np	nn	nn	np	np	np	np	nn	np	nn	np	nn	nn	nn	nn	nn	--	np	np	np	np	np	np	np	np	--	nn	nn	nn	nn	nn	nn	nn	--	np	--	np	np	np	nn	np	nn
89289	<nnxnp>	{-0}	(nn,np)	np	nn	nn	nn	nn	np	np	nn	nn	nn	nn	np	nn	np	nn	np	np	np	np	np	--	nn	nn	nn	nn	nn	nn	nn	nn	nn	np	np	np	np	np	np	np	--	nn	nn	nn	nn	nn	np	nn	np
139302	<nnxnp>	{-0}	(nn,np)	--	nn	nn	--	nn	np	np	nn	--	nn	nn	np	nn	np	nn	np	--	--	--	--	--	nn	nn	nn	--	nn	nn	--	nn	--	--	np	np	np	np	np	--	--	nn	nn	nn	nn	--	--	nn	np
92975	<nnxnp>	{-0}	(nn,np)	np	nn	nn	nn	nn	np	np	nn	nn	nn	nn	np	nn	np	nn	np	np	--	--	np	--	nn	nn	nn	nn	nn	nn	nn	nn	nn	np	np	np	np	np	np	np	--	nn	nn	nn	nn	nn	np	nn	np
90920	<nnxnp>	{-1}	(nn,np)	nn	np	np	np	np	nn	nn	np	np	np	np	nn	np	nn	np	nn	nn	--	nn	nn	--	np	np	np	np	np	np	np	--	np	nn	nn	nn	nn	nn	--	nn	--	np	np	np	--	np	nn	np	nn
51707	<nnxnp>	{-0}	(nn,np)	np	nn	nn	nn	nn	np	np	nn	nn	nn	nn	np	nn	np	nn	np	np	--	np	np	--	nn	nn	nn	nn	nn	nn	nn	nn	nn	np	np	np	np	np	np	np	--	nn	nn	nn	nn	nn	np	nn	np
125524	<efxeg>	{00}	(ee,ef,eg,fg)	eg	ef	ef	ee	ee	eg	eg	ee	ef	ef	ef	fg	ee	eg	ee	eg	eg	--	--	eg	fg	--	ef	ee	ef	ee	ef	--	--	ee	eg	eg	fg	eg	eg	eg	--	eg	ee	ee	ef	ef	ee	fg	ef	eg
140742	<nnxnp>	{-0}	(nn,np)	np	nn	--	nn	nn	np	np	nn	nn	nn	nn	np	nn	np	nn	np	np	--	--	--	np	nn	nn	nn	nn	nn	nn	np	nn	nn	--	np	np	np	np	np	np	--	nn	nn	nn	nn	nn	np	nn	np
70726	<nnxnp>	{-0}	(nn,np)	--	nn	np	nn	nn	np	np	nn	nn	--	nn	np	nn	np	nn	np	np	--	--	--	np	nn	nn	--	--	nn	nn	--	nn	--	--	np	np	np	np	--	--	--	nn	nn	nn	nn	nn	--	nn	np
26497	<nnxnp>	{-0}	(nn,np)	--	nn	nn	nn	nn	np	np	nn	--	nn	nn	np	nn	np	nn	np	--	--	np	--	--	nn	nn	--	nn	nn	nn	nn	--	--	np	np	np	np	np	np	--	np	nn	nn	nn	nn	--	--	nn	np
5306	<nnxnp>	{-1}	(nn,np)	nn	np	np	np	np	nn	nn	np	--	np	np	nn	np	nn	np	--	np	--	nn	nn	--	np	np	np	np	np	np	np	np	--	nn	nn	nn	nn	nn	nn	nn	nn	np	--	np	np	np	nn	np	nn
36665	<nnxnp>	{-1}	(nn,np)	nn	np	np	np	np	nn	nn	np	np	np	np	nn	np	nn	np	np	nn	nn	nn	nn	nn	np	np	np	np	np	np	--	np	np	nn	nn	nn	nn	nn	nn	nn	--	np	np	np	nn	np	nn	np	np
127771	<nnxnp>	{-0}	(nn,np)	np	nn	np	nn	nn	np	np	nn	--	nn	nn	np	nn	np	nn	nn	--	--	--	--	np	nn	nn	nn	nn	--	nn	--	--	--	--	np	np	np	np	--	--	--	nn	--	--	np	nn	--	nn	nn
13743	<nnxnp>	{-1}	(nn,np)	--	np	--	np	--	nn	nn	np	--	--	np	nn	--	nn	np	np	nn	--	--	--	--	--	np	np	--	np	np	np	np	np	nn	nn	nn	--	nn	--	--	--	--	--	--	nn	--	nn	np	--
57692	<nnxnp>	{-1}	(nn,np)	nn	np	np	np	np	nn	nn	np	np	np	np	nn	np	nn	np	np	nn	nn	nn	nn	nn	np	np	np	np	np	np	--	np	np	nn	nn	nn	nn	nn	nn	nn	nn	np	np	np	nn	np	nn	np	np
103825	<nnxnp>	{-1}	(nn,np)	nn	np	np	np	np	nn	nn	np	np	np	np	nn	np	nn	np	np	nn	--	np	nn	nn	np	np	np	np	np	np	np	np	np	--	nn	nn	nn	nn	nn	nn	--	np	np	np	nn	np	nn	np	np
99311	<nnxnp>	{-1}	(nn,np)	nn	np	np	np	np	nn	nn	np	np	--	np	nn	np	nn	np	np	nn	nn	--	nn	--	np	np	np	np	np	np	np	np	np	nn	nn	nn	nn	nn	nn	nn	nn	np	np	np	nn	np	nn	np	np
31551	<nnxnp>	{-1}	(nn,np)	nn	np	np	np	np	nn	nn	nn	np	nn	np	nn	np	nn	np	np	--	nn	np	nn	--	np	np	np	np	np	np	np	np	np	nn	nn	nn	nn	np	np	nn	nn	np	--	np	nn	np	nn	np	np
42888	<nnxnp>	{-0}	(nn,np)	np	nn	nn	nn	nn	np	np	np	nn	np	nn	np	nn	np	nn	nn	np	--	nn	np	np	nn	nn	nn	nn	nn	nn	nn	nn	np	np	np	np	np	nn	nn	np	--	nn	nn	nn	--	nn	np	nn	nn
65607	<nnxnp>	{-0}	(nn,np)	np	nn	nn	nn	nn	np	np	np	nn	np	nn	np	nn	np	nn	nn	np	--	--	np	np	nn	nn	nn	nn	nn	nn	nn	nn	np	np	np	np	np	nn	nn	np	--	nn	--	nn	np	nn	np	nn	nn
65532	<nnxnp>	{-0}	(nn,np)	np	nn	nn	nn	nn	np	np	np	nn	np	nn	np	nn	np	nn	nn	np	--	nn	np	np	nn	nn	nn	nn	nn	nn	nn	nn	np	np	np	np	np	nn	nn	np	np	nn	nn	nn	np	nn	np	nn	nn
95212	<nnxnp>	{-0}	(nn,np)	np	nn	nn	nn	nn	np	np	np	nn	np	nn	np	nn	np	nn	nn	np	np	nn	np	np	nn	nn	nn	nn	nn	nn	nn	nn	np	np	np	np	np	nn	nn	np	np	nn	nn	nn	np	nn	np	nn	nn
138739	<nnxnp>	{-0}	(nn,np)	--	nn	nn	nn	nn	np	np	np	--	--	nn	np	nn	np	nn	nn	np	--	--	--	--	nn	--	--	nn	--	--	--	--	--	--	np	np	--	nn	nn	--	--	nn	--	nn	np	nn	--	nn	nn
70277	<nnxnp>	{-1}	(nn,np)	--	np	--	np	np	nn	nn	nn	--	--	np	nn	np	nn	np	np	np	--	--	--	--	np	np	--	np	nn	np	--	--	--	--	nn	nn	--	np	np	--	--	--	--	np	nn	np	nn	np	np
127260	<nnxnp>	{-1}	(nn,np)	nn	np	np	np	np	nn	nn	nn	--	nn	np	nn	np	nn	np	np	--	--	np	--	--	np	np	np	--	np	np	--	--	--	--	nn	nn	nn	np	np	--	--	--	--	np	nn	--	nn	np	np
46991	<hkxhk>	{10}	(hh,hk,kk)	kk	hh	hh	hk	hk	kk	kk	kk	hh	hk	hh	hk	hk	kk	hk	hk	kk	--	--	kk	hk	hh	hh	hk	hh	hk	hh	hk	hk	kk	kk	kk	hk	kk	hk	hk	kk	kk	kk	--	hh	hk	hk	hk	hh	hk
47780	<nnxnp>	{-0}	(nn,np)	--	nn	nn	nn	nn	np	np	np	--	np	nn	np	nn	np	nn	nn	np	--	--	--	--	nn	nn	--	nn	nn	nn	nn	--	--	--	np	np	--	--	--	np	--	np	nn	nn	np	nn	--	nn	nn
91360	<nnxnp>	{-0}	(nn,np)	np	nn	nn	nn	nn	np	np	np	nn	np	nn	np	nn	np	nn	nn	np	--	nn	np	--	nn	nn	nn	nn	nn	nn	nn	nn	np	np	np	np	np	nn	nn	--	--	np	nn	nn	np	nn	np	nn	nn
39397	<hkxhk>	{10}	(hh,hk,kk)	kk	hh	hh	hk	hk	kk	kk	kk	hh	hk	hh	hk	hk	kk	hk	hk	kk	--	hh	--	hk	hh	hh	hk	hh	hk	hh	hk	hk	kk	kk	kk	hk	kk	hk	hk	kk	--	kk	--	hh	hk	hk	hk	hh	hk
121662	<nnxnp>	{-0}	(nn,np)	np	nn	nn	nn	nn	np	np	np	nn	np	nn	np	nn	np	nn	nn	np	--	nn	np	np	nn	nn	nn	nn	nn	nn	nn	nn	np	np	np	np	np	nn	nn	np	np	np	nn	nn	np	nn	np	nn	nn
38232	<hkxhk>	{11}	(hh,hk,kk)	hk	hk	hk	kk	kk	hk	hk	hk	hk	--	hk	hh	kk	hk	kk	kk	hk	hh	hk	hk	--	hk	hk	hk	hh	kk	hk	kk	kk	hk	hk	hk	hh	hk	kk	kk	hk	hk	hk	kk	hk	hh	kk	hh	hk	kk
12703	<hkxhk>	{00}	(hh,hk,kk)	hk	hk	hk	hh	hh	hk	hk	hk	hk	kk	hk	kk	hh	hk	hh	hh	hk	--	hk	hk	kk	hk	hk	hk	kk	hh	hk	--	hh	hk	hk	hk	kk	hk	hh	hh	hk	--	hk	hh	hk	kk	hh	kk	hk	hh
92332	<hkxhk>	{11}	(hh,hk,kk)	hk	hk	hk	kk	kk	hk	hk	hk	hk	hh	hk	hh	kk	hk	kk	kk	hk	hh	--	hk	hh	hk	hk	hk	hh	kk	hk	kk	kk	hk	hk	hk	hh	hk	kk	kk	hk	hk	hk	kk	hk	hh	kk	hh	hk	kk
126963	<nnxnp>	{-1}	(nn,np)	nn	np	np	np	np	nn	nn	nn	--	nn	np	nn	np	nn	np	np	nn	nn	--	nn	nn	np	np	nn	nn	np	np	--	np	nn	nn	nn	nn	nn	np	np	nn	--	nn	--	np	nn	np	nn	np	np
61325	<nnxnp>	{-0}	(nn,np)	--	nn	--	nn	np	np	np	np	--	--	--	np	nn	np	nn	nn	--	--	--	--	--	np	--	np	--	nn	nn	--	--	--	--	np	np	np	nn	--	--	--	--	--	nn	np	nn	--	nn	nn
12737	<nnxnp>	{-1}	(nn,np)	nn	np	np	np	np	nn	nn	nn	np	nn	np	nn	np	nn	np	np	nn	nn	np	nn	nn	np	np	nn	nn	np	np	np	np	nn	nn	nn	nn	nn	np	np	nn	nn	nn	np	np	nn	np	nn	np	np
59771	<nnxnp>	{-1}	(nn,np)	nn	np	np	np	--	nn	nn	nn	np	--	np	nn	np	nn	np	np	--	--	--	nn	nn	np	np	nn	nn	--	np	--	np	nn	--	np	nn	nn	np	np	nn	--	nn	--	np	nn	np	nn	np	np
36488	<hkxhk>	{11}	(hh,hk,kk)	hk	hk	hk	kk	kk	hk	hk	hk	--	hh	hk	hh	kk	hk	kk	kk	hk	--	--	hk	hh	hk	hk	hk	hh	kk	hk	kk	kk	hk	hk	kk	hh	hk	kk	kk	hk	hk	hk	kk	hk	hh	kk	hh	hk	kk
32805	<nnxnp>	{-1}	(nn,np)	--	np	np	np	np	nn	nn	nn	--	nn	np	nn	np	nn	np	np	--	--	--	nn	--	np	--	--	nn	np	np	--	np	--	--	np	nn	--	np	--	--	--	nn	--	--	nn	np	--	np	np
199124	<hkxhk>	{00}	(hh,hk,kk)	hk	hk	hk	hh	hh	hk	hk	hk	--	kk	hk	kk	hh	hk	hh	hh	hk	--	--	hk	--	hk	hk	hk	kk	hh	hk	hh	hh	hk	hk	hh	kk	--	hh	--	hk	kk	hk	hh	hk	kk	hh	kk	hk	hh
51089	<nnxnp>	{-1}	(nn,np)	nn	np	--	np	np	nn	nn	nn	--	--	--	nn	np	np	np	np	nn	--	--	nn	--	--	--	nn	nn	np	--	np	--	--	np	np	nn	nn	np	np	--	nn	nn	--	--	nn	np	nn	--	np
680	<nnxnp>	{-1}	(nn,np)	nn	np	np	np	--	nn	nn	nn	nn	nn	np	nn	np	np	np	np	nn	--	np	nn	nn	np	np	--	nn	np	np	--	np	--	nn	np	nn	nn	np	np	nn	--	nn	--	np	nn	np	nn	np	np
102710	<nnxnp>	{-1}	(nn,np)	--	nn	np	np	nn	nn	np	nn	nn	nn	np	nn	np	np	np	np	nn	nn	np	nn	nn	np	np	np	nn	np	np	np	np	nn	--	np	nn	nn	np	np	nn	nn	nn	np	np	nn	np	nn	np	np
19991	<nnxnp>	{-1}	(nn,np)	nn	nn	np	np	nn	nn	np	nn	nn	nn	np	nn	np	np	np	np	nn	--	--	nn	np	np	np	np	nn	np	np	np	np	nn	--	np	nn	nn	np	np	nn	--	nn	np	np	nn	np	np	np	np
85877	<hkxhk>	{00}	(hh,hk,kk)	hk	--	hk	hh	hk	hk	hh	hk	kk	kk	hk	kk	hh	hh	hh	hh	hk	kk	hk	hk	kk	hk	hk	hk	kk	hh	hk	hh	hh	--	hk	hh	kk	hk	hh	hh	hk	hk	hk	hh	hk	kk	hh	kk	hk	hh
81559	<nnxnp>	{-1}	(nn,np)	--	nn	np	np	nn	nn	np	nn	--	nn	np	nn	np	np	np	--	--	--	--	--	nn	np	--	nn	nn	np	np	--	--	--	--	np	nn	--	np	--	--	--	nn	--	np	nn	np	--	np	np
43425	<hkxhk>	{11}	(hh,hk,kk)	hk	hh	hk	kk	hk	hk	kk	hk	hh	hh	hk	hh	kk	kk	kk	kk	hk	hh	hk	hk	--	hk	hk	hk	hh	kk	hk	kk	kk	hk	hk	kk	hh	hk	kk	kk	hk	--	hk	kk	hk	hh	kk	hh	hk	kk
82717	<hkxhk>	{11}	(hh,hk,kk)	hk	hh	hk	kk	hk	hk	kk	hk	hh	hh	hk	hh	kk	kk	kk	kk	hk	hh	hk	--	hh	hk	hh	hk	hh	kk	hk	kk	kk	hk	hk	kk	hh	hk	kk	--	hk	--	hk	kk	hk	hh	kk	hh	hk	kk
102846	<hkxhk>	{00}	(hh,hk,kk)	--	kk	hk	hh	hk	hk	hh	hk	kk	kk	hk	kk	hh	hh	hh	hh	hk	kk	--	--	kk	hk	kk	hk	kk	hh	hk	hh	hh	--	hk	hh	kk	hk	hh	hh	hk	hk	hk	hh	hk	kk	hh	kk	hk	hh
110312	<hkxhk>	{10}	(hh,hk,kk)	kk	hk	hh	hk	kk	kk	hk	kk	hk	hk	hh	hk	hk	hk	hk	hk	kk	kk	--	kk	hk	hh	hk	kk	hk	hk	hh	hk	hk	kk	kk	hk	hk	kk	hk	hk	kk	kk	kk	hk	hh	hk	hk	hk	hh	hk
39470	<hkxhk>	{10}	(hh,hk,kk)	kk	hk	hh	hk	kk	kk	hk	kk	hk	hk	hh	hk	hk	hk	hk	hk	kk	--	hk	kk	hk	hh	hk	kk	hk	hk	hh	hk	hk	kk	kk	hk	hk	kk	hk	hk	kk	kk	kk	hk	hh	hk	hk	hk	hh	hk
79801	<nnxnp>	{-1}	(nn,np)	--	nn	np	np	nn	nn	np	nn	--	--	np	nn	--	np	np	np	nn	--	--	nn	--	--	nn	--	--	np	np	--	--	--	--	np	nn	nn	np	--	--	--	nn	--	np	nn	--	--	np	np
99958	<hkxhk>	{11}	(hh,hk,kk)	hk	hh	hk	kk	hk	hk	kk	hk	hh	hh	hk	hh	kk	kk	kk	--	hk	hh	hk	hk	--	hk	hh	hk	hh	--	hk	kk	kk	hk	kk	kk	hh	hk	kk	--	kk	hk	hk	--	hh	hh	kk	hh	hk	kk
197722	<nnxnp>	{-0}	(nn,np)	--	np	nn	nn	np	np	nn	np	np	np	nn	np	nn	nn	nn	nn	np	np	nn	np	--	nn	np	np	np	nn	nn	nn	nn	--	nn	nn	np	np	nn	nn	nn	--	np	--	np	np	nn	np	nn	nn
126377	<nnxnp>	{-0}	(nn,np)	np	np	nn	nn	np	np	nn	np	np	np	--	np	nn	nn	nn	nn	np	np	nn	np	--	nn	np	np	np	nn	nn	nn	nn	np	nn	nn	np	np	nn	nn	nn	np	np	nn	np	np	nn	np	nn	nn
63039	<hkxhk>	{11}	(hh,hk,kk)	hk	hh	hk	kk	hk	hk	kk	hk	hh	hh	hk	hh	kk	kk	kk	kk	hk	hh	hk	hk	--	hk	hh	hk	hh	kk	hk	kk	kk	--	kk	kk	hh	hk	kk	kk	kk	--	hk	kk	hh	hh	kk	hh	hk	kk
17773	<nnxnp>	{-0}	(nn,np)	--	np	nn	nn	np	np	nn	np	np	--	nn	np	nn	nn	nn	nn	np	--	--	--	--	nn	--	np	np	nn	nn	--	--	--	--	nn	np	--	nn	nn	--	--	np	--	--	np	nn	--	nn	nn
55838	<nnxnp>	{-1}	(nn,np)	nn	nn	np	np	nn	nn	np	nn	nn	nn	np	nn	np	np	np	np	nn	--	np	nn	--	np	nn	nn	nn	np	np	np	np	nn	np	np	nn	nn	np	np	np	--	nn	np	nn	nn	np	nn	np	np
12634	<nnxnp>	{-0}	(nn,np)	np	np	nn	nn	np	np	nn	np	np	np	nn	np	nn	nn	nn	nn	np	np	nn	np	--	nn	np	--	np	nn	nn	nn	nn	np	nn	nn	np	np	nn	nn	nn	--	np	nn	np	np	nn	np	nn	nn
7982	<nnxnp>	{-1}	(nn,np)	nn	nn	np	np	nn	nn	np	nn	nn	nn	np	nn	np	np	np	np	nn	--	np	nn	nn	np	nn	nn	nn	np	np	np	np	--	np	np	nn	nn	np	np	np	nn	nn	np	nn	nn	np	nn	np	np
59164	<hkxhk>	{11}	(hh,hk,kk)	hk	hh	hk	kk	hk	hk	kk	hk	hh	hh	hk	hh	kk	kk	kk	kk	hk	hh	hk	hk	hh	hk	hh	hk	hh	kk	hk	kk	--	hk	kk	kk	hh	hk	kk	kk	kk	--	hk	kk	hh	hh	kk	hh	hk	kk
99893	<hkxhk>	{00}	(hh,hk,kk)	hk	kk	hk	hh	hk	hk	hh	hk	kk	kk	hk	kk	hh	hh	hh	hh	hk	--	--	hk	--	hk	kk	hk	kk	hh	hk	hh	hh	hk	hh	hh	kk	hk	hh	--	hh	--	hk	hh	kk	kk	hh	kk	hk	hh
10899	<nnxnp>	{-0}	(nn,np)	np	np	nn	nn	np	np	nn	np	np	np	nn	np	nn	nn	nn	nn	np	np	--	np	--	nn	np	np	np	--	nn	nn	nn	np	nn	nn	np	np	nn	nn	nn	np	np	nn	np	np	nn	np	nn	nn
87962	<nnxnp>	{-0}	(nn,np)	np	np	nn	nn	np	np	nn	np	np	np	nn	np	nn	nn	nn	nn	np	--	nn	np	--	nn	np	np	np	nn	nn	nn	nn	np	nn	nn	--	np	nn	nn	nn	--	np	nn	np	np	nn	np	nn	nn
64048	<nnxnp>	{-1}	(nn,np)	nn	nn	np	np	nn	nn	np	nn	nn	nn	np	nn	np	np	np	np	nn	--	np	nn	--	np	nn	--	nn	np	np	np	--	nn	np	np	--	nn	np	--	nn	--	nn	--	nn	nn	np	--	np	np
80945	<nnxnp>	{-0}	(nn,np)	np	np	nn	nn	np	np	nn	np	np	np	nn	np	nn	nn	nn	nn	np	--	--	np	np	nn	np	np	np	nn	nn	nn	nn	np	nn	nn	np	--	nn	nn	nn	--	np	--	np	np	nn	np	nn	nn
130183	<nnxnp>	{-0}	(nn,np)	np	np	nn	nn	np	np	nn	np	np	np	nn	np	nn	nn	nn	nn	np	--	--	np	--	nn	np	np	np	nn	nn	nn	nn	np	nn	nn	np	np	nn	nn	nn	--	nn	nn	np	nn	nn	--	nn	nn
57515	<nnxnp>	{-0}	(nn,np)	--	np	nn	nn	np	np	nn	np	--	--	nn	--	nn	nn	nn	nn	--	--	--	--	--	--	np	--	--	--	nn	nn	nn	--	--	--	np	--	nn	--	nn	--	--	--	np	np	nn	--	nn	nn
11960	<nnxnp>	{-0}	(nn,np)	--	np	nn	nn	np	np	nn	np	np	--	nn	np	nn	nn	--	nn	np	--	--	np	--	nn	np	--	--	nn	nn	nn	--	--	nn	nn	np	np	nn	--	nn	--	--	--	np	np	nn	--	nn	nn
127256	<nnxnp>	{-1}	(nn,np)	--	nn	--	np	nn	nn	np	nn	--	--	np	nn	np	np	np	np	--	--	nn	--	--	--	nn	--	nn	np	np	--	np	--	nn	--	nn	--	np	--	--	--	nn	--	nn	nn	--	--	np	--
30115	<nnxnp>	{-0}	(nn,np)	np	np	nn	nn	np	np	nn	np	--	--	nn	np	nn	nn	nn	nn	--	--	--	--	--	--	--	np	np	--	nn	--	nn	--	--	nn	np	nn	nn	nn	--	--	--	nn	np	np	nn	--	nn	nn
52586	<nnxnp>	{-0}	(nn,np)	np	np	nn	nn	np	np	nn	np	np	np	nn	np	nn	nn	nn	nn	np	--	np	np	np	nn	np	np	np	nn	nn	nn	nn	np	nn	nn	np	np	nn	nn	nn	--	np	nn	np	np	nn	np	nn	nn
867	<nnxnp>	{-0}	(nn,np)	np	np	nn	nn	np	np	nn	np	np	np	nn	np	nn	nn	nn	nn	np	--	--	--	--	nn	np	np	np	nn	nn	nn	nn	--	nn	nn	np	--	nn	--	nn	--	np	--	np	np	nn	--	nn	nn
41650	<hkxhk>	{11}	(hh,hk,kk)	hk	hh	hk	kk	hk	hk	kk	hk	hk	hh	hk	hh	kk	kk	kk	kk	hk	hh	hk	hk	hh	hk	hh	hk	hh	kk	hk	kk	kk	hk	kk	kk	hh	hk	kk	kk	kk	--	hk	--	hh	hh	kk	hh	hk	kk
41922	<nnxnp>	{-0}	(nn,np)	np	np	nn	nn	np	np	nn	np	np	np	nn	np	nn	nn	nn	nn	np	--	np	nn	--	nn	np	np	np	nn	nn	nn	nn	--	nn	nn	np	np	nn	nn	nn	np	np	--	np	np	nn	np	nn	--
86921	<nnxnp>	{-0}	(nn,np)	np	np	nn	nn	np	np	nn	np	--	np	nn	np	--	nn	nn	nn	--	--	--	--	--	nn	np	np	nn	nn	nn	nn	nn	--	--	nn	np	--	nn	nn	nn	--	np	nn	np	np	nn	np	nn	nn
59018	<nnxnp>	{-0}	(nn,np)	np	np	nn	nn	np	np	nn	np	np	np	nn	np	nn	nn	nn	nn	np	np	nn	np	--	nn	np	np	np	nn	nn	nn	nn	np	nn	nn	np	np	nn	nn	nn	np	--	--	np	np	nn	np	nn	nn
117328	<nnxnp>	{-0}	(nn,np)	np	np	nn	nn	np	np	nn	np	np	np	nn	np	--	nn	nn	nn	np	--	--	--	np	nn	np	np	--	nn	nn	--	nn	--	nn	nn	np	--	nn	nn	nn	--	np	--	np	np	nn	np	nn	nn
97385	<nnxnp>	{-0}	(nn,np)	np	np	nn	nn	np	np	nn	np	np	np	nn	np	nn	nn	nn	nn	np	--	--	np	np	nn	np	np	np	nn	nn	nn	nn	np	nn	nn	np	np	nn	nn	nn	np	np	nn	np	--	nn	np	--	nn
46004	<efxeg>	{11}	(ee,ef,eg,fg)	--	ee	eg	fg	--	ef	fg	ef	--	--	eg	ee	ef	fg	fg	--	--	--	--	--	--	--	ee	--	ee	--	eg	fg	--	--	fg	fg	ee	--	fg	fg	--	--	ef	--	ee	ee	--	ee	ee	fg
68707	<efxeg>	{00}	(ee,ef,eg,fg)	eg	fg	ef	ee	eg	eg	ee	eg	fg	fg	ef	fg	eg	ee	ee	ee	eg	--	ef	eg	fg	ef	fg	eg	fg	ee	ef	ee	ee	--	ee	ee	fg	eg	ee	ee	ee	eg	eg	ee	fg	fg	ee	--	ef	ee
124561	<nnxnp>	{-1}	(nn,np)	nn	nn	np	np	nn	nn	np	nn	nn	nn	np	nn	nn	np	np	np	nn	nn	np	nn	nn	np	nn	nn	nn	np	np	np	np	nn	np	np	nn	nn	np	np	np	nn	nn	np	nn	nn	np	nn	np	np
103962	<hkxhk>	{11}	(hh,hk,kk)	hk	hh	hk	kk	hk	hk	kk	hk	hh	hh	hk	hh	hk	kk	kk	kk	hk	--	hk	hk	hh	hk	hh	hk	hh	kk	hk	kk	kk	hk	kk	kk	hh	hk	kk	hk	kk	--	hk	kk	hh	hh	kk	hh	hk	kk
36741	<hkxhk>	{00}	(hh,hk,kk)	hk	kk	hk	hh	hk	hk	--	hk	kk	kk	hk	kk	hk	--	hh	hh	hk	--	hk	hk	kk	hk	kk	hk	kk	--	hk	hh	hh	hk	--	hh	kk	hk	hh	hh	hh	hk	hk	hh	kk	kk	hh	kk	hk	--
15227	<hkxhk>	{00}	(hh,hk,kk)	hk	kk	hk	hh	hk	hk	hh	hk	kk	kk	hk	kk	hk	hh	hh	hh	hk	--	hk	hk	kk	hk	kk	hk	kk	hh	hk	hh	hh	hk	hh	hh	kk	hk	hh	hh	hh	hk	hk	hh	kk	kk	hh	kk	hk	hh
21929	<hkxhk>	{00}	(hh,hk,kk)	hk	kk	hk	hh	hk	hk	hh	hk	kk	kk	hk	kk	hk	hh	hh	hh	hk	kk	hk	hk	kk	hk	kk	hk	kk	hh	hk	hh	hh	--	hh	hh	kk	hk	hh	hh	hh	hk	hk	--	kk	kk	hh	kk	hk	hh
120379	<hkxhk>	{00}	(hh,hk,kk)	hk	kk	hk	hh	hk	hk	hh	hk	hk	kk	hk	kk	hk	hh	hh	hh	hk	kk	--	hk	kk	hk	kk	hk	kk	hh	hk	hh	hh	hk	hh	hh	kk	hk	hh	hh	hh	--	hk	hh	kk	kk	hh	kk	hk	hh
106614	<hkxhk>	{10}	(hh,hk,kk)	kk	hh	hh	hk	kk	kk	kk	kk	--	hk	hh	hk	kk	hk	hk	hk	kk	--	hh	kk	--	hh	hk	kk	hk	hk	hh	--	--	--	hk	hk	hk	kk	hk	hk	hk	--	kk	hk	hk	hk	hk	hk	hh	hk
15997	<nnxnp>	{-0}	(nn,np)	np	nn	nn	nn	np	np	np	np	nn	np	nn	np	np	nn	nn	nn	np	np	--	np	np	nn	np	np	np	nn	nn	nn	nn	nn	nn	nn	np	np	nn	nn	nn	--	np	nn	np	np	nn	--	nn	nn
54257	<nnxnp>	{-0}	(nn,np)	np	nn	nn	nn	np	np	np	np	nn	np	nn	np	np	nn	nn	nn	np	np	nn	np	np	nn	np	np	np	nn	nn	nn	nn	nn	nn	nn	np	np	nn	nn	nn	--	np	nn	np	np	nn	np	nn	nn
69322	<nnxnp>	{-0}	(nn,np)	np	nn	nn	nn	np	np	np	np	nn	np	nn	np	np	nn	nn	nn	np	np	--	np	np	nn	np	np	np	nn	nn	nn	nn	nn	nn	nn	np	np	nn	nn	nn	np	np	nn	np	np	nn	np	nn	nn
26704	<nnxnp>	{-0}	(nn,np)	np	nn	nn	nn	np	np	np	nn	nn	np	nn	np	np	nn	nn	nn	np	--	nn	np	--	nn	np	np	np	nn	nn	nn	nn	nn	nn	nn	np	np	nn	nn	nn	np	np	nn	np	np	nn	np	nn	nn
54058	<efxeg>	{00}	(ee,ef,eg,fg)	eg	ef	fg	ee	eg	eg	eg	ee	ef	fg	ef	fg	eg	ee	ee	ee	eg	--	--	eg	--	ef	fg	ee	fg	ee	fg	ee	ee	ee	ee	ee	fg	eg	ee	ee	ee	--	eg	--	fg	fg	ee	fg	ef	ee
54066	<nnxnp>	{-0}	(nn,np)	np	nn	np	--	np	np	np	nn	nn	np	nn	np	np	nn	nn	nn	np	np	--	np	--	nn	np	np	np	nn	np	nn	nn	nn	--	nn	np	np	nn	nn	nn	np	np	nn	np	np	nn	np	nn	nn
36598	<nnxnp>	{-0}	(nn,np)	np	nn	np	nn	np	np	np	nn	nn	np	nn	np	np	nn	nn	nn	np	--	nn	np	np	nn	np	np	np	nn	np	nn	nn	nn	nn	nn	np	np	nn	nn	nn	np	np	nn	np	np	nn	np	nn	nn
55763	<nnxnp>	{-0}	(nn,np)	np	nn	np	nn	np	np	np	nn	nn	np	nn	np	np	nn	nn	nn	np	--	nn	np	np	nn	np	np	np	nn	np	nn	nn	nn	nn	nn	np	np	nn	nn	nn	np	np	nn	np	np	nn	np	nn	nn
67973	<nnxnp>	{-0}	(nn,np)	np	nn	np	nn	np	np	np	nn	nn	--	nn	np	np	nn	nn	--	--	--	--	np	np	nn	np	np	np	nn	np	nn	--	nn	nn	nn	np	--	nn	nn	--	nn	np	--	np	np	nn	--	nn	nn
14295	<nnxnp>	{-1}	(nn,np)	nn	np	nn	np	nn	nn	nn	np	--	nn	np	nn	nn	np	np	np	nn	--	np	nn	nn	np	nn	nn	nn	np	nn	np	np	np	np	np	nn	nn	np	np	np	--	nn	nn	nn	nn	np	--	np	np
32239	<hkxhk>	{00}	(hh,hk,kk)	hk	hk	kk	hh	hk	hk	hk	hh	hk	kk	hk	kk	hk	hh	hh	hh	--	--	hk	--	kk	hk	kk	hk	kk	hh	kk	hh	hh	hh	hh	hh	kk	hk	hh	hh	hh	hk	--	--	hk	hk	hk	kk	hk	hh
48609	<hkxhk>	{10}	(hh,hk,kk)	kk	hh	hk	hk	kk	kk	kk	hk	hh	hk	hh	hk	kk	hk	hk	hk	hk	hk	hh	kk	hk	hh	hk	kk	hk	hk	hk	hk	hk	hk	hk	hk	hk	kk	hk	hk	hk	kk	kk	kk	hk	hh	kk	hk	hh	hk
206489	<nnxnp>	{-0}	(nn,np)	--	nn	np	nn	--	np	np	nn	--	np	nn	np	np	nn	nn	nn	--	--	--	--	--	--	np	--	np	nn	np	--	--	nn	--	nn	np	--	nn	nn	--	--	np	--	--	nn	np	--	nn	nn
6082	<nnxnp>	{-0}	(nn,np)	np	nn	np	nn	np	np	np	nn	nn	np	nn	np	np	nn	nn	nn	nn	--	np	np	np	nn	np	np	np	nn	np	nn	nn	nn	nn	nn	np	np	nn	nn	nn	np	np	--	np	nn	np	np	nn	nn
105224	<efxeg>	{00}	(ee,ef,eg,fg)	--	ef	fg	ee	eg	eg	eg	ee	--	--	ef	fg	eg	ee	--	ee	ee	--	--	--	--	--	--	--	--	ee	fg	ee	--	eg	--	ee	fg	eg	ee	ee	ee	--	eg	--	ef	ef	eg	fg	ef	ee
122337	<hkxhk>	{00}	(hh,hk,kk)	hk	hk	kk	hh	hk	hk	hk	hh	hk	kk	hk	kk	hk	hh	hh	hh	hh	--	--	hk	kk	hk	--	hk	kk	hh	kk	hh	hh	hh	hh	hh	kk	hk	hh	hk	hh	hh	hk	hk	hk	hk	hk	kk	hk	hh
69916	<nnxnp>	{-1}	(nn,np)	nn	--	nn	np	nn	np	nn	np	--	nn	np	--	nn	np	np	np	np	--	--	nn	--	--	nn	nn	nn	np	nn	np	--	np	np	np	nn	nn	np	np	np	--	nn	nn	--	--	nn	--	nn	np
109120	<hkxhk>	{11}	(hh,hk,kk)	hk	hk	hh	kk	hk	kk	hk	kk	hk	hh	hk	hk	hk	kk	kk	kk	kk	--	kk	hk	hh	hk	hh	hk	hh	kk	hh	hk	kk	kk	kk	kk	hh	hk	kk	kk	kk	kk	hk	--	hk	hk	hk	hh	hh	kk
90401	<efxeg>	{10}	(ee,ef,eg,fg)	fg	ee	eg	ef	fg	ef	fg	ef	ee	eg	ee	ee	fg	ef	ef	ef	ef	--	--	fg	--	ee	eg	fg	eg	ef	eg	ee	ef	ef	ef	ef	eg	fg	ef	ee	ef	--	fg	--	ee	ee	fg	eg	eg	ef
45500	<hkxhk>	{11}	(hh,hk,kk)	hk	hk	hh	kk	hk	kk	hk	kk	hk	hh	hk	hk	hk	kk	kk	kk	kk	--	hk	hk	hh	hk	hh	hk	hh	kk	hh	kk	kk	kk	kk	kk	hh	hk	kk	--	kk	--	hk	hk	hk	hk	hk	hk	hh	kk
131501	<hkxhk>	{00}	(hh,hk,kk)	hk	hk	kk	hh	hk	hh	hk	hh	hk	kk	hk	hk	hk	hh	hh	hh	hh	kk	hk	hk	--	hk	kk	hk	kk	hh	kk	hh	hh	hh	hh	hh	kk	hk	hh	hh	hk	hh	hk	hk	hk	hk	hk	hk	kk	hh
11056	<nnxnp>	{-1}	(nn,np)	nn	np	nn	np	--	np	nn	np	np	nn	np	np	nn	np	np	np	--	--	--	nn	--	np	--	nn	nn	np	nn	--	--	--	--	np	nn	nn	np	np	nn	--	nn	nn	np	np	nn	--	nn	np
115849	<hkxhk>	{00}	(hh,hk,kk)	hk	hk	kk	hh	hk	hh	hk	hh	hk	kk	hk	hk	hk	hh	hh	hh	hh	kk	--	hk	kk	hk	kk	--	kk	hh	kk	hh	hh	hh	--	hh	kk	hk	hh	--	hk	hh	hk	hk	hk	--	hk	hk	kk	hh
36750	<nnxnp>	{-1}	(nn,np)	--	np	np	np	nn	np	nn	np	--	--	np	--	nn	np	np	np	--	--	--	nn	--	np	--	nn	nn	np	nn	np	--	--	--	np	nn	nn	np	--	--	--	nn	--	np	np	nn	np	nn	np
71664	<nnxnp>	{-1}	(nn,np)	nn	np	nn	np	nn	np	nn	np	np	nn	np	np	nn	np	np	np	np	--	--	nn	--	np	nn	nn	nn	np	nn	np	np	np	np	np	nn	nn	np	np	nn	np	nn	--	np	np	nn	np	nn	np
5215	<nnxnp>	{-1}	(nn,np)	nn	np	nn	np	nn	np	nn	np	np	nn	np	np	nn	np	np	np	np	--	np	nn	--	np	nn	nn	nn	np	nn	np	np	np	--	np	nn	nn	np	np	nn	--	nn	nn	np	np	nn	np	nn	np
112307	<nnxnp>	{-1}	(nn,np)	nn	np	nn	np	nn	np	nn	np	np	nn	np	np	nn	np	np	np	np	nn	np	nn	nn	np	nn	--	nn	np	nn	np	np	np	np	np	nn	nn	np	np	nn	np	nn	nn	np	np	nn	np	nn	np
109217	<nnxnp>	{-1}	(nn,np)	nn	np	nn	np	nn	np	nn	np	np	nn	np	np	nn	np	np	np	np	nn	np	nn	nn	np	nn	nn	nn	np	nn	np	np	--	np	np	nn	nn	np	np	nn	np	nn	nn	np	np	nn	np	nn	np
75877	<nnxnp>	{-1}	(nn,np)	--	np	nn	np	nn	np	nn	np	--	nn	np	np	nn	np	np	np	np	--	--	--	--	np	nn	nn	nn	--	nn	--	--	--	--	np	nn	--	np	--	--	np	nn	nn	np	np	nn	--	nn	np
68858	<nnxnp>	{-1}	(nn,np)	nn	np	nn	np	nn	np	nn	np	np	nn	np	np	nn	np	np	np	np	--	np	nn	nn	np	nn	nn	nn	np	nn	np	np	np	np	np	nn	nn	np	np	nn	np	nn	nn	np	np	nn	np	nn	np
109570	<nnxnp>	{-1}	(nn,np)	nn	np	nn	np	nn	np	nn	np	--	nn	np	np	nn	np	np	np	np	--	--	nn	--	--	nn	nn	--	nn	nn	--	np	np	--	np	nn	--	np	np	--	--	nn	--	np	np	nn	--	nn	np
96476	<nnxnp>	{-0}	(nn,np)	--	nn	np	nn	np	nn	np	nn	nn	--	nn	nn	np	nn	nn	nn	nn	np	--	np	--	nn	np	--	--	nn	np	--	nn	--	--	nn	np	--	nn	nn	--	--	--	np	nn	nn	np	nn	np	nn
80474	<hkxhk>	{00}	(hh,hk,kk)	hk	hk	kk	hh	hk	hh	hk	hh	--	kk	hk	hk	hk	hh	hh	hh	hh	--	--	hk	kk	hk	kk	hk	kk	hh	kk	hh	hh	hh	hh	hh	kk	hk	hh	--	hk	hh	hk	hk	hk	hk	hk	hk	kk	hh
94740	<nnxnp>	{-0}	(nn,np)	np	--	np	nn	np	nn	np	nn	--	np	nn	nn	np	nn	nn	nn	nn	--	--	np	--	nn	nn	np	--	nn	np	nn	--	--	nn	nn	np	np	nn	--	np	--	np	--	nn	nn	np	--	np	nn
137743	<nnxnp>	{-0}	(nn,np)	np	nn	np	nn	np	nn	np	nn	nn	np	nn	nn	np	nn	nn	nn	nn	np	--	np	--	nn	nn	np	np	nn	np	np	nn	--	nn	nn	np	np	nn	nn	np	nn	np	np	nn	nn	np	nn	np	nn
21483	<nnxnp>	{-0}	(nn,np)	np	nn	np	nn	np	nn	np	nn	--	np	nn	nn	np	nn	nn	nn	nn	--	nn	np	--	nn	nn	np	np	nn	np	nn	nn	--	nn	nn	np	np	nn	nn	np	--	np	--	nn	nn	--	nn	np	nn
96641	<hkxhk>	{11}	(hh,hk,kk)	hk	hk	--	kk	hk	kk	hk	kk	hk	hh	hk	hk	hk	kk	kk	kk	kk	--	hk	kk	--	hk	hk	hk	hh	kk	hh	kk	kk	kk	kk	kk	hh	hk	kk	kk	hk	kk	hk	hk	hk	hk	hk	hk	hh	kk
46044	<hkxhk>	{00}	(hh,hk,kk)	hk	hk	hk	hh	hk	hh	hk	hh	hk	kk	hk	hk	hk	hh	hh	hh	hh	kk	hk	hk	kk	hk	hk	hk	kk	hh	kk	hh	hh	--	hh	hh	--	hk	hh	hk	hk	hh	hk	hk	hk	hk	hk	hk	kk	hh
33854	<nnxnp>	{-0}	(nn,np)	np	nn	np	nn	np	nn	np	nn	nn	--	nn	nn	np	nn	nn	nn	nn	--	--	np	np	nn	nn	np	np	nn	np	nn	nn	nn	nn	nn	np	np	nn	np	--	--	np	np	nn	nn	np	nn	np	nn
69138	<hkxhk>	{11}	(hh,hk,kk)	hk	hk	--	kk	hk	kk	hk	kk	--	hh	hk	hk	hk	kk	kk	kk	kk	--	hk	hk	hh	hk	hk	hk	hh	kk	hh	kk	kk	kk	kk	kk	hh	hk	kk	hk	hk	--	hk	--	hk	hk	hk	hk	hh	kk
16740	<hkxhk>	{11}	(hh,hk,kk)	hk	hk	hh	kk	hk	kk	hk	kk	hk	hh	hk	hk	hk	kk	kk	kk	kk	hh	hk	hk	hh	hk	hk	hk	hh	kk	hh	--	kk	--	kk	kk	hh	hk	kk	hk	hk	kk	hk	hk	hk	--	hk	hh	hh	kk
87633	<hkxhk>	{11}	(hh,hk,kk)	hk	hk	hh	kk	hk	kk	hk	kk	hk	hh	hk	hk	hk	kk	kk	kk	kk	hh	hk	hk	--	hk	hk	hk	hh	kk	hh	kk	kk	kk	kk	kk	hh	hk	kk	hk	hk	--	hk	hk	hk	hk	hk	hk	hh	kk
89616	<hkxhk>	{11}	(hh,hk,kk)	hk	hk	hh	kk	hk	kk	hk	kk	hk	hh	hk	hk	hk	kk	kk	kk	kk	hh	hk	hk	hh	hk	hk	hk	hh	kk	hh	kk	kk	kk	kk	kk	hh	hk	kk	hk	hk	kk	hk	hk	hk	hk	hk	hk	hh	kk
77765	<nnxnp>	{-0}	(nn,np)	np	nn	np	nn	np	nn	np	nn	nn	np	nn	nn	np	nn	nn	nn	nn	np	nn	np	np	nn	--	np	np	nn	np	nn	nn	nn	nn	nn	np	np	nn	np	np	nn	np	--	nn	nn	np	nn	np	nn
77055	<nnxnp>	{-0}	(nn,np)	--	nn	np	nn	np	nn	np	nn	--	np	nn	nn	np	nn	nn	nn	--	--	--	np	--	nn	nn	--	np	--	np	--	--	--	--	nn	np	--	nn	nn	--	--	np	--	nn	nn	np	nn	np	nn
72152	<nnxnp>	{-0}	(nn,np)	np	nn	np	nn	np	nn	np	nn	nn	np	nn	nn	np	nn	nn	nn	nn	--	--	np	np	nn	nn	np	np	nn	np	nn	--	nn	nn	nn	np	np	nn	--	np	--	np	np	nn	nn	np	nn	np	nn
118806	<nnxnp>	{-0}	(nn,np)	np	nn	np	nn	np	nn	np	nn	--	nn	nn	nn	np	nn	nn	nn	--	--	--	--	--	nn	nn	np	np	nn	np	--	nn	--	--	nn	np	--	nn	--	--	nn	--	--	nn	nn	--	nn	np	nn
23435	<nnxnp>	{-0}	(nn,np)	np	nn	--	nn	np	nn	--	nn	--	np	nn	nn	np	--	nn	nn	nn	--	--	np	--	nn	nn	np	np	nn	np	--	nn	--	--	nn	--	np	nn	--	--	--	np	np	nn	--	np	--	--	nn
70424	<nnxnp>	{-0}	(nn,np)	np	nn	np	nn	np	nn	np	nn	nn	np	nn	nn	np	nn	nn	nn	nn	nn	nn	np	--	nn	nn	np	np	nn	np	nn	nn	nn	nn	nn	np	np	nn	np	np	nn	np	--	nn	nn	np	nn	np	nn
91183	<nnxnp>	{-0}	(nn,np)	np	nn	np	nn	np	nn	np	nn	nn	np	nn	nn	np	nn	nn	nn	nn	--	nn	np	--	nn	nn	np	np	nn	np	nn	nn	nn	nn	nn	np	np	nn	np	np	nn	np	np	nn	nn	np	nn	np	nn
50342	<nnxnp>	{-0}	(nn,np)	np	nn	np	--	np	nn	np	nn	nn	np	nn	nn	np	nn	nn	--	nn	--	--	np	np	nn	nn	np	np	nn	np	nn	--	nn	nn	nn	np	np	--	np	np	--	np	np	nn	--	np	--	np	nn
201775	<hkxhk>	{01}	(hh,hk,kk)	hh	kk	hk	hk	hh	hk	hh	hk	--	hk	kk	kk	hh	hk	hk	hk	hk	--	--	hh	--	kk	kk	hh	hk	hk	hk	--	--	--	hk	hk	hk	hh	hk	hh	hh	hk	hh	--	kk	kk	hh	kk	hk	hk
139377	<nnxnp>	{-0}	(nn,np)	--	--	np	nn	np	nn	np	nn	nn	np	--	nn	np	nn	nn	--	--	np	--	np	--	nn	--	np	np	nn	--	--	nn	--	nn	nn	np	np	nn	np	np	nn	--	np	--	nn	np	nn	np	--
108747	<hkxhk>	{11}	(hh,hk,kk)	hk	hk	hh	kk	hk	kk	hk	kk	hk	hh	hk	hk	hk	kk	kk	kk	kk	--	--	hk	hh	hk	hk	hk	hh	kk	hh	kk	kk	kk	kk	kk	hh	hk	kk	hk	hk	kk	hk	--	hk	hk	hk	hk	hh	kk
93861	<hkxhk>	{00}	(hh,hk,kk)	hk	hk	kk	hh	hk	hh	hk	hh	hk	kk	hk	hk	hk	hh	hh	hh	hh	kk	hk	hk	kk	hk	hk	hk	kk	hh	kk	hh	hh	hh	hh	hh	kk	hk	hh	hk	hk	hh	hk	hk	hk	hk	hk	hk	kk	hh
87513	<nnxnp>	{-0}	(nn,np)	np	nn	np	nn	np	nn	np	nn	nn	np	nn	nn	np	nn	nn	nn	nn	np	--	np	--	nn	nn	np	np	nn	np	nn	nn	nn	nn	nn	np	np	nn	np	np	nn	np	np	nn	--	np	nn	np	nn
35340	<nnxnp>	{-0}	(nn,np)	np	nn	np	nn	np	nn	np	nn	nn	np	nn	nn	np	nn	nn	nn	nn	np	--	np	--	nn	nn	np	np	nn	np	nn	nn	nn	nn	nn	np	np	nn	np	np	nn	np	np	nn	nn	np	nn	np	nn
17600	<nnxnp>	{-1}	(nn,np)	nn	np	nn	np	nn	np	nn	np	np	--	np	np	nn	np	np	np	--	--	--	nn	--	np	nn	nn	nn	np	nn	--	np	--	nn	np	nn	nn	np	nn	nn	--	nn	nn	np	np	nn	--	nn	np
205665	<nnxnp>	{-1}	(nn,np)	nn	np	nn	np	nn	np	nn	np	np	nn	np	np	nn	np	np	np	np	nn	--	nn	nn	np	np	nn	nn	np	nn	np	np	np	np	np	nn	--	np	nn	--	--	nn	nn	np	np	nn	np	nn	np
50158	<nnxnp>	{-1}	(nn,np)	nn	np	nn	np	nn	np	nn	np	np	nn	np	np	nn	np	np	np	np	--	nn	nn	nn	np	np	nn	nn	np	nn	--	np	np	np	np	nn	nn	np	nn	nn	np	nn	nn	np	np	nn	np	nn	np
123704	<hkxhk>	{10}	(hh,hk,kk)	kk	hh	hk	hk	kk	hk	kk	hk	hh	hk	hh	hh	kk	hk	hk	hk	hk	hk	hk	kk	--	hh	hh	kk	hk	hk	hk	--	hk	--	--	hk	hk	kk	hk	hk	kk	--	kk	kk	hh	hh	--	hh	hk	hk
37724	<nnxnp>	{-0}	(nn,np)	np	nn	np	nn	np	nn	np	nn	nn	np	nn	nn	np	nn	nn	nn	nn	np	nn	np	np	nn	--	np	np	--	np	nn	nn	nn	nn	nn	np	np	nn	np	np	nn	np	np	nn	nn	np	nn	np	nn
56166	<nnxnp>	{-1}	(nn,np)	np	np	nn	np	nn	np	nn	np	np	nn	np	np	nn	np	np	np	np	nn	np	nn	nn	np	np	nn	nn	np	nn	np	np	np	np	np	nn	nn	np	nn	nn	np	nn	nn	np	np	nn	np	nn	np
80900	<nnxnp>	{-1}	(nn,np)	nn	np	nn	np	nn	np	nn	np	np	nn	np	np	nn	np	np	np	np	nn	--	np	nn	np	np	nn	nn	np	nn	np	np	np	np	np	nn	nn	np	nn	nn	np	nn	nn	np	np	nn	np	nn	np
44017	<nnxnp>	{-0}	(nn,np)	--	nn	np	nn	--	nn	np	nn	--	--	nn	nn	np	nn	nn	nn	nn	--	--	--	--	nn	nn	--	np	--	np	--	nn	nn	--	nn	np	--	nn	np	--	--	np	--	nn	nn	np	nn	np	nn
7539	<hkxhk>	{11}	(hh,hk,kk)	hk	hk	hh	kk	hk	kk	hk	kk	hk	hh	hk	hk	hk	kk	kk	kk	kk	hh	--	hk	hh	hk	hk	hk	hh	kk	hh	kk	kk	kk	kk	kk	hh	hk	kk	hk	hk	kk	hk	hk	hk	hk	hk	hk	hh	kk
54094	<hkxhk>	{00}	(hh,hk,kk)	hk	hk	kk	hh	hk	hh	hk	hh	hk	kk	hk	hk	hk	hh	hh	hh	hh	--	--	hk	kk	hk	hk	hk	kk	hh	kk	hh	hh	hh	hh	hh	kk	hk	hh	hk	--	--	hk	--	hk	--	hk	hk	kk	hh
38542	<nnxnp>	{-0}	(nn,np)	np	nn	np	nn	np	nn	np	nn	nn	np	nn	nn	np	nn	nn	nn	nn	--	nn	np	np	nn	np	np	np	nn	np	nn	nn	nn	nn	nn	np	np	nn	np	np	nn	np	np	nn	nn	np	nn	np	nn
32762	<nnxnp>	{-0}	(nn,np)	--	np	np	nn	np	nn	np	nn	--	--	np	np	--	nn	nn	nn	nn	--	--	np	--	--	np	--	--	nn	np	--	--	--	nn	nn	np	--	nn	nn	np	--	np	--	np	np	np	--	np	nn
103723	<efxeg>	{00}	(ee,ef,eg,fg)	--	ef	fg	--	ee	ee	eg	ee	--	--	ef	ef	eg	ee	ee	ee	--	--	--	eg	--	ef	--	ef	fg	ee	fg	--	--	--	ee	ee	fg	--	ee	--	--	--	eg	--	ef	ef	--	--	fg	ee
28288	<nnxnp>	{-1}	(nn,np)	np	np	nn	nn	nn	np	nn	np	np	nn	np	np	nn	nn	nn	nn	np	--	--	np	--	np	np	--	np	nn	np	np	np	nn	nn	np	np	nn	np	np	--	--	nn	--	nn	nn	nn	nn	nn	nn
2238	<nnxnp>	{-1}	(nn,np)	np	np	nn	nn	nn	np	nn	np	np	nn	np	np	nn	nn	nn	nn	np	np	nn	np	np	np	np	nn	np	nn	np	np	np	nn	nn	np	np	nn	np	np	np	--	nn	nn	nn	nn	nn	nn	nn	nn
84494	<hkxhk>	{01}	(hh,hk,kk)	hk	hk	hh	hk	hh	hk	hh	hk	hk	hh	kk	hk	--	hh	hh	hk	hk	kk	hk	kk	--	kk	hk	hh	kk	hh	hk	hk	kk	hh	hh	hk	hk	hk	kk	hk	hk	--	hk	hh	hh	hk	hh	hk	hh	hh
60364	<hkxhk>	{10}	(hh,hk,kk)	hk	hk	kk	hk	kk	hk	kk	kk	hk	kk	hh	hk	kk	kk	kk	hk	hk	--	hk	hh	hk	hh	hk	kk	hh	--	hk	hk	hh	kk	kk	kk	kk	hk	hh	hk	hk	hk	hk	kk	kk	hk	kk	hk	kk	kk
43695	<hkxhk>	{10}	(hh,hk,kk)	hk	hk	kk	hk	kk	hk	kk	kk	--	kk	hh	hk	kk	kk	kk	hk	hk	hk	hk	hh	hk	hh	hk	kk	hh	kk	hk	hk	hh	kk	kk	kk	kk	hk	hh	--	hk	--	hk	kk	kk	hk	kk	hk	kk	kk
83942	<hkxhk>	{10}	(hh,hk,kk)	hk	hk	kk	hk	kk	hk	kk	kk	hk	kk	hh	hk	kk	kk	kk	hk	hk	hk	hk	hh	hk	hh	hk	kk	hh	kk	hk	hk	hh	kk	kk	kk	kk	hk	hh	hk	hk	hk	hk	kk	kk	hk	kk	hk	kk	kk
118737	<nnxnp>	{-0}	(nn,np)	--	nn	np	np	np	nn	np	np	nn	np	nn	nn	np	np	np	np	nn	--	np	nn	nn	nn	nn	np	nn	np	nn	nn	nn	np	np	np	np	np	nn	nn	nn	np	np	np	np	np	np	np	np	np
50697	<nnxnp>	{-0}	(nn,np)	--	nn	np	np	np	nn	np	np	nn	--	nn	nn	np	np	np	np	nn	--	--	nn	--	nn	nn	--	--	np	nn	nn	nn	--	--	np	np	np	nn	nn	nn	np	np	--	np	np	np	np	np	np
21453	<nnxnp>	{-1}	(nn,np)	np	np	nn	nn	nn	np	nn	nn	np	nn	np	np	nn	nn	nn	nn	np	np	--	np	np	np	np	nn	np	--	np	np	np	nn	--	nn	nn	nn	np	np	np	nn	nn	nn	nn	nn	nn	nn	nn	nn
102927	<nnxnp>	{-0}	(nn,np)	nn	nn	np	np	np	nn	np	np	nn	--	nn	nn	np	np	np	np	nn	nn	--	nn	--	nn	nn	np	nn	np	nn	nn	--	--	np	np	np	np	nn	nn	nn	np	np	--	np	np	np	np	np	np
29664	<nnxnp>	{-0}	(nn,np)	nn	nn	np	np	np	nn	np	np	--	--	--	nn	np	np	np	np	nn	--	np	nn	nn	nn	nn	np	nn	np	nn	nn	nn	np	np	np	np	np	nn	nn	nn	--	np	--	np	np	np	np	np	np
123487	<efxeg>	{10}	(ee,ef,eg,fg)	ef	ef	fg	eg	fg	ef	fg	fg	ef	fg	ee	ef	fg	fg	fg	eg	--	--	eg	ee	ef	ee	ef	fg	ee	fg	ef	ef	ee	fg	fg	fg	fg	eg	ee	ef	--	--	eg	fg	fg	eg	fg	eg	fg	fg
203523	<hkxhk>	{01}	(hh,hk,kk)	hk	hk	hh	hk	hh	hk	hh	hh	hk	hh	kk	hk	hh	hh	hh	hk	hk	--	hk	kk	hk	kk	hk	hh	kk	hh	hk	hk	kk	hh	hh	hh	hh	hk	kk	hk	hk	--	hk	hh	hh	hk	hh	hk	hh	hh
110801	<hkxhk>	{10}	(hh,hk,kk)	hk	hk	kk	hk	kk	hk	kk	kk	hk	kk	hh	hk	kk	kk	kk	hk	hk	--	hk	hh	hk	hh	hk	kk	hh	kk	hk	hk	hh	kk	kk	kk	kk	hk	hh	hk	--	hk	hk	kk	kk	hk	kk	hk	kk	kk
184525	<nnxnp>	{-0}	(nn,np)	np	nn	np	np	np	nn	np	np	nn	np	nn	nn	np	np	np	np	nn	--	--	--	nn	nn	nn	np	nn	np	nn	nn	nn	--	np	np	np	np	nn	nn	nn	np	np	np	np	np	np	np	np	np
7812	<nnxnp>	{-0}	(nn,np)	nn	nn	--	np	np	nn	np	np	nn	--	nn	nn	np	np	np	np	nn	--	--	nn	--	nn	nn	np	nn	nn	nn	--	--	--	--	np	np	np	nn	nn	--	--	np	--	np	np	np	nn	np	np
30493	<nnxnp>	{-1}	(nn,np)	np	np	nn	nn	nn	np	nn	nn	--	--	np	np	nn	nn	nn	nn	np	--	nn	--	--	np	--	nn	--	np	np	--	nn	--	--	nn	nn	nn	np	np	nn	--	nn	nn	nn	nn	nn	nn	nn	nn
59326	<nnxnp>	{-0}	(nn,np)	nn	nn	np	np	np	nn	np	np	nn	np	nn	nn	np	np	np	np	nn	nn	np	nn	nn	nn	nn	np	nn	nn	nn	nn	nn	np	np	np	np	np	nn	nn	np	np	np	np	np	np	np	np	np	np
86349	<hkxhk>	{10}	(hh,hk,kk)	hk	hk	kk	hk	kk	hk	kk	kk	hk	hk	hh	hk	hk	kk	kk	hk	hk	--	hk	hh	--	hh	hk	kk	hh	hk	hk	hk	hh	kk	kk	kk	kk	hk	hh	hk	kk	--	hk	--	kk	hk	hk	hk	kk	kk
118357	<nnxnp>	{-0}	(nn,np)	nn	nn	np	np	--	nn	np	np	--	nn	nn	nn	nn	np	np	np	--	--	--	nn	--	nn	nn	--	nn	--	nn	nn	--	--	np	np	np	--	nn	np	np	--	np	--	np	np	nn	np	np	np
95401	<hkxhk>	{01}	(hh,hk,kk)	hk	hk	hh	hk	hh	hk	hh	hh	--	hk	--	hk	hk	hh	hh	hk	hk	hk	hk	kk	--	kk	hk	hh	kk	hk	hk	hk	kk	hh	hh	hh	hh	hk	kk	hh	hh	hk	hk	hh	hh	hk	hk	hk	hh	hh
35999	<hkxhk>	{01}	(hh,hk,kk)	hk	hk	hh	hk	hh	hk	hh	hh	hk	hk	kk	hk	hk	hh	hh	hk	hk	hk	hk	kk	hk	kk	hk	hh	kk	hk	hk	hk	--	hh	hh	hh	hh	hk	kk	hk	hh	--	hk	--	hh	hk	hk	--	hh	hh
30774	<hkxhk>	{01}	(hh,hk,kk)	hk	hk	hh	hk	hh	hk	hh	hh	hk	hk	kk	hk	hk	hh	hh	hk	hk	hk	hk	kk	hk	kk	hk	--	kk	hk	hk	hk	kk	--	hh	hh	hh	hk	kk	hh	hh	hk	hk	hk	hh	hk	hk	hk	hh	hh
53418	<nnxnp>	{-1}	(nn,np)	np	np	nn	nn	nn	nn	nn	nn	np	np	np	np	np	nn	nn	nn	np	nn	--	np	--	np	np	nn	np	np	np	np	np	nn	--	nn	nn	nn	np	nn	nn	--	nn	np	nn	nn	np	nn	nn	nn
94738	<hkxhk>	{10}	(hh,hk,kk)	hk	hk	kk	hk	--	kk	kk	kk	hk	hk	hh	kk	hk	kk	kk	hk	hk	hk	--	hh	--	hh	hk	--	hh	hk	hk	hk	--	kk	kk	kk	kk	hk	hh	hk	kk	hk	hk	hk	--	hk	hk	hk	kk	kk
85019	<hkxhk>	{10}	(hh,hk,kk)	hk	hk	kk	hk	kk	kk	kk	kk	hk	hk	--	kk	hk	kk	kk	hk	hk	hk	hk	hh	--	hh	hk	--	hh	hk	hk	hk	hh	kk	kk	kk	kk	hk	hh	kk	kk	--	hk	hk	kk	hk	hk	hk	kk	kk
65972	<hkxhk>	{01}	(hh,hk,kk)	hk	hk	hh	hk	hh	hh	hh	hh	hk	hk	kk	--	hk	hh	hh	hk	hk	hk	--	--	--	kk	hk	--	hk	hk	hk	hk	kk	hh	hh	hh	hh	hk	kk	hh	hh	--	hk	--	hh	hk	hk	hk	hh	hh
139615	<nnxnp>	{-1}	(nn,np)	np	np	nn	nn	nn	nn	nn	nn	--	--	np	nn	--	nn	nn	--	--	np	--	--	--	np	np	--	np	--	np	np	--	--	--	nn	nn	--	np	nn	--	--	--	--	nn	nn	np	--	nn	nn
86635	<hkxhk>	{01}	(hh,hk,kk)	hk	hk	hh	hk	hh	hh	hh	hh	--	hk	--	hh	hk	hh	hh	hk	hk	--	--	kk	--	kk	hk	--	kk	hk	hk	hk	kk	hh	hh	hh	hh	hk	kk	hh	--	hh	hk	hk	hh	hk	hk	hk	hh	hh
74241	<nnxnp>	{-1}	(nn,np)	--	np	nn	nn	nn	nn	nn	nn	np	np	np	nn	np	nn	nn	nn	np	np	nn	np	np	np	np	nn	np	np	np	np	np	nn	nn	nn	nn	nn	np	nn	nn	nn	nn	np	nn	nn	np	nn	nn	nn
121235	<nnxnp>	{-0}	(nn,np)	nn	nn	np	np	np	np	np	np	nn	nn	nn	np	nn	np	np	np	nn	nn	np	nn	nn	nn	nn	np	nn	nn	nn	nn	nn	np	np	np	np	np	np	np	np	--	np	nn	np	np	nn	np	np	np
84693	<nnxnp>	{-1}	(nn,np)	np	np	nn	nn	nn	nn	nn	nn	--	np	np	nn	np	nn	nn	nn	np	--	--	np	--	np	--	nn	np	np	np	--	np	nn	nn	nn	nn	nn	nn	nn	nn	--	nn	--	nn	nn	np	nn	nn	nn
41389	<nnxnp>	{-0}	(nn,np)	nn	nn	np	np	np	np	np	np	nn	nn	nn	np	nn	np	np	np	nn	nn	--	nn	nn	nn	nn	np	nn	nn	nn	nn	nn	np	np	np	np	np	np	np	np	--	np	nn	np	np	nn	np	np	np
126006	<hkxhk>	{01}	(hh,hk,kk)	hk	hk	hh	hk	hh	hh	hh	hh	hk	hk	kk	hh	hk	hh	hh	hk	hk	hk	hk	kk	hk	kk	hk	hh	kk	hk	hk	hk	kk	--	hh	hh	hh	kk	hk	hk	hh	--	kk	--	hh	hk	hk	hk	hh	hh
45059	<nnxnp>	{-1}	(nn,np)	--	np	nn	nn	--	nn	nn	nn	--	--	--	nn	np	nn	nn	nn	np	--	--	--	--	np	np	--	--	np	np	np	--	--	--	nn	nn	--	nn	--	--	--	--	--	nn	nn	np	nn	nn	nn
116519	<hkxhk>	{10}	(hh,hk,kk)	hk	hk	kk	hk	kk	kk	kk	kk	hk	hk	hh	kk	hk	kk	kk	hk	hk	--	hk	hh	--	hh	hk	hk	hh	hk	hk	hk	hh	kk	kk	kk	kk	hh	hk	kk	kk	--	hh	--	kk	hk	hk	hk	kk	kk
91636	<nnxnp>	{-0}	(nn,np)	--	nn	np	np	np	np	np	np	--	nn	nn	np	nn	np	np	np	nn	--	--	nn	--	nn	nn	np	nn	nn	nn	nn	--	np	--	np	np	--	np	np	np	--	nn	--	nn	np	nn	--	np	np
53345	<hkxhk>	{01}	(hh,hk,kk)	hk	hk	hh	hk	hh	hh	hh	hh	hk	hk	kk	hh	hk	hh	hh	hk	hk	--	--	kk	hk	kk	hk	hh	kk	hk	hk	--	kk	hh	--	hh	hh	kk	hk	hh	hk	hk	kk	hk	hk	hk	hk	--	hh	hh
94049	<hkxhk>	{10}	(hh,hk,kk)	hk	hk	kk	hk	kk	kk	kk	kk	hk	hk	hh	kk	hk	kk	kk	hk	hk	hk	hk	hh	hk	hh	hk	kk	hh	hk	hk	hk	hh	hk	kk	kk	kk	hh	hk	--	kk	hk	hh	hk	hk	hk	hk	hk	kk	kk
92025	<nnxnp>	{-1}	(nn,np)	np	np	nn	nn	nn	nn	nn	nn	np	np	np	nn	np	nn	nn	nn	np	np	nn	np	--	np	np	nn	np	np	np	np	np	--	nn	nn	nn	np	nn	nn	nn	--	np	np	np	nn	np	nn	nn	nn
56709	<nnxnp>	{-0}	(nn,np)	nn	nn	np	np	np	np	np	np	nn	nn	nn	np	nn	np	np	np	nn	nn	np	nn	--	nn	nn	np	nn	nn	nn	nn	nn	np	np	np	np	nn	np	np	np	np	nn	--	nn	--	nn	np	np	np
114139	<nnxnp>	{-1}	(nn,np)	np	np	nn	nn	--	nn	nn	nn	np	np	np	nn	np	nn	nn	nn	np	np	nn	np	np	np	np	nn	np	np	np	np	np	nn	nn	nn	nn	np	nn	nn	nn	--	np	np	np	nn	np	nn	nn	nn
17402	<nnxnp>	{-0}	(nn,np)	nn	nn	--	np	--	np	np	np	--	--	nn	np	nn	np	nn	np	--	--	--	--	--	nn	nn	--	--	nn	nn	--	--	--	--	np	np	--	np	np	--	--	--	--	nn	np	nn	--	np	np
1468	<nnxnp>	{-1}	(nn,np)	np	np	nn	nn	nn	nn	nn	nn	np	np	np	nn	np	nn	np	nn	np	--	nn	np	--	np	--	np	np	np	np	np	np	nn	nn	nn	nn	np	--	nn	nn	--	np	--	np	nn	np	nn	nn	nn
19277	<nnxnp>	{-1}	(nn,np)	np	np	nn	nn	nn	nn	nn	nn	np	np	np	nn	np	nn	np	nn	np	--	nn	np	--	np	np	np	np	np	np	np	np	nn	nn	nn	nn	np	nn	nn	--	nn	np	np	np	nn	np	nn	nn	nn
47448	<hkxhk>	{01}	(hh,hk,kk)	hk	hk	hh	hk	--	hh	hh	hh	hk	hk	kk	hh	hk	hh	hk	hk	hk	hh	--	kk	--	kk	hk	hk	kk	hk	hk	hk	kk	hh	hh	hh	hh	kk	hk	hh	hh	hk	kk	hk	hk	hk	hk	hk	hh	hk
9730	<nnxnp>	{-1}	(nn,np)	np	np	nn	nn	nn	nn	nn	nn	np	np	np	nn	np	nn	np	nn	np	nn	np	np	nn	np	np	np	np	np	np	np	np	nn	nn	nn	nn	np	nn	nn	nn	nn	np	np	np	nn	np	nn	nn	np
139479	<nnxnp>	{-0}	(nn,np)	nn	nn	np	np	np	np	np	np	nn	nn	nn	np	nn	np	nn	np	nn	--	np	nn	--	nn	nn	nn	nn	nn	nn	nn	nn	np	--	np	np	nn	np	np	np	--	nn	--	nn	np	nn	np	np	nn
275367	<nnxnp>	{-1}	(nn,np)	--	np	nn	nn	nn	nn	nn	nn	np	np	np	nn	--	nn	np	nn	np	--	--	np	--	np	np	np	np	np	np	--	np	--	nn	nn	nn	--	nn	--	--	--	np	--	np	nn	np	nn	nn	np
14799	<nnxnp>	{-0}	(nn,np)	nn	nn	np	np	--	np	np	np	nn	nn	nn	np	nn	np	nn	np	nn	np	np	nn	--	nn	nn	--	nn	nn	nn	nn	nn	np	np	np	np	nn	np	np	np	--	nn	nn	nn	np	nn	nn	--	nn
11521	<nnxnp>	{-0}	(nn,np)	nn	nn	np	np	np	np	np	np	nn	nn	nn	np	nn	np	nn	np	nn	--	np	nn	np	nn	nn	nn	nn	nn	nn	nn	nn	np	nn	np	np	nn	np	np	np	np	nn	nn	nn	np	nn	np	np	nn
9963	<nnxnp>	{-1}	(nn,np)	--	--	--	nn	nn	nn	nn	nn	--	np	np	nn	np	nn	--	nn	np	--	--	--	--	np	np	np	np	--	np	--	np	nn	--	nn	nn	np	nn	nn	nn	--	np	nn	--	nn	np	nn	nn	np
18162	<nnxnp>	{-1}	(nn,np)	--	np	nn	nn	nn	nn	--	nn	--	np	np	nn	np	nn	np	nn	--	--	nn	--	--	nn	np	np	np	np	np	np	np	--	nn	nn	nn	np	nn	nn	--	--	--	--	np	nn	np	nn	nn	np
36222	<efxeg>	{01}	(ee,ef,eg,fg)	--	eg	ee	ef	fg	eg	ee	fg	--	--	ee	fg	fg	fg	eg	ee	--	--	--	--	--	fg	eg	fg	--	ef	eg	--	--	--	--	fg	ef	ee	eg	eg	--	--	ef	--	fg	fg	ef	--	fg	ee
23491	<hkxhk>	{01}	(hh,hk,kk)	hk	hk	hh	hk	kk	hk	hh	kk	hk	kk	hh	kk	kk	kk	hk	hh	hk	--	--	kk	--	kk	hk	kk	hk	hk	hk	kk	--	kk	hh	kk	hk	hh	hk	hk	hk	hk	hk	hh	kk	kk	hk	hk	kk	hh
37136	<hkxhk>	{10}	(hh,hk,kk)	hk	hk	kk	hk	hh	hk	kk	hh	hk	hh	--	hh	hh	hh	hk	kk	hk	hh	hh	hh	--	hh	hk	hh	hk	hk	hk	hh	kk	hh	kk	hh	hh	kk	hk	--	hk	--	hk	kk	hh	hh	hk	hk	hh	kk
122377	<hkxhk>	{10}	(hh,hk,kk)	--	hk	kk	hk	hh	hk	kk	hh	kk	hh	kk	hh	hh	hh	hk	kk	hk	--	hk	hh	--	hh	hk	hh	hk	hk	hk	hh	kk	hh	kk	hh	hh	kk	hk	kk	hh	hk	hk	kk	hh	hh	hk	hk	hh	kk
78856	<hkxhk>	{10}	(hh,hk,kk)	hk	hk	kk	hk	hk	hk	kk	hh	hk	hh	kk	hh	hh	hh	hk	kk	hk	--	hk	hh	kk	hh	hk	hk	hk	hk	hk	hh	kk	--	kk	hh	hk	--	hk	hk	hk	--	hk	kk	hh	hh	hk	--	hh	kk
87155	<hkxhk>	{01}	(hh,hk,kk)	hk	hk	hh	hk	kk	hk	hh	kk	hk	kk	hh	kk	kk	kk	hh	hh	hk	kk	hk	kk	hh	kk	hk	kk	hk	hk	hk	kk	hh	kk	hh	kk	hk	hh	hk	hk	hk	--	hk	hh	kk	kk	hk	hk	kk	hh
1661	<nnxnp>	{-1}	(nn,np)	np	np	nn	nn	np	np	nn	np	--	--	nn	nn	--	np	nn	nn	nn	--	nn	np	nn	np	--	np	--	nn	np	--	--	--	nn	np	nn	nn	np	--	--	--	nn	nn	np	np	nn	np	np	nn
79473	<nnxnp>	{-1}	(nn,np)	--	np	nn	nn	--	np	nn	np	--	--	nn	nn	np	np	nn	nn	--	--	--	--	--	np	np	--	--	nn	np	--	--	--	--	--	nn	nn	np	--	--	--	nn	--	np	np	nn	np	np	nn
98809	<nnxnp>	{-1}	(nn,np)	--	np	nn	nn	--	np	nn	np	--	np	np	nn	np	np	nn	nn	nn	--	--	np	--	np	np	np	nn	nn	np	--	nn	np	nn	np	nn	nn	np	np	nn	np	nn	--	np	np	nn	--	np	nn
128659	<nnxnp>	{-0}	(nn,np)	nn	nn	np	np	nn	nn	np	nn	nn	nn	nn	np	nn	nn	np	np	np	nn	--	nn	np	nn	nn	nn	np	np	nn	nn	np	nn	np	nn	np	np	nn	nn	--	--	np	np	nn	nn	np	nn	nn	np
113561	<hkxhk>	{00}	(hh,hk,kk)	hh	hh	hk	kk	hk	hh	hk	hk	hh	hk	hh	kk	hk	hk	hk	hk	hk	hk	kk	hk	--	hk	hh	hk	kk	kk	hh	hk	hk	hk	hk	hk	kk	hk	hh	hh	kk	hh	kk	kk	hk	hk	kk	hh	hk	hk
71125	<nnxnp>	{-0}	(nn,np)	--	nn	np	np	nn	nn	np	nn	nn	np	nn	np	nn	nn	np	np	np	--	np	nn	--	nn	nn	nn	np	np	nn	nn	np	nn	np	nn	np	np	nn	nn	np	nn	np	np	--	nn	np	nn	nn	np
50409	<nnxnp>	{-0}	(nn,np)	nn	nn	np	np	nn	nn	np	nn	nn	nn	nn	np	nn	nn	np	np	np	--	--	nn	np	nn	nn	--	np	np	nn	nn	np	nn	np	nn	np	np	nn	nn	np	nn	np	np	nn	nn	np	nn	nn	np
124808	<nnxnp>	{-0}	(nn,np)	nn	nn	np	np	nn	nn	np	nn	nn	nn	nn	--	nn	nn	np	np	--	--	--	--	--	nn	nn	nn	np	--	nn	nn	--	--	np	nn	np	np	nn	--	--	nn	--	--	nn	nn	np	nn	nn	np
126685	<hkxhk>	{11}	(hh,hk,kk)	kk	kk	hk	hh	hk	kk	hk	hk	kk	hk	kk	hh	hk	hk	hk	hk	hk	hh	hh	hk	hk	hk	kk	hk	hh	hh	kk	hk	hk	hk	hk	hk	hh	hk	kk	kk	hh	kk	hh	hk	hk	hk	hh	kk	hk	hk
85695	<efxeg>	{00}	(ee,ef,eg,fg)	ee	ee	eg	fg	ee	ee	eg	ef	ee	ef	ee	fg	ef	ef	eg	eg	eg	fg	--	ef	--	ef	ee	ef	fg	fg	ee	--	--	--	eg	ef	fg	eg	ee	ee	fg	ee	fg	eg	ef	ef	fg	ee	ef	eg
207281	<nnxnp>	{-1}	(nn,np)	np	np	nn	nn	np	np	nn	np	np	np	np	nn	np	np	nn	nn	nn	--	nn	np	--	np	np	nn	nn	nn	np	np	nn	np	nn	np	nn	nn	np	np	np	--	nn	--	np	np	nn	np	np	nn
89700	<hkxhk>	{10}	(hh,hk,kk)	hk	hk	kk	hk	hh	hk	kk	hh	hk	hh	hk	hk	hh	hh	kk	kk	kk	--	hk	hh	--	hh	hk	hh	hk	hk	hk	hh	kk	hh	--	hh	hk	kk	hk	hk	hk	--	hk	--	hh	hh	hk	hh	hh	--
72348	<nnxnp>	{-1}	(nn,np)	--	np	nn	nn	np	np	nn	--	--	np	np	nn	np	np	nn	nn	nn	--	nn	np	nn	np	np	--	nn	np	np	nn	--	np	nn	np	nn	nn	nn	--	nn	--	np	nn	nn	np	nn	--	np	nn
72384	<hkxhk>	{11}	(hh,hk,kk)	kk	kk	hk	hh	hk	kk	hk	hk	kk	hk	kk	hh	hk	hk	hk	hk	hk	hh	hh	hk	hh	hk	kk	hk	hh	hk	kk	hh	hk	hk	hk	hk	hh	kk	hk	kk	hh	--	hk	--	hh	hk	hh	--	hk	hk
50867	<hkxhk>	{00}	(hh,hk,kk)	hh	hh	hk	kk	hk	hh	hk	hk	hh	hk	hh	kk	hk	hk	hk	hk	hk	--	kk	hk	hk	hk	hh	hk	kk	hk	hh	kk	hk	hk	hk	hk	kk	hh	hk	hh	kk	hh	hk	hk	kk	hk	kk	hh	hk	hk
79465	<nnxnp>	{-1}	(nn,np)	np	np	nn	nn	np	np	nn	np	np	np	np	nn	np	np	nn	nn	nn	nn	nn	np	nn	np	np	np	nn	np	np	nn	nn	np	nn	np	nn	np	nn	np	np	--	np	nn	nn	np	nn	np	np	nn
21259	<nnxnp>	{-0}	(nn,np)	nn	nn	np	np	nn	nn	np	nn	nn	nn	nn	np	nn	nn	np	np	np	--	--	nn	np	nn	nn	nn	np	nn	nn	np	np	nn	np	nn	np	nn	np	nn	nn	--	nn	--	np	nn	np	nn	nn	np
95761	<nnxnp>	{-1}	(nn,np)	np	np	nn	nn	np	np	nn	np	np	np	np	nn	np	np	nn	nn	nn	--	np	np	nn	np	np	np	nn	np	np	nn	nn	np	nn	np	nn	np	nn	np	np	--	np	nn	nn	np	nn	np	np	nn
95377	<hkxhk>	{10}	(hh,hk,kk)	hk	hk	kk	hk	hh	hk	kk	--	hk	hh	hk	hk	hh	hh	kk	kk	kk	--	--	hh	kk	hh	hk	hh	hk	hh	hk	hk	kk	hh	kk	hh	hk	hk	kk	hk	hh	hk	hh	kk	hk	hh	hk	--	hh	kk
56424	<hkxhk>	{01}	(hh,hk,kk)	hk	hk	hh	hk	kk	hk	hh	kk	hk	kk	hk	hk	kk	kk	hh	hh	hh	--	hk	kk	hk	kk	hk	kk	hk	kk	hk	hk	hh	kk	hh	kk	hk	hk	hh	hk	kk	--	kk	hh	hk	kk	hk	hk	kk	hh
98549	<hkxhk>	{10}	(hh,hk,kk)	hk	hk	kk	hk	hh	hk	kk	hh	hk	hh	hk	hk	hh	hh	kk	kk	kk	hk	hk	hh	--	hh	hk	hh	hk	--	hk	hk	kk	hh	--	hh	hk	hk	kk	hk	hh	kk	hh	hk	hk	hh	hk	hk	hk	kk
14820	<efxeg>	{01}	(ee,ef,eg,fg)	eg	eg	ee	ef	fg	eg	ee	fg	--	fg	eg	ef	fg	fg	ee	ee	ee	--	--	fg	--	fg	eg	fg	ee	fg	eg	--	--	--	--	fg	ef	--	ee	eg	--	ee	fg	--	--	fg	ef	ee	ef	ee
72746	<nnxnp>	{-1}	(nn,np)	nn	np	nn	nn	np	np	nn	np	np	np	np	nn	np	np	nn	nn	nn	nn	--	np	--	np	np	np	nn	np	np	nn	nn	--	nn	np	nn	np	nn	np	np	--	np	np	nn	np	nn	--	nn	nn
47432	<nnxnp>	{-1}	(nn,np)	nn	np	nn	nn	np	np	nn	np	nn	np	np	nn	np	np	nn	nn	nn	--	--	--	--	np	--	--	nn	np	np	--	--	np	nn	np	nn	np	nn	np	--	--	np	--	nn	np	nn	np	nn	nn
24156	<hkxhk>	{01}	(hh,hk,kk)	hh	hk	hh	hk	kk	hk	hh	kk	hk	hk	hk	hk	hk	kk	hh	hh	hh	--	hk	--	hh	kk	hk	kk	hk	kk	hk	--	hh	kk	hh	kk	hk	hk	hh	hk	--	hh	kk	hk	hk	kk	kk	hk	hk	hh
49883	<nnxnp>	{-1}	(nn,np)	--	np	--	nn	np	np	--	np	np	nn	np	--	nn	np	nn	nn	nn	--	--	--	--	np	np	np	--	np	np	nn	nn	np	--	np	nn	--	nn	--	np	--	np	--	nn	np	--	--	nn	nn
137292	<nnxnp>	{-1}	(nn,np)	nn	np	nn	nn	np	np	nn	np	np	nn	np	nn	nn	np	nn	nn	nn	--	nn	np	np	np	np	np	nn	np	np	nn	nn	np	nn	np	nn	np	nn	np	np	--	np	np	nn	np	nn	np	nn	nn
128027	<nnxnp>	{-1}	(nn,np)	nn	np	nn	nn	np	np	nn	np	--	nn	np	nn	nn	np	nn	nn	nn	nn	--	np	--	np	np	np	nn	np	np	nn	nn	np	--	np	nn	--	nn	np	--	--	np	--	nn	np	nn	np	nn	nn
94695	<nnxnp>	{-1}	(nn,np)	nn	np	nn	nn	np	nn	nn	np	--	nn	np	nn	nn	np	nn	nn	nn	nn	nn	np	nn	np	np	np	nn	np	np	--	np	np	np	np	nn	np	nn	np	np	--	np	--	nn	--	nn	np	nn	nn
60211	<hkxhk>	{11}	(hh,hk,kk)	hk	kk	hk	hh	hk	hk	hk	hk	kk	hh	kk	hh	hh	hk	hk	hk	hk	hh	hk	hk	hk	hk	kk	hk	hh	hk	kk	--	kk	hk	hk	hk	hh	kk	hk	--	hk	hh	hk	--	hh	hk	hh	kk	hh	hk
50776	<nnxnp>	{-0}	(nn,np)	--	nn	np	np	nn	np	np	nn	--	np	nn	np	np	nn	np	np	--	--	--	nn	np	nn	nn	nn	np	nn	nn	np	nn	--	--	nn	np	nn	np	nn	--	--	nn	nn	--	nn	np	nn	np	np
65709	<nnxnp>	{-1}	(nn,np)	--	np	nn	nn	np	nn	nn	np	np	nn	np	nn	nn	np	nn	nn	nn	nn	--	np	--	np	np	np	nn	np	np	nn	np	--	nn	np	nn	np	nn	np	np	nn	np	--	nn	np	nn	np	nn	nn
44803	<nnxnp>	{-1}	(nn,np)	--	np	--	nn	--	nn	nn	np	--	--	np	nn	nn	np	nn	nn	--	--	--	np	--	np	--	--	nn	--	np	--	--	--	--	np	nn	--	nn	np	np	--	--	--	nn	np	nn	--	nn	nn
107928	<hkxhk>	{00}	(hh,hk,kk)	hk	hh	hk	kk	hk	hk	hk	hk	--	kk	hh	kk	kk	hk	hk	hk	hk	kk	kk	hk	hk	hk	hh	hk	kk	hk	hh	kk	hh	--	hk	hk	kk	hh	hk	hh	hk	--	hk	hh	kk	hk	kk	hh	kk	hk
37288	<hkxhk>	{00}	(hh,hk,kk)	hk	hh	hk	kk	hk	hk	hk	hk	hh	kk	hh	kk	kk	hk	hk	hk	hk	kk	--	--	--	hk	hh	hk	hk	hk	hh	kk	hh	hk	hk	hk	kk	hh	hk	hh	hk	hk	hk	hh	kk	hk	kk	--	kk	hk
79195	<nnxnp>	{-1}	(nn,np)	np	np	nn	nn	np	nn	nn	np	np	nn	np	nn	nn	np	nn	nn	np	--	np	--	nn	np	np	--	--	np	np	nn	np	np	nn	np	nn	np	nn	np	np	--	np	--	nn	np	nn	--	nn	nn
31617	<nnxnp>	{-0}	(nn,np)	np	nn	np	np	nn	np	np	nn	nn	np	nn	np	np	nn	np	np	nn	np	--	nn	--	nn	nn	nn	nn	nn	nn	np	nn	nn	np	nn	np	nn	np	nn	nn	--	nn	nn	np	nn	np	nn	np	np
129731	<nnxnp>	{-0}	(nn,np)	np	nn	np	np	nn	np	np	nn	nn	np	nn	np	np	nn	np	np	np	np	--	nn	np	nn	nn	nn	nn	nn	nn	np	nn	nn	np	nn	np	nn	np	nn	nn	--	nn	nn	np	nn	np	nn	np	np
101121	<nnxnp>	{-0}	(nn,np)	np	nn	np	np	nn	np	np	nn	np	np	nn	np	np	nn	np	np	np	--	np	nn	--	nn	nn	--	--	nn	nn	np	nn	nn	np	nn	np	nn	np	nn	nn	nn	nn	--	np	nn	np	nn	np	np
37525	<hkxhk>	{10}	(hh,hk,kk)	kk	hk	kk	hk	hh	--	kk	hh	hk	hk	hk	hk	hk	hh	kk	kk	kk	--	hk	--	kk	hh	hk	hh	hh	hh	hk	hk	hk	hh	kk	hh	hk	hk	kk	hk	hh	--	--	hk	hk	hh	hk	hk	hk	kk
101016	<nnxnp>	{-1}	(nn,np)	--	np	nn	nn	--	nn	nn	np	--	nn	np	nn	nn	np	nn	nn	nn	--	--	--	--	np	np	--	--	--	np	--	--	--	--	nn	nn	--	nn	--	--	--	np	--	nn	np	nn	--	nn	--
82349	<nnxnp>	{-1}	(nn,np)	nn	np	nn	nn	np	nn	nn	np	np	nn	np	nn	nn	np	nn	nn	nn	nn	--	np	np	np	np	np	np	np	np	nn	np	np	nn	np	nn	np	nn	np	np	nn	np	np	nn	np	nn	np	nn	nn
538	<nnxnp>	{-1}	(nn,np)	nn	np	nn	nn	np	nn	nn	np	np	nn	np	nn	nn	np	nn	nn	nn	nn	nn	np	nn	np	np	np	np	np	np	nn	np	np	nn	np	nn	np	nn	--	np	--	np	np	nn	np	nn	--	nn	nn
114902	<efxeg>	{00}	(ee,ef,eg,fg)	eg	ee	eg	fg	--	eg	eg	ef	ee	--	ee	fg	fg	ef	eg	eg	eg	--	fg	ef	eg	ef	ee	ef	ef	ef	ee	fg	ee	ef	eg	ef	fg	--	eg	ee	--	--	ef	--	fg	ef	fg	ee	fg	eg
116782	<hkxhk>	{10}	(hh,hk,kk)	hk	hk	kk	hk	hh	kk	kk	hh	hk	hk	hk	hk	hk	hh	kk	kk	kk	hk	--	hh	kk	hh	hk	hh	hh	hh	hk	hk	hk	hh	kk	hh	hk	hk	kk	hk	hh	kk	hh	hk	hk	hh	hk	hk	hk	kk
85480	<hkxhk>	{10}	(hh,hk,kk)	kk	hk	kk	hk	hh	kk	kk	hh	hk	hk	hk	hk	hk	hh	kk	kk	kk	--	hk	hh	kk	hh	hk	hh	hh	hh	hk	hk	hk	hh	kk	hh	hk	hk	kk	hk	hh	kk	hh	hk	hk	hh	hk	hk	hk	kk
93176	<nnxnp>	{-1}	(nn,np)	nn	nn	nn	nn	np	nn	nn	np	nn	--	np	nn	nn	np	nn	nn	nn	--	nn	np	np	np	np	np	np	np	np	nn	np	--	--	np	nn	np	nn	np	np	nn	np	--	nn	np	nn	--	nn	nn
205192	<nnxnp>	{-1}	(nn,np)	nn	nn	nn	nn	np	nn	nn	np	nn	np	np	nn	nn	np	nn	nn	nn	nn	--	np	np	np	np	np	np	np	np	nn	np	np	nn	np	nn	np	nn	np	np	nn	np	np	nn	np	nn	np	nn	nn
185828	<hkxhk>	{01}	(hh,hk,kk)	hh	hh	hh	hk	kk	hk	hh	kk	hh	kk	hk	hk	hk	kk	hh	hh	hh	hk	hk	--	hk	kk	hk	kk	kk	kk	hk	hk	hk	kk	hh	kk	hk	hk	hh	hh	kk	--	kk	--	hk	kk	hk	hk	hk	hh
57294	<nnxnp>	{-1}	(nn,np)	nn	nn	nn	nn	np	np	nn	np	nn	np	np	nn	nn	np	nn	nn	nn	--	--	np	np	np	np	np	np	np	np	nn	np	np	nn	np	nn	np	nn	nn	np	np	np	np	nn	np	nn	np	nn	nn
73970	<nnxnp>	{-1}	(nn,np)	--	nn	nn	nn	np	np	nn	np	--	np	np	nn	nn	np	nn	nn	nn	nn	--	np	--	np	np	np	np	--	np	nn	--	np	nn	np	nn	np	nn	nn	np	--	np	--	nn	np	nn	--	nn	nn
41608	<nnxnp>	{-1}	(nn,np)	nn	nn	nn	nn	np	np	nn	np	--	np	np	nn	nn	np	nn	nn	--	--	nn	np	--	np	np	--	np	--	np	nn	--	--	nn	--	nn	np	nn	nn	np	--	np	--	nn	np	nn	--	nn	nn
48821	<nnxnp>	{-0}	(nn,np)	np	np	np	np	nn	nn	np	nn	np	nn	nn	np	np	nn	np	np	np	np	np	nn	nn	nn	nn	nn	nn	np	nn	np	nn	nn	np	nn	np	nn	np	np	--	nn	nn	nn	np	nn	np	nn	np	np
49370	<hkxhk>	{10}	(hh,hk,kk)	kk	kk	kk	hk	hh	hk	kk	hh	kk	hh	hk	hk	hk	hh	kk	kk	kk	--	hk	hh	hk	hh	hk	hh	hh	--	hk	hk	hk	hh	kk	hh	hk	hk	kk	kk	hh	--	hh	hk	hk	hh	hk	hk	hk	kk
38199	<nnxnp>	{-0}	(nn,np)	--	np	nn	np	nn	nn	np	nn	--	nn	nn	np	np	nn	np	np	--	--	--	--	--	nn	--	np	nn	--	nn	--	--	--	--	nn	np	--	np	--	nn	--	nn	nn	np	nn	--	nn	np	np
62109	<hkxhk>	{01}	(hh,hk,kk)	hh	hh	hk	hk	kk	hk	hh	kk	hh	kk	hk	hk	hk	kk	hh	hh	hh	hk	hk	--	hk	kk	hk	kk	kk	kk	hk	hk	hk	kk	hh	kk	hk	hk	hh	hh	kk	hk	kk	hk	hk	kk	hk	kk	hk	hh
39626	<nnxnp>	{-1}	(nn,np)	nn	nn	np	nn	np	np	nn	np	nn	np	np	nn	nn	np	nn	nn	nn	nn	np	np	np	np	np	np	np	np	np	nn	np	np	nn	np	nn	np	nn	nn	np	np	np	np	nn	np	nn	np	nn	nn
15447	<hkxhk>	{10}	(hh,hk,kk)	kk	kk	hk	hk	hh	hk	hk	hh	kk	hh	hk	hk	hk	hh	kk	kk	kk	hk	hh	hh	hk	hh	hk	hh	hh	hh	hk	--	kk	hh	kk	hh	hk	hh	hk	kk	hh	--	hh	hk	hk	hh	hk	--	hk	kk
21620	<hkxhk>	{01}	(hh,hk,kk)	hh	hh	hk	hk	kk	hk	hk	kk	hh	kk	hk	hk	hk	kk	hh	hh	hh	hk	kk	kk	--	kk	hk	kk	kk	kk	hk	hk	hh	kk	--	kk	hk	hk	hk	hh	kk	hk	kk	hk	kk	kk	hk	hk	hk	hh
21825	<hkxhk>	{01}	(hh,hk,kk)	hh	hh	hk	hk	kk	hk	hk	kk	hh	kk	hk	hk	hk	kk	hh	hh	hh	--	--	kk	--	kk	hk	kk	kk	kk	hk	hk	hh	kk	hh	kk	hk	hk	hk	hh	kk	hk	kk	hk	kk	kk	hk	hk	hk	hh
24885	<nnxnp>	{-1}	(nn,np)	nn	nn	np	np	np	np	np	np	nn	np	np	nn	nn	np	nn	nn	nn	nn	np	np	np	np	np	np	np	np	np	nn	nn	np	nn	nn	nn	np	np	nn	np	np	np	np	np	np	np	np	nn	np
88085	<hkxhk>	{10}	(hh,hk,kk)	--	kk	hk	hh	hh	hk	hk	hh	kk	hh	hk	hk	hk	hh	kk	kk	kk	hk	--	hh	hk	hh	hk	hh	hh	hh	hk	hk	kk	hh	kk	hk	hk	hk	hk	kk	hh	--	hh	hk	hh	hh	hh	hk	hk	hk
110754	<hkxhk>	{01}	(hh,hk,kk)	hh	hh	hk	kk	kk	hk	hk	kk	hh	kk	hk	hk	hk	kk	hh	hh	hh	--	kk	kk	hk	kk	hk	kk	kk	kk	hk	hk	hh	kk	hh	hk	hk	hk	hk	hh	kk	--	kk	hk	kk	kk	kk	hk	hk	hk
40370	<nnxnp>	{-1}	(nn,np)	nn	nn	np	np	np	np	np	np	nn	np	np	np	nn	np	nn	nn	nn	nn	np	np	--	np	np	np	np	np	np	np	nn	np	nn	nn	nn	np	np	np	np	--	np	np	np	np	np	np	nn	np
25525	<nnxnp>	{-1}	(nn,np)	nn	nn	np	np	np	np	np	np	nn	np	np	np	nn	np	nn	nn	nn	--	--	np	--	np	np	np	np	np	np	--	nn	np	nn	nn	nn	np	np	nn	np	--	np	--	np	nn	np	np	nn	np
107165	<hkxhk>	{01}	(hh,hk,kk)	hh	hh	hk	kk	kk	hk	hk	kk	hh	kk	hk	kk	hk	kk	hh	hh	hh	hk	--	kk	--	kk	hk	kk	kk	kk	hk	hk	hh	kk	--	hk	hk	hk	hk	hh	kk	hk	kk	hk	kk	--	kk	hk	hk	hk
127484	<hkxhk>	{10}	(hh,hk,kk)	--	kk	hk	hh	hh	hk	hk	hh	kk	hh	hk	hh	hk	hh	kk	kk	kk	hh	hh	hh	hk	hh	hk	hh	hh	hh	kk	hk	kk	--	kk	hk	hk	hk	hk	kk	hh	--	hh	--	hh	hk	hh	hk	hk	hk
61647	<hkxhk>	{01}	(hh,hk,kk)	hh	hh	hk	kk	kk	hk	hk	kk	hh	kk	hk	kk	hk	kk	hh	hh	hh	hk	kk	kk	--	kk	hk	kk	kk	kk	hh	hk	hh	kk	hh	hk	hk	hk	hk	hh	kk	hk	kk	hk	kk	hk	kk	hk	hk	hk
48933	<nnxnp>	{-1}	(nn,np)	--	nn	--	np	--	np	np	np	nn	--	np	np	nn	np	nn	nn	--	--	--	--	np	--	np	np	--	--	nn	nn	--	np	nn	nn	np	--	np	--	np	--	np	--	np	nn	np	--	nn	np
110718	<nnxnp>	{-1}	(nn,np)	nn	nn	np	np	np	np	np	np	nn	np	np	np	nn	np	nn	nn	nn	nn	np	np	--	np	np	np	np	np	nn	nn	--	--	nn	nn	np	np	np	nn	--	np	np	np	np	nn	np	np	nn	np
131804	<nnxnp>	{-1}	(nn,np)	nn	nn	np	np	np	np	np	np	nn	np	np	np	nn	np	nn	nn	nn	nn	np	np	--	np	np	np	np	np	nn	nn	nn	np	nn	nn	np	np	np	nn	np	--	np	--	np	nn	np	np	nn	np
52099	<hkxhk>	{01}	(hh,hk,kk)	hh	hh	hk	kk	kk	hk	hk	kk	hh	kk	hk	kk	hk	kk	hh	hh	hh	--	kk	kk	hk	kk	hk	kk	kk	kk	hh	--	hh	kk	hh	hk	kk	hk	hk	hh	kk	--	kk	hk	kk	hk	kk	hk	hk	hk
87151	<nnxnp>	{-1}	(nn,np)	--	nn	np	np	np	np	np	np	--	np	np	np	nn	np	nn	nn	nn	--	--	np	--	np	--	np	np	np	nn	nn	nn	--	nn	nn	np	np	np	nn	--	--	np	--	np	nn	np	np	nn	np
58955	<efxeg>	{01}	(ee,ef,eg,fg)	--	ee	eg	fg	fg	eg	eg	fg	ee	--	eg	fg	ef	fg	ee	ee	ee	--	--	--	--	--	--	--	--	--	ee	--	ee	--	--	ef	fg	--	eg	--	--	--	--	--	fg	ef	fg	eg	ef	eg
37791	<nnxnp>	{-1}	(nn,np)	--	nn	--	np	np	np	np	np	--	--	np	np	nn	np	nn	nn	nn	--	--	np	--	np	--	--	--	--	nn	nn	--	--	--	nn	np	--	np	nn	--	--	--	np	np	nn	--	--	nn	np
38231	<efxeg>	{01}	(ee,ef,eg,fg)	ee	ee	ee	fg	fg	eg	eg	fg	ee	fg	eg	fg	ef	fg	ee	ee	ee	--	fg	--	--	fg	eg	fg	fg	fg	ee	--	--	--	ee	ef	fg	eg	eg	ee	fg	--	fg	eg	fg	ef	fg	eg	ef	eg
16032	<nnxnp>	{-1}	(nn,np)	nn	nn	nn	np	np	np	np	np	nn	np	np	np	--	np	nn	nn	nn	--	--	np	--	np	np	--	np	np	nn	nn	nn	--	nn	nn	np	--	np	--	--	np	np	--	np	nn	np	--	nn	np
95754	<hkxhk>	{11}	(hh,hk,kk)	hk	hk	kk	hk	hk	kk	kk	hk	hk	hk	kk	hk	hh	hk	hk	hk	hk	--	--	hk	kk	hk	kk	hk	hk	hk	hk	hh	hk	hk	hk	hh	hk	kk	kk	hk	hk	kk	hk	kk	hk	hh	hk	kk	hh	kk
99999	<hkxhk>	{11}	(hh,hk,kk)	hk	hk	kk	hk	hk	kk	kk	hk	hk	hk	kk	hk	hh	hk	hk	hk	hk	hh	hk	hk	kk	hk	kk	hk	hk	hk	hk	hh	hk	hk	hk	hh	hk	kk	kk	hk	hk	kk	hk	kk	hk	hh	hk	kk	hh	kk
98715	<nnxnp>	{-1}	(nn,np)	nn	nn	np	np	nn	np	np	np	nn	np	np	np	nn	np	--	nn	nn	--	np	np	np	np	np	np	np	np	nn	nn	nn	nn	nn	nn	np	--	np	nn	np	np	np	np	np	nn	np	np	nn	np
58282	<nnxnp>	{-0}	(nn,np)	np	np	nn	nn	np	nn	nn	np	np	nn	nn	nn	np	nn	np	np	np	--	nn	nn	nn	nn	nn	nn	nn	nn	np	np	np	--	--	np	nn	nn	nn	np	nn	--	nn	nn	nn	np	nn	np	np	nn
102946	<hkxhk>	{00}	(hh,hk,kk)	hk	hk	hh	hk	kk	hh	hh	kk	hk	hk	hh	hk	kk	hk	hk	hk	hk	kk	--	hk	hh	hk	hh	hk	hk	hk	hk	kk	hk	hk	hk	kk	hk	hh	hh	hk	hk	hh	hk	hh	hk	kk	hk	hk	kk	hh
25423	<nnxnp>	{-0}	(nn,np)	np	np	nn	nn	np	nn	nn	np	np	nn	nn	nn	np	nn	np	np	np	np	--	nn	nn	nn	nn	nn	nn	nn	np	--	np	nn	np	np	nn	--	nn	np	nn	nn	--	nn	nn	np	nn	np	np	nn
54822	<efxeg>	{10}	(ee,ef,eg,fg)	fg	fg	ef	ee	eg	ef	ef	eg	--	ee	ef	ef	eg	ee	fg	fg	fg	--	ee	ee	--	ee	ef	ee	ee	ee	fg	eg	fg	--	--	eg	ef	ef	ef	fg	ee	ee	ee	--	ee	eg	ee	--	eg	ef
109183	<efxeg>	{01}	(ee,ef,eg,fg)	ee	ee	eg	fg	ef	eg	eg	ef	ee	fg	eg	eg	ef	fg	ee	ee	ee	--	fg	fg	fg	fg	eg	fg	fg	fg	ee	ef	ee	fg	ee	ef	eg	eg	eg	ee	fg	--	fg	eg	fg	ef	fg	ee	ef	eg
42986	<nnxnp>	{-0}	(nn,np)	np	np	nn	nn	np	nn	nn	np	np	nn	nn	nn	np	nn	np	np	np	np	--	nn	--	nn	nn	nn	--	--	np	np	np	nn	np	np	nn	nn	nn	np	nn	--	nn	nn	nn	np	nn	np	np	nn
202553	<nnxnp>	{-0}	(nn,np)	np	np	nn	nn	np	nn	nn	np	np	nn	nn	nn	np	nn	np	np	--	np	nn	nn	nn	nn	nn	nn	nn	nn	np	np	np	nn	--	np	nn	--	nn	np	nn	nn	nn	--	nn	np	nn	np	np	nn
74518	<nnxnp>	{-1}	(nn,np)	--	nn	np	np	--	np	np	nn	--	--	np	np	nn	np	nn	nn	--	--	--	--	--	--	--	--	--	--	nn	--	--	--	--	--	np	--	np	--	--	--	--	--	np	nn	np	--	nn	np
78325	<nnxnp>	{-0}	(nn,np)	--	np	nn	nn	np	nn	nn	np	np	nn	nn	nn	np	nn	np	np	np	--	nn	nn	nn	nn	nn	nn	nn	nn	np	np	np	nn	np	np	nn	nn	nn	np	nn	nn	nn	nn	nn	np	nn	--	np	nn
47379	<nnxnp>	{-1}	(nn,np)	nn	nn	np	np	nn	np	np	nn	nn	np	np	np	nn	np	nn	nn	nn	--	--	np	--	--	np	np	np	np	nn	--	nn	--	--	nn	np	--	np	nn	--	--	np	--	np	nn	np	--	nn	np
8905	<nnxnp>	{-0}	(nn,np)	np	np	nn	nn	np	nn	nn	np	np	nn	nn	nn	np	nn	np	np	np	--	nn	nn	nn	nn	nn	nn	nn	nn	np	np	np	nn	np	np	nn	nn	nn	np	nn	nn	nn	nn	nn	np	nn	np	np	nn
125156	<nnxnp>	{-1}	(nn,np)	nn	nn	np	np	nn	np	np	nn	nn	np	np	np	nn	np	nn	nn	nn	nn	np	np	np	np	np	np	np	np	nn	nn	nn	np	nn	nn	np	np	np	nn	np	np	np	np	np	nn	np	nn	nn	np
102644	<nnxnp>	{-0}	(nn,np)	np	np	nn	nn	np	nn	nn	np	np	nn	nn	nn	np	nn	np	np	np	np	nn	nn	nn	nn	nn	nn	nn	nn	np	np	np	nn	np	np	nn	nn	nn	np	nn	nn	nn	--	nn	np	nn	np	np	nn
2320	<nnxnp>	{-0}	(nn,np)	--	np	nn	nn	np	nn	nn	np	np	--	nn	nn	np	nn	np	np	np	np	nn	nn	--	nn	nn	nn	nn	nn	np	np	np	nn	np	np	nn	nn	nn	np	nn	nn	nn	nn	nn	np	nn	np	np	nn
207670	<nnxnp>	{-0}	(nn,np)	np	np	nn	nn	np	nn	nn	np	np	nn	nn	nn	np	nn	np	np	np	--	nn	nn	nn	nn	nn	nn	nn	nn	np	np	np	nn	np	np	nn	nn	nn	np	nn	--	nn	nn	nn	np	nn	np	np	--
32723	<hkxhk>	{10}	(hh,hk,kk)	kk	kk	hk	hh	hk	hk	hk	hk	kk	hh	hk	hk	hk	hh	kk	kk	kk	--	hh	hh	hk	hh	hk	hh	hh	hh	kk	hk	kk	hh	kk	hk	hh	hk	hk	kk	--	hk	hh	hk	hh	hk	hh	kk	hk	hk
57778	<hkxhk>	{01}	(hh,hk,kk)	hh	hh	hk	kk	hk	hk	hk	hk	hh	kk	hk	kk	hk	kk	hh	hh	hh	hk	kk	kk	hk	kk	hk	kk	kk	hk	hh	hk	hh	kk	hh	hk	kk	hk	hk	hh	kk	--	kk	--	kk	hk	kk	hh	hk	hk
48582	<nnxnp>	{-1}	(nn,np)	nn	nn	np	np	nn	np	np	nn	nn	np	np	np	nn	np	nn	nn	nn	nn	--	np	--	np	np	np	--	np	nn	nn	nn	np	nn	nn	np	np	np	nn	--	--	np	--	np	nn	np	--	nn	np
83524	<nnxnp>	{-1}	(nn,np)	nn	nn	np	np	nn	np	np	nn	nn	np	np	np	nn	np	nn	nn	nn	--	--	np	np	np	np	np	np	np	nn	nn	nn	np	nn	nn	np	np	np	nn	np	--	np	np	np	nn	np	nn	nn	np
86028	<nnxnp>	{-1}	(nn,np)	nn	nn	np	np	nn	np	np	nn	nn	np	np	np	nn	np	nn	nn	nn	nn	--	np	--	np	np	np	np	np	nn	nn	nn	np	nn	nn	np	np	np	nn	np	nn	np	--	np	nn	np	nn	nn	np
81770	<nnxnp>	{-1}	(nn,np)	nn	nn	np	np	nn	np	np	nn	nn	np	np	np	nn	np	nn	nn	--	--	--	np	np	np	np	np	--	np	nn	nn	--	np	nn	nn	np	np	np	--	--	--	np	--	np	nn	np	nn	nn	np
121268	<nnxnp>	{-1}	(nn,np)	--	nn	--	--	np	np	np	np	nn	--	np	np	nn	np	nn	--	nn	--	--	--	--	np	np	--	np	--	nn	--	--	--	--	--	nn	--	np	--	--	--	--	--	--	nn	np	--	nn	np
99852	<nnxnp>	{-1}	(nn,np)	nn	nn	np	np	--	np	np	np	--	np	np	np	nn	np	nn	nn	nn	nn	--	--	--	np	np	--	np	--	nn	--	nn	--	--	nn	nn	np	np	nn	np	--	np	--	np	nn	--	np	nn	np
127352	<nnxnp>	{-0}	(nn,np)	nn	np	np	nn	np	np	np	np	nn	np	np	np	nn	np	np	np	np	nn	--	np	--	nn	nn	nn	nn	nn	nn	nn	np	np	np	nn	nn	np	nn	np	--	--	nn	--	np	np	nn	nn	nn	nn
97364	<nnxnp>	{-0}	(nn,np)	--	np	np	nn	np	np	np	np	--	--	np	np	--	np	np	--	--	--	--	--	--	nn	nn	nn	--	--	nn	--	--	--	np	nn	nn	--	nn	--	nn	--	nn	--	np	np	--	--	nn	nn
14182	<hkxhk>	{11}	(hh,hk,kk)	--	hk	hk	hk	--	hk	hk	hk	hk	hk	hk	hk	kk	hh	hh	hk	hk	--	hh	hh	--	hk	hk	kk	hk	hk	hk	--	hk	hk	hh	kk	kk	hh	kk	hk	hk	hk	kk	hk	hh	hh	kk	hk	kk	hk
24258	<nnxnp>	{-1}	(nn,np)	np	nn	nn	np	nn	nn	nn	nn	--	--	nn	nn	np	nn	nn	nn	--	--	--	--	--	--	--	np	np	np	np	--	--	nn	nn	np	np	nn	np	--	np	--	np	--	nn	nn	np	--	np	np
50354	<nnxnp>	{-1}	(nn,np)	np	nn	nn	np	nn	nn	nn	nn	np	nn	nn	nn	np	nn	nn	nn	nn	np	nn	nn	--	np	np	np	np	np	np	np	nn	nn	nn	np	np	nn	np	--	np	--	np	nn	nn	nn	np	np	np	np
3529	<nnxnp>	{-0}	(nn,np)	--	np	np	nn	--	np	np	np	nn	np	np	np	nn	np	np	np	--	nn	--	np	--	nn	nn	nn	nn	nn	nn	nn	np	--	--	nn	nn	np	nn	np	--	nn	np	np	np	np	nn	nn	nn	nn
32429	<nnxnp>	{-0}	(nn,np)	nn	np	--	nn	--	np	np	np	--	--	np	--	nn	--	np	np	--	--	--	--	--	nn	--	nn	--	nn	nn	--	np	--	np	nn	nn	--	nn	np	--	--	nn	--	np	np	nn	--	nn	nn
107854	<hkxhk>	{00}	(hh,hk,kk)	hh	hk	hk	hk	--	hk	hk	hk	hk	hk	hk	hk	hh	kk	kk	hk	hk	hh	--	kk	hh	hk	hk	hh	hk	hk	hk	hk	hk	hk	kk	hh	hh	kk	hh	hk	hk	hk	hh	--	kk	kk	hh	hk	hh	hk
85591	<nnxnp>	{-0}	(nn,np)	nn	np	np	nn	np	np	np	np	nn	np	np	np	nn	np	np	np	np	--	np	np	nn	nn	nn	nn	nn	nn	nn	nn	np	np	np	nn	nn	np	nn	np	nn	--	nn	np	np	np	nn	nn	nn	nn
27098	<nnxnp>	{-1}	(nn,np)	np	nn	nn	np	nn	nn	nn	nn	np	nn	nn	nn	np	nn	nn	nn	nn	--	np	nn	np	np	np	np	np	np	np	np	nn	nn	nn	np	np	nn	np	nn	np	--	np	nn	nn	nn	np	np	np	np
127375	<nnxnp>	{-0}	(nn,np)	nn	np	np	nn	np	np	np	np	nn	np	np	np	nn	np	np	np	np	np	--	np	--	nn	nn	nn	nn	nn	nn	nn	--	np	np	nn	nn	np	nn	np	nn	--	nn	--	np	np	nn	nn	nn	nn
121897	<nnxnp>	{-0}	(nn,np)	--	np	np	nn	np	np	np	np	--	--	np	np	--	np	np	np	np	np	--	np	--	nn	nn	nn	nn	nn	nn	nn	np	np	np	nn	nn	np	nn	np	nn	--	nn	np	np	np	nn	nn	nn	--
45133	<nnxnp>	{-0}	(nn,np)	nn	np	np	nn	np	np	np	np	nn	np	np	np	nn	np	np	np	np	--	--	np	nn	nn	nn	--	nn	nn	nn	nn	np	--	nn	nn	nn	np	nn	np	nn	--	nn	--	np	--	--	nn	nn	nn
55924	<nnxnp>	{-0}	(nn,np)	--	nn	np	nn	--	np	np	np	--	--	np	np	nn	np	np	np	nn	--	--	--	--	nn	nn	nn	nn	nn	nn	nn	np	np	nn	nn	nn	np	nn	np	--	--	nn	np	nn	np	nn	nn	nn	nn
88317	<nnxnp>	{-1}	(nn,np)	--	np	nn	np	nn	nn	nn	nn	--	nn	nn	nn	np	nn	nn	nn	nn	--	--	--	--	np	np	--	--	np	np	--	nn	nn	--	np	np	nn	np	--	--	np	np	--	nn	nn	np	--	np	np
90855	<hkxhk>	{00}	(hh,hk,kk)	hh	hh	hk	hk	kk	hk	hk	hk	hk	hk	hk	hk	hh	kk	kk	hk	hk	hk	--	kk	--	hk	hk	hh	hk	hk	hk	hk	hk	hk	--	hh	hh	kk	hh	hk	hk	kk	hh	kk	kk	kk	hh	hk	hh	hk
85013	<nnxnp>	{-0}	(nn,np)	nn	nn	np	nn	np	np	np	np	nn	np	np	np	nn	np	np	np	np	--	--	--	--	nn	nn	nn	nn	nn	nn	nn	np	np	nn	nn	nn	np	nn	np	nn	nn	nn	--	np	np	nn	nn	nn	nn
88852	<efxeg>	{11}	(ee,ef,eg,fg)	--	fg	ef	eg	ee	ef	ef	ef	eg	ef	ef	ef	fg	ee	--	ef	ef	--	eg	--	--	eg	ee	fg	eg	eg	eg	ee	ef	ee	eg	fg	fg	ee	fg	ef	--	--	fg	ef	ee	ee	fg	ee	fg	eg
56162	<nnxnp>	{-1}	(nn,np)	np	np	nn	np	nn	nn	nn	nn	np	nn	nn	nn	np	nn	nn	nn	nn	nn	np	nn	np	np	np	np	np	np	np	np	nn	nn	np	np	np	nn	np	nn	np	np	np	--	nn	nn	np	np	np	np
205586	<hkxhk>	{00}	(hh,hk,kk)	hk	hh	hk	hk	kk	hk	hk	hk	hk	hk	hk	hk	hh	kk	kk	hk	hk	hk	--	kk	--	hk	hk	hh	hk	hk	hk	hk	hk	hk	hk	hh	hh	kk	hh	hk	hk	--	hh	hk	kk	kk	hh	hk	hh	hk
44299	<nnxnp>	{-0}	(nn,np)	nn	nn	np	nn	np	np	np	np	nn	np	np	np	nn	np	np	np	np	np	nn	np	--	nn	nn	nn	nn	nn	nn	nn	np	np	nn	nn	nn	np	np	nn	nn	--	nn	np	np	np	nn	nn	nn	nn
142224	<nnxnp>	{-1}	(nn,np)	np	np	nn	np	nn	nn	nn	nn	np	nn	nn	nn	np	nn	nn	nn	nn	--	np	nn	np	np	np	np	np	np	np	np	nn	nn	np	np	np	nn	nn	np	np	--	--	--	nn	nn	np	--	np	np
15361	<nnxnp>	{-0}	(nn,np)	--	nn	np	nn	np	np	np	np	nn	np	np	np	nn	np	np	np	np	--	--	np	nn	nn	nn	nn	nn	nn	nn	nn	np	np	nn	nn	nn	--	np	nn	nn	--	nn	np	np	np	nn	nn	nn	nn
71970	<hkxhk>	{00}	(hh,hk,kk)	--	hh	hk	hk	kk	hk	hk	hk	hk	hk	hk	hk	hh	kk	kk	hk	hk	hk	hk	kk	hh	hk	hk	hh	hk	hk	hk	hk	hk	hk	hk	hh	hh	kk	hk	hh	hk	hk	hh	hk	kk	kk	hh	hk	hh	hk
100641	<nnxnp>	{-1}	(nn,np)	np	np	np	np	nn	nn	nn	nn	np	nn	nn	nn	np	nn	nn	--	nn	nn	--	nn	np	--	np	--	np	np	np	np	--	--	np	np	np	nn	nn	np	np	--	np	nn	nn	nn	np	np	np	nn
108922	<nnxnp>	{-1}	(nn,np)	--	np	np	np	nn	nn	nn	nn	np	nn	nn	nn	np	nn	nn	nn	nn	--	np	nn	--	np	np	np	np	--	np	--	nn	nn	np	np	np	nn	nn	np	np	np	--	--	nn	nn	np	np	np	nn
22883	<nnxnp>	{-0}	(nn,np)	nn	nn	nn	nn	np	nn	np	np	np	--	np	np	nn	np	np	np	np	--	--	np	--	nn	nn	np	nn	np	nn	--	--	--	nn	--	nn	--	np	nn	--	nn	nn	--	np	np	nn	--	np	np
65762	<nnxnp>	{-0}	(nn,np)	nn	nn	nn	nn	np	np	np	np	nn	np	np	np	nn	np	np	np	--	--	--	np	nn	nn	nn	nn	nn	nn	nn	nn	np	--	--	nn	nn	np	np	nn	--	nn	nn	--	np	np	nn	nn	np	np
76673	<nnxnp>	{-0}	(nn,np)	nn	nn	nn	nn	np	nn	np	np	nn	np	np	np	nn	np	np	np	np	--	nn	np	nn	nn	nn	nn	nn	nn	nn	--	np	np	nn	nn	nn	np	np	nn	nn	nn	nn	np	np	np	nn	nn	np	np
119978	<nnxnp>	{-0}	(nn,np)	nn	nn	nn	nn	np	nn	np	np	nn	np	np	np	nn	np	--	np	np	--	--	--	nn	nn	nn	nn	nn	nn	nn	nn	np	--	--	nn	nn	np	np	nn	nn	--	nn	np	np	np	nn	nn	np	np
138161	<nnxnp>	{-0}	(nn,np)	nn	nn	nn	nn	np	nn	np	np	nn	np	np	np	--	np	np	np	np	--	nn	np	nn	nn	nn	nn	nn	nn	nn	--	np	np	--	nn	nn	np	np	--	nn	np	nn	np	np	np	nn	nn	np	np
49792	<nnxnp>	{-0}	(nn,np)	nn	nn	nn	nn	np	nn	np	np	nn	np	np	np	nn	np	np	np	np	np	--	np	nn	nn	nn	nn	nn	nn	nn	nn	np	np	nn	nn	nn	np	np	nn	nn	nn	nn	np	np	np	nn	--	np	np
11913	<nnxnp>	{-1}	(nn,np)	np	np	np	np	nn	np	nn	nn	--	nn	nn	nn	np	nn	nn	nn	nn	nn	--	nn	np	np	np	np	np	np	np	np	nn	nn	np	np	np	nn	nn	np	np	np	--	nn	nn	nn	np	np	nn	nn
84800	<nnxnp>	{-1}	(nn,np)	np	np	np	np	nn	np	nn	nn	np	nn	nn	nn	np	nn	nn	nn	nn	nn	np	nn	--	np	np	np	np	np	np	np	nn	nn	np	np	np	nn	nn	np	--	--	np	nn	nn	nn	np	np	nn	nn
82739	<nnxnp>	{-0}	(nn,np)	nn	nn	nn	nn	np	nn	np	np	nn	np	np	np	nn	np	np	np	np	--	nn	np	nn	nn	nn	nn	nn	nn	nn	nn	np	np	nn	nn	nn	np	np	nn	nn	nn	nn	np	np	np	nn	nn	np	np
23698	<nnxnp>	{-0}	(nn,np)	nn	nn	nn	nn	np	nn	np	np	nn	--	np	np	nn	np	np	np	np	--	--	np	--	nn	--	nn	nn	nn	nn	nn	np	--	nn	nn	nn	--	np	--	nn	nn	nn	--	np	np	nn	nn	np	np
8385	<nnxnp>	{-0}	(nn,np)	nn	nn	nn	nn	np	nn	np	np	nn	np	np	np	nn	np	np	np	np	--	nn	np	nn	nn	nn	nn	nn	nn	nn	nn	np	np	nn	nn	nn	np	np	nn	nn	--	nn	np	np	np	nn	nn	np	np
113988	<hkxhk>	{00}	(hh,hk,kk)	hh	hh	hh	hk	kk	hh	hk	hk	hk	hk	hk	hk	hh	kk	kk	hk	hk	--	hk	kk	hh	hk	hk	hh	hk	hk	hk	hk	hk	hk	hk	hh	hh	kk	hk	hh	hk	--	hh	hk	kk	kk	hh	--	hk	kk
117081	<hkxhk>	{00}	(hh,hk,kk)	hh	hh	hh	hk	kk	hh	hk	hk	hk	hk	hh	hk	hh	kk	kk	hk	hk	kk	hk	kk	hh	hk	hk	hh	hk	hk	hk	hk	hk	hk	hk	hh	hh	kk	hk	hh	hk	hk	hh	hh	kk	kk	hh	kk	hk	kk
1800	<nnxnp>	{-1}	(nn,np)	--	np	np	np	nn	np	nn	nn	--	nn	np	nn	np	nn	nn	nn	nn	nn	np	--	np	np	np	np	--	np	np	np	nn	--	--	np	np	nn	nn	np	np	--	np	--	nn	nn	np	np	nn	nn
94712	<hkxhk>	{11}	(hh,hk,kk)	kk	kk	kk	hk	hh	kk	hk	hk	hk	hk	--	hk	kk	hh	hh	hk	hk	hk	hk	hh	kk	hk	hk	kk	hk	hk	hk	hk	hk	hk	hk	kk	kk	hh	hk	kk	hk	--	kk	kk	hh	hh	kk	hk	hk	--
54301	<hkxhk>	{11}	(hh,hk,kk)	kk	kk	kk	hk	hh	kk	hk	hk	hk	hk	kk	hk	kk	hh	hh	hk	hk	hh	hk	hh	--	hk	hk	kk	hk	hk	hk	hk	--	hk	hk	kk	kk	hh	hk	--	hk	hh	kk	kk	hh	hh	kk	hk	hk	hh
62582	<hkxhk>	{11}	(hh,hk,kk)	kk	kk	kk	hk	hh	kk	hk	hk	--	hk	kk	hk	kk	hh	hh	hk	hk	--	--	hh	--	hk	hk	kk	hk	hk	hk	hk	hk	hk	hk	kk	kk	hh	hk	--	hk	--	kk	kk	hh	hh	kk	hk	hk	hh
124016	<hkxhk>	{11}	(hh,hk,kk)	kk	kk	kk	hk	hh	kk	hk	hk	hk	hk	kk	hk	--	hh	hh	hk	hk	--	hk	hh	--	hk	hk	kk	hk	hk	hk	hk	--	hk	--	kk	kk	--	hk	kk	hk	hh	kk	--	hh	hh	kk	hk	hk	hh
29360	<nnxnp>	{-0}	(nn,np)	nn	nn	nn	nn	np	nn	np	np	nn	np	nn	np	nn	np	np	np	np	np	nn	np	nn	nn	nn	nn	nn	nn	nn	nn	np	np	nn	nn	nn	np	np	nn	nn	--	nn	nn	np	np	nn	nn	np	np
110655	<nnxnp>	{-0}	(nn,np)	nn	nn	nn	nn	np	nn	nn	np	nn	np	nn	np	nn	np	np	np	np	--	--	--	nn	nn	nn	nn	nn	nn	np	nn	np	np	nn	nn	nn	np	np	nn	nn	np	nn	nn	np	np	nn	nn	np	np
196500	<nnxnp>	{-0}	(nn,np)	nn	nn	nn	nn	np	nn	nn	np	nn	np	nn	np	nn	np	np	np	np	--	nn	np	nn	nn	nn	nn	nn	nn	np	nn	np	np	nn	nn	nn	np	np	nn	nn	np	nn	--	np	--	nn	nn	np	np
127875	<nnxnp>	{-0}	(nn,np)	nn	nn	nn	nn	np	nn	nn	np	nn	np	nn	np	nn	np	np	np	np	np	nn	np	--	nn	nn	nn	nn	nn	np	--	nn	--	nn	nn	nn	np	np	--	nn	np	nn	nn	np	np	nn	nn	np	np
120253	<nnxnp>	{-0}	(nn,np)	--	nn	nn	nn	np	nn	nn	np	--	--	nn	np	nn	np	np	np	np	np	--	np	--	nn	nn	nn	nn	nn	np	--	np	np	--	nn	nn	--	np	nn	nn	np	nn	--	np	np	nn	nn	np	np
15034	<nnxnp>	{-0}	(nn,np)	nn	nn	nn	nn	--	nn	nn	np	--	np	nn	np	np	np	np	np	np	--	--	np	--	nn	nn	--	--	nn	np	nn	np	--	nn	nn	nn	--	np	nn	nn	--	nn	--	np	np	--	--	np	np
10852	<nnxnp>	{-0}	(nn,np)	nn	nn	nn	nn	--	nn	nn	np	--	np	nn	np	--	--	--	np	np	np	--	--	nn	--	nn	nn	nn	nn	np	--	np	np	--	nn	--	np	np	nn	nn	--	nn	nn	--	--	nn	--	np	np
67931	<nnxnp>	{-1}	(nn,np)	np	np	np	np	nn	np	np	nn	np	nn	np	nn	np	nn	nn	nn	nn	--	np	nn	np	np	np	np	np	np	nn	np	nn	nn	np	np	np	nn	nn	np	np	nn	np	np	nn	nn	np	nn	nn	nn
137010	<nnxnp>	{-1}	(nn,np)	np	np	np	np	nn	np	np	nn	np	nn	np	nn	np	nn	nn	nn	nn	--	np	nn	--	np	np	np	np	np	nn	np	nn	nn	--	np	np	nn	nn	np	np	nn	np	np	np	nn	np	np	nn	nn
29015	<nnxnp>	{-1}	(nn,np)	np	np	np	np	nn	np	np	nn	--	nn	np	nn	np	nn	nn	nn	nn	nn	np	np	--	--	np	np	np	np	nn	--	nn	--	np	np	np	nn	nn	np	np	--	np	--	np	nn	np	np	nn	nn
4789	<nnxnp>	{-0}	(nn,np)	nn	nn	nn	nn	np	nn	nn	np	nn	np	nn	np	nn	np	np	np	np	--	nn	--	--	nn	nn	nn	nn	nn	np	nn	np	--	nn	nn	nn	np	np	--	nn	nn	nn	--	nn	nn	nn	nn	np	np
119708	<nnxnp>	{-0}	(nn,np)	--	nn	nn	nn	np	nn	nn	np	nn	np	nn	np	nn	np	np	np	np	--	nn	nn	--	nn	nn	nn	nn	nn	np	nn	np	--	nn	nn	nn	np	np	nn	nn	--	nn	--	nn	nn	nn	nn	np	np
48114	<nnxnp>	{-1}	(nn,np)	np	np	np	np	nn	np	np	nn	--	--	np	nn	np	--	--	nn	nn	--	np	nn	np	np	np	np	np	np	--	--	nn	nn	--	nn	np	--	nn	np	--	--	np	--	--	np	np	--	nn	--
315111	<nnxnp>	{-0}	(nn,np)	nn	nn	--	--	np	nn	--	np	--	np	--	np	--	np	np	np	np	--	--	np	--	nn	nn	nn	--	--	np	nn	np	np	--	nn	nn	np	np	--	--	--	--	--	nn	nn	--	nn	np	np
128861	<nnxnp>	{-0}	(nn,np)	nn	nn	nn	nn	np	nn	nn	np	nn	np	nn	np	nn	np	np	np	np	np	nn	np	nn	nn	nn	nn	nn	nn	np	nn	np	np	nn	nn	--	np	np	nn	nn	np	nn	nn	nn	nn	nn	nn	np	np
140907	<nnxnp>	{-1}	(nn,np)	np	np	np	np	nn	np	np	nn	np	nn	np	nn	--	nn	nn	nn	nn	--	--	nn	--	np	np	--	--	np	nn	np	nn	nn	np	np	np	nn	nn	np	np	--	--	--	np	np	--	np	nn	nn
92213	<nnxnp>	{-1}	(nn,np)	np	np	np	np	nn	np	np	nn	np	nn	np	nn	np	nn	nn	nn	nn	--	np	nn	--	np	np	np	np	np	nn	np	nn	nn	np	np	np	nn	nn	np	np	nn	np	np	np	np	np	np	nn	--
45069	<nnxnp>	{-0}	(nn,np)	nn	nn	nn	--	np	nn	nn	np	--	np	nn	np	nn	np	np	np	--	--	--	np	nn	nn	nn	nn	nn	nn	np	nn	np	np	nn	nn	nn	--	np	nn	nn	--	nn	nn	nn	nn	nn	nn	np	np
110651	<nnxnp>	{-0}	(nn,np)	nn	--	--	nn	--	nn	nn	np	--	np	--	np	nn	np	np	np	--	--	--	--	--	nn	--	nn	nn	nn	np	--	np	--	nn	nn	nn	np	np	nn	--	np	--	--	nn	nn	--	nn	np	np
29556	<nnxnp>	{-1}	(nn,np)	nn	np	nn	nn	np	np	--	--	--	nn	np	nn	np	nn	nn	np	nn	--	--	np	--	np	nn	np	nn	np	np	--	--	--	--	np	np	np	nn	np	--	--	np	--	np	np	nn	--	nn	nn
37584	<hkxhk>	{00}	(hh,hk,kk)	kk	hh	hk	kk	hh	hk	hk	hk	kk	kk	hh	hk	hk	hk	kk	hk	kk	--	kk	hk	hh	kk	kk	hk	kk	hh	hh	kk	hk	hk	hk	hh	hh	hk	hk	hh	hh	kk	hk	hh	hk	hh	kk	hh	hk	kk
58281	<nnxnp>	{-0}	(nn,np)	--	--	np	np	nn	nn	np	np	--	np	--	np	nn	np	np	nn	--	--	--	nn	--	np	--	--	np	nn	nn	--	nn	nn	--	--	nn	nn	np	nn	nn	np	nn	--	nn	nn	np	--	np	np
3151	<nnxnp>	{-1}	(nn,np)	nn	np	nn	nn	np	np	nn	nn	--	nn	--	nn	np	nn	nn	np	nn	--	nn	np	--	nn	--	np	nn	--	np	--	--	--	--	np	np	np	nn	np	np	--	np	--	np	np	nn	--	nn	nn
94407	<hkxhk>	{11}	(hh,hk,kk)	hh	kk	hk	hh	kk	hk	hk	hk	hh	hh	kk	hk	hk	hk	hh	hk	hh	--	hh	kk	kk	hh	hh	hk	hh	kk	kk	hh	hk	hk	hk	kk	kk	hk	hk	kk	kk	--	hk	kk	hk	kk	hh	kk	hk	hh
82414	<nnxnp>	{-1}	(nn,np)	--	np	--	nn	--	np	nn	nn	--	nn	np	nn	np	nn	nn	--	--	np	nn	--	--	--	nn	np	nn	np	np	--	--	--	--	np	np	np	nn	np	--	--	np	--	--	np	nn	np	nn	nn
112510	<nnxnp>	{-0}	(nn,np)	np	nn	np	np	nn	nn	np	np	np	np	nn	np	nn	np	np	nn	np	nn	np	nn	nn	np	np	nn	np	nn	nn	np	nn	nn	np	nn	nn	nn	np	nn	nn	--	nn	--	nn	nn	np	nn	np	np
36109	<nnxnp>	{-0}	(nn,np)	np	nn	np	np	nn	nn	np	np	np	np	nn	np	nn	np	np	nn	np	--	--	nn	nn	np	np	nn	np	nn	nn	np	nn	nn	np	nn	nn	nn	np	nn	nn	np	nn	nn	nn	nn	np	nn	np	np
35582	<nnxnp>	{-0}	(nn,np)	np	nn	np	np	nn	nn	np	np	np	np	nn	np	nn	np	np	nn	np	--	--	nn	nn	np	np	nn	np	nn	nn	np	nn	nn	--	nn	nn	nn	np	nn	nn	np	nn	--	nn	nn	np	nn	np	np
58588	<hkxhk>	{11}	(hh,hk,kk)	hh	kk	hk	hh	hk	hk	hk	hk	hh	hh	kk	hk	hk	hk	hh	hk	hh	hk	--	kk	kk	hh	hh	hk	hh	kk	kk	hh	hk	hk	hk	kk	kk	hk	hk	kk	kk	hh	hk	kk	hk	kk	hh	kk	hk	hh
60511	<hkxhk>	{11}	(hh,hk,kk)	hh	kk	hk	hh	hk	hk	hk	hk	hh	hh	kk	hk	hk	hk	hh	hk	hh	--	hh	kk	kk	hh	hh	hk	hh	kk	kk	hh	hk	hk	hk	--	kk	hk	hk	kk	kk	hh	hk	--	hk	kk	hh	kk	hk	hh
84808	<nnxnp>	{-0}	(nn,np)	np	nn	np	np	nn	nn	np	np	np	np	nn	np	nn	np	np	nn	np	--	--	nn	nn	np	np	nn	np	nn	nn	--	nn	--	np	nn	nn	nn	np	nn	--	--	nn	nn	nn	nn	np	--	np	np
11123	<nnxnp>	{-0}	(nn,np)	--	nn	np	np	nn	nn	np	np	--	np	nn	np	--	np	np	nn	np	--	np	--	nn	np	--	nn	--	--	nn	np	--	nn	np	nn	nn	nn	np	nn	--	--	nn	--	nn	nn	--	nn	np	np
65450	<nnxnp>	{-0}	(nn,np)	np	nn	np	np	nn	nn	np	np	np	np	nn	np	nn	np	np	nn	np	nn	np	nn	--	np	np	nn	np	nn	nn	np	nn	nn	np	nn	nn	nn	np	nn	nn	np	nn	nn	nn	nn	np	nn	np	np
116700	<nnxnp>	{-0}	(nn,np)	np	nn	np	np	nn	nn	np	np	np	np	nn	np	nn	np	np	nn	np	--	np	nn	nn	np	np	nn	np	nn	nn	np	nn	nn	np	nn	nn	nn	np	nn	nn	np	nn	nn	nn	nn	np	nn	np	np
22823	<hkxhk>	{00}	(hh,hk,kk)	hk	hh	hk	kk	hk	hh	hk	hk	kk	kk	hh	hk	hk	hk	hk	hk	kk	--	hk	hh	hh	kk	--	hk	kk	hh	hh	--	hk	--	hk	--	hh	hk	hk	hh	hh	kk	hk	--	hk	hh	kk	hh	hk	kk
55748	<hkxhk>	{00}	(hh,hk,kk)	kk	hh	hk	kk	hk	hh	hk	hk	hk	kk	hh	hk	hk	hk	hk	hk	kk	hk	--	hh	--	kk	kk	hk	kk	hh	hk	--	hk	--	kk	hh	hh	hk	hk	hh	--	kk	hk	hh	hk	hk	kk	hh	hk	kk
38919	<nnxnp>	{-0}	(nn,np)	--	nn	--	np	nn	nn	np	np	--	np	nn	nn	nn	np	np	nn	--	--	--	--	--	nn	--	--	--	nn	nn	--	--	--	--	nn	nn	--	np	--	--	--	--	--	nn	nn	--	nn	np	--
205246	<nnxnp>	{-1}	(nn,np)	--	np	np	nn	np	np	nn	nn	--	--	np	nn	np	nn	nn	np	--	--	--	np	--	np	nn	--	--	np	np	--	--	np	--	--	np	--	nn	np	--	--	np	--	np	np	nn	np	nn	--
62437	<hkxhk>	{00}	(hh,hk,kk)	kk	hh	hk	kk	hk	hh	kk	hk	kk	hk	hh	hk	hk	hk	hk	hh	kk	hh	--	hh	--	--	hk	hk	kk	hh	hk	kk	hk	hk	kk	hk	hh	hh	hk	hh	--	kk	hk	hh	hk	hk	hk	hh	hk	kk
5551	<nnxnp>	{-0}	(nn,np)	--	nn	np	np	nn	nn	np	np	--	np	nn	np	nn	np	np	nn	--	--	--	nn	--	nn	np	nn	np	nn	nn	--	nn	--	--	nn	nn	nn	np	nn	nn	--	nn	--	nn	nn	np	nn	np	np
527	<nnxnp>	{-0}	(nn,np)	--	nn	--	np	--	nn	np	np	--	--	nn	np	nn	np	np	nn	np	--	--	nn	--	--	--	nn	--	--	nn	np	--	--	--	--	nn	--	np	nn	--	--	--	--	nn	nn	--	--	np	np
108028	<hkxhk>	{11}	(hh,hk,kk)	hh	kk	hk	hh	hk	kk	hh	hk	hh	hk	kk	hk	hk	hk	hk	kk	hh	kk	--	kk	kk	hh	hk	hk	hh	kk	hk	hh	hk	kk	hh	hk	kk	kk	hk	--	hk	--	hk	--	hk	hk	hk	kk	hk	hh
19025	<hkxhk>	{11}	(hh,hk,kk)	hh	hk	hh	--	hk	kk	hh	hk	hh	hk	kk	hk	hk	hk	hk	kk	hh	kk	--	kk	kk	hh	hk	hk	hh	kk	hk	hh	--	kk	--	hk	kk	kk	hk	kk	hk	--	hk	kk	hk	hk	hk	kk	hk	hh
138804	<nnxnp>	{-0}	(nn,np)	np	nn	np	np	nn	nn	np	np	np	np	nn	np	nn	np	np	nn	np	--	--	nn	nn	np	np	nn	np	nn	nn	--	nn	nn	np	nn	nn	nn	np	nn	nn	np	nn	nn	nn	nn	np	nn	np	np
136176	<hkxhk>	{11}	(hh,hk,kk)	hh	hk	hh	hh	hk	kk	hh	hk	hh	hk	kk	hk	hk	hk	hk	--	hh	hk	--	kk	hk	hh	hk	hk	hh	kk	hk	hh	--	kk	hh	hk	kk	kk	hk	hk	hk	hh	hk	--	hk	hk	hk	--	hk	hh
82875	<nnxnp>	{-1}	(nn,np)	nn	np	nn	nn	np	np	nn	nn	nn	nn	np	nn	np	nn	nn	np	nn	np	nn	np	np	nn	nn	np	nn	np	np	nn	np	np	nn	np	np	np	nn	np	np	--	np	np	np	np	nn	np	nn	nn
52181	<hkxhk>	{11}	(hh,hk,kk)	hh	hk	hh	hh	hk	kk	hh	hk	hh	--	kk	hk	hk	hk	hk	kk	hh	kk	--	kk	kk	hh	hk	hk	hh	kk	hk	hh	hk	--	hh	hk	kk	kk	hk	kk	hk	hh	hk	kk	hk	hk	hk	kk	hk	hh
18353	<nnxnp>	{-0}	(nn,np)	np	nn	np	np	nn	nn	np	np	np	np	nn	np	nn	np	np	nn	np	nn	np	nn	nn	np	np	nn	np	nn	nn	np	--	nn	np	nn	nn	nn	np	nn	nn	np	nn	nn	nn	nn	np	nn	np	np
13929	<nnxnp>	{-1}	(nn,np)	nn	np	nn	nn	np	np	nn	nn	nn	nn	np	nn	np	nn	nn	np	nn	--	np	np	--	nn	nn	np	nn	np	np	nn	np	--	nn	np	np	np	nn	np	np	nn	np	np	np	np	nn	np	nn	nn
74044	<nnxnp>	{-0}	(nn,np)	nn	nn	np	np	nn	nn	np	np	--	np	nn	np	nn	np	np	nn	--	--	--	--	nn	np	np	nn	np	np	nn	np	nn	--	np	nn	nn	nn	np	nn	--	--	nn	--	nn	nn	np	nn	np	np
111142	<nnxnp>	{-0}	(nn,np)	nn	nn	np	np	nn	nn	np	np	np	np	nn	np	nn	np	np	nn	np	nn	np	nn	nn	np	np	nn	np	nn	nn	np	nn	nn	np	nn	nn	nn	np	nn	nn	np	nn	nn	nn	nn	np	nn	np	np
61598	<hkxhk>	{00}	(hh,hk,kk)	--	hk	kk	kk	hk	hh	kk	hk	kk	hk	hh	hk	hk	hk	hk	hh	kk	hh	hk	hh	--	hk	hk	hk	kk	hh	hk	kk	hk	hh	kk	hk	hh	hh	hk	hh	hk	kk	hk	hh	hk	--	hk	hh	hk	kk
55070	<hkxhk>	{01}	(hh,hk,kk)	hk	kk	hk	hk	kk	hk	hk	hh	hk	hh	hk	hh	kk	hh	hh	hk	hk	hk	--	hk	--	kk	hh	kk	hk	hk	kk	hk	kk	hk	hk	kk	hk	hk	hh	hk	kk	--	kk	--	kk	kk	hh	hk	hh	hk
86998	<nnxnp>	{-0}	(nn,np)	np	nn	np	np	nn	nn	np	np	np	np	nn	np	nn	np	np	nn	np	np	np	nn	nn	nn	np	nn	np	nn	nn	np	nn	nn	np	nn	nn	nn	np	nn	nn	--	nn	--	nn	nn	np	--	np	np
62709	<efxeg>	{00}	(ee,ef,eg,fg)	--	ef	fg	fg	ef	ee	fg	eg	fg	ee	ee	eg	ef	eg	eg	ee	fg	--	--	ee	ee	ef	eg	ef	fg	ee	ef	--	--	--	fg	ef	ee	ee	eg	ee	ef	--	ef	--	ef	ef	eg	ee	eg	fg
114205	<nnxnp>	{-0}	(nn,np)	np	nn	np	np	nn	nn	np	np	np	np	nn	np	nn	np	np	nn	np	nn	np	nn	nn	nn	np	nn	np	nn	nn	np	nn	--	np	nn	nn	nn	np	nn	--	np	nn	nn	nn	nn	np	nn	np	np
35376	<hkxhk>	{11}	(hh,hk,kk)	hh	hk	hh	hh	hk	kk	hh	hk	hh	hk	kk	hk	hk	hk	hk	kk	hh	--	--	kk	kk	hk	hk	hk	hh	kk	hk	--	hk	kk	hh	hk	kk	--	hk	kk	--	--	hk	kk	hk	hk	hk	kk	hk	hh
204976	<nnxnp>	{-0}	(nn,np)	np	nn	np	np	nn	nn	np	np	np	np	nn	np	nn	np	np	nn	np	--	nn	nn	--	nn	np	nn	np	nn	nn	np	nn	nn	np	nn	nn	nn	np	nn	nn	np	nn	nn	nn	nn	np	nn	np	np
122585	<hkxhk>	{00}	(hh,hk,kk)	kk	hk	kk	kk	hk	hh	kk	hk	--	hk	hh	hk	hk	hk	hk	hh	kk	hh	--	hh	--	hk	hk	hk	kk	hh	hk	--	hk	hh	kk	hk	hh	hh	hk	hh	hk	--	hk	--	hk	hk	hk	hh	hk	kk
89825	<hkxhk>	{11}	(hh,hk,kk)	hh	hk	hh	hh	hk	kk	hh	hk	hh	hk	kk	hk	hk	hk	hk	kk	hh	kk	hk	kk	kk	hk	hk	hk	hh	kk	hk	hh	hk	kk	hh	hk	kk	kk	hk	kk	hk	--	hk	kk	hk	hk	hk	kk	hk	hh
35335	<nnxnp>	{-0}	(nn,np)	np	nn	np	np	nn	nn	np	np	np	np	nn	np	nn	np	np	nn	np	nn	np	nn	nn	np	np	nn	np	nn	nn	np	nn	nn	np	nn	nn	nn	np	nn	nn	--	nn	nn	nn	nn	np	nn	np	np
137050	<nnxnp>	{-0}	(nn,np)	np	nn	np	np	nn	nn	np	np	np	np	nn	np	nn	np	np	np	np	nn	np	nn	--	nn	np	nn	np	nn	nn	np	nn	nn	np	nn	nn	nn	np	nn	nn	nn	nn	nn	nn	nn	np	nn	np	np
62727	<nnxnp>	{-0}	(nn,np)	np	nn	np	np	nn	nn	np	np	np	--	nn	np	nn	np	np	np	np	nn	--	nn	--	nn	np	nn	np	nn	nn	np	nn	nn	np	nn	nn	nn	np	nn	nn	--	nn	nn	nn	nn	np	nn	nn	np
113417	<nnxnp>	{-0}	(nn,np)	--	nn	np	np	nn	nn	np	np	np	np	nn	np	nn	np	np	np	np	nn	nn	nn	nn	nn	np	nn	np	nn	--	np	nn	nn	np	nn	nn	nn	np	nn	nn	np	nn	nn	nn	nn	np	nn	nn	np
102983	<nnxnp>	{-1}	(nn,np)	nn	np	nn	nn	np	np	nn	nn	nn	nn	np	nn	np	nn	nn	nn	np	--	np	np	--	np	nn	np	nn	np	np	nn	np	np	nn	np	np	np	nn	np	np	--	np	np	np	np	nn	np	np	nn
106374	<hkxhk>	{11}	(hh,hk,kk)	hh	hk	hh	hh	hk	kk	hh	hk	hh	hk	kk	hk	hk	hk	hk	hk	hk	kk	hk	kk	--	hk	hk	hk	hh	kk	hk	hk	hk	kk	hh	hk	kk	kk	hk	--	hk	--	hk	kk	hk	hk	hk	kk	kk	hh
1211	<nnxnp>	{-1}	(nn,np)	--	np	nn	nn	np	np	nn	nn	--	--	np	nn	np	nn	nn	nn	--	--	--	--	--	np	--	--	nn	np	np	--	--	--	--	np	np	--	nn	--	--	--	np	np	np	np	nn	--	np	nn
35346	<nnxnp>	{-0}	(nn,np)	np	nn	np	np	nn	nn	np	np	--	--	--	np	nn	np	np	np	nn	--	--	nn	nn	nn	np	--	np	nn	nn	--	nn	nn	--	nn	--	nn	np	--	nn	--	nn	--	nn	nn	np	nn	nn	--
104529	<nnxnp>	{-0}	(nn,np)	--	nn	--	np	nn	nn	np	np	--	np	nn	np	nn	np	np	np	--	--	np	nn	nn	nn	np	nn	np	nn	nn	--	nn	nn	--	nn	nn	nn	np	--	nn	--	nn	--	nn	nn	--	nn	nn	np
49393	<nnxnp>	{-1}	(nn,np)	nn	np	nn	nn	np	np	nn	nn	--	nn	np	nn	np	nn	nn	nn	--	--	--	--	np	np	nn	np	nn	np	np	--	np	np	--	np	np	--	nn	np	--	--	np	--	np	np	nn	--	np	nn
71554	<nnxnp>	{-0}	(nn,np)	np	nn	np	np	nn	nn	np	np	np	np	nn	np	nn	np	np	np	nn	nn	np	nn	nn	nn	np	nn	np	--	nn	np	nn	nn	np	nn	nn	nn	np	nn	nn	np	nn	--	nn	nn	np	nn	nn	np
112055	<hkxhk>	{00}	(hh,hk,kk)	--	hk	kk	kk	hk	hh	kk	hk	kk	hk	hh	hk	hk	hk	hk	hk	hk	hh	hk	hh	hh	hk	hk	hk	--	hh	hk	kk	hk	hh	kk	hk	hh	hh	hk	hh	--	kk	hk	hh	hk	hk	hk	--	hh	kk
205406	<nnxnp>	{-0}	(nn,np)	--	nn	np	np	nn	nn	np	np	np	--	nn	np	nn	np	np	np	--	--	--	--	--	nn	np	np	--	nn	nn	--	nn	--	--	nn	nn	nn	np	nn	--	--	--	--	nn	nn	np	nn	nn	np
136046	<nnxnp>	{-0}	(nn,np)	np	nn	np	np	nn	nn	np	np	--	np	nn	np	nn	np	np	np	nn	--	--	nn	np	nn	--	np	--	nn	nn	np	nn	--	np	nn	nn	nn	np	nn	nn	--	nn	--	nn	nn	np	--	nn	np
205263	<hkxhk>	{00}	(hh,hk,kk)	kk	hk	kk	kk	hk	hh	kk	hk	kk	hk	hh	hk	hk	hk	hk	hk	hk	hh	hk	hh	hh	hk	hk	kk	kk	hh	hk	kk	hk	hh	--	hk	hh	hh	hk	--	hk	--	hk	hh	hk	hk	hk	hh	hh	kk
26993	<nnxnp>	{-0}	(nn,np)	np	nn	np	np	nn	nn	np	np	np	np	nn	np	nn	np	np	np	nn	nn	np	nn	--	nn	np	np	np	nn	nn	np	nn	nn	np	nn	nn	nn	np	nn	nn	--	nn	--	nn	nn	np	nn	nn	np
116387	<hkxhk>	{11}	(hh,hk,kk)	hh	hk	hh	hh	hk	kk	hh	hk	hh	hk	kk	hk	hk	hk	hk	hk	hk	--	hk	kk	kk	hk	hk	hh	hh	kk	hk	hh	hk	kk	hh	hk	kk	kk	hk	kk	--	hh	hk	kk	hk	hk	hk	hk	kk	hh
47199	<nnxnp>	{-1}	(nn,np)	nn	np	nn	nn	np	np	nn	nn	--	nn	np	nn	np	nn	nn	nn	np	--	nn	np	--	np	nn	np	nn	np	np	nn	--	--	nn	np	np	--	nn	np	np	--	--	--	--	np	nn	--	np	nn
43446	<hkxhk>	{11}	(hh,hk,kk)	hh	hk	--	hh	hk	kk	hh	hk	hh	hk	kk	hk	hk	hk	hk	hk	hk	--	--	kk	kk	hk	hk	hh	hh	kk	hk	hh	hh	kk	hh	hk	kk	kk	hk	kk	hk	--	hk	kk	hk	hk	hk	kk	kk	hh
32851	<nnxnp>	{-1}	(nn,np)	nn	np	nn	nn	np	np	nn	nn	nn	nn	np	nn	np	nn	nn	nn	np	--	--	np	--	np	nn	nn	nn	np	np	nn	--	--	nn	np	np	np	nn	np	np	nn	np	--	np	np	nn	np	np	nn
50588	<nnxnp>	{-1}	(nn,np)	nn	np	nn	nn	np	np	nn	nn	nn	nn	np	nn	np	nn	nn	nn	np	--	--	np	np	np	nn	--	nn	np	np	nn	--	--	nn	np	np	np	nn	np	--	--	np	--	np	np	nn	np	np	nn
189774	<nnxnp>	{-1}	(nn,np)	nn	np	nn	nn	np	np	nn	nn	nn	np	np	nn	np	nn	nn	nn	np	--	nn	np	np	np	nn	nn	nn	np	np	nn	np	np	nn	np	np	np	nn	np	np	nn	np	np	np	np	nn	nn	np	nn
51633	<nnxnp>	{-1}	(nn,np)	nn	np	nn	nn	np	np	nn	nn	nn	np	np	nn	np	nn	nn	nn	np	np	--	np	--	np	nn	nn	nn	np	np	nn	np	np	--	np	np	np	nn	np	np	nn	np	--	np	np	nn	nn	np	nn
99115	<efxeg>	{00}	(ee,ef,eg,fg)	fg	ef	fg	fg	ef	ee	fg	eg	fg	ee	ee	eg	ef	eg	eg	eg	ef	ee	eg	ee	--	ef	eg	fg	fg	ee	ef	fg	ef	ee	fg	ef	ee	ee	eg	ee	ef	--	ef	ee	ef	ef	eg	eg	ee	fg
121749	<hkxhk>	{01}	(hh,hk,kk)	hk	kk	hk	hk	kk	hk	hk	hh	hk	hk	hk	hh	kk	hh	hk	hh	kk	--	hh	hk	hk	kk	hh	hk	hk	hk	kk	hk	kk	hk	hk	kk	hk	hk	hh	hk	kk	hk	kk	hk	kk	kk	hh	--	hk	hk
60981	<nnxnp>	{-0}	(nn,np)	--	nn	np	np	nn	nn	np	np	--	nn	nn	np	nn	np	nn	np	nn	--	--	nn	--	nn	np	--	--	nn	nn	--	--	nn	np	nn	nn	--	nn	--	nn	--	nn	--	nn	np	--	np	nn	np
52834	<nnxnp>	{-0}	(nn,np)	np	nn	np	np	nn	nn	np	np	np	nn	nn	np	nn	np	nn	np	nn	--	np	nn	nn	nn	np	np	np	nn	nn	np	nn	nn	nn	nn	nn	nn	nn	nn	nn	np	nn	nn	nn	--	--	np	nn	np
94816	<hkxhk>	{11}	(hh,hk,kk)	hh	hk	hh	hh	hk	kk	hh	hk	hh	kk	kk	hk	hk	hk	kk	hk	hk	kk	--	kk	kk	hk	hk	hh	hh	kk	hk	hk	hk	kk	hk	hk	kk	kk	kk	kk	hk	--	hk	--	hk	hh	kk	hk	kk	hh
77495	<nnxnp>	{-0}	(nn,np)	np	nn	np	np	nn	nn	np	np	np	nn	nn	np	nn	np	nn	np	nn	nn	--	nn	--	nn	np	np	np	nn	nn	nn	nn	nn	nn	nn	nn	nn	nn	nn	nn	--	np	--	nn	np	nn	np	nn	np
47197	<nnxnp>	{-0}	(nn,np)	np	nn	np	np	--	nn	np	np	np	nn	nn	np	nn	np	nn	np	nn	--	np	--	--	nn	np	np	np	nn	nn	nn	nn	--	nn	nn	nn	nn	nn	nn	nn	--	np	--	nn	np	nn	--	nn	np
46512	<efxeg>	{00}	(ee,ef,eg,fg)	fg	ef	fg	fg	ef	ee	fg	eg	fg	ee	--	eg	ef	eg	ee	eg	ef	ee	eg	ee	ee	ef	eg	fg	fg	ee	ef	ef	--	ee	ef	ef	ee	ee	ee	ee	ef	--	fg	--	ef	fg	ee	eg	ee	fg
92283	<nnxnp>	{-0}	(nn,np)	np	nn	np	np	nn	nn	np	np	np	nn	nn	np	nn	np	nn	np	nn	nn	np	nn	--	nn	np	np	np	nn	nn	nn	--	nn	nn	nn	nn	nn	nn	nn	--	--	np	--	nn	np	nn	np	nn	np
38043	<efxeg>	{00}	(ee,ef,eg,fg)	--	ef	fg	fg	ef	ee	fg	eg	fg	ee	ee	eg	ef	eg	ee	eg	ef	--	--	ee	ee	ef	--	fg	fg	ee	ef	--	ef	ee	--	ef	ee	ee	ee	ee	ef	--	--	--	ef	fg	ee	eg	ee	fg
121150	<hkxhk>	{00}	(hh,hk,kk)	kk	hk	kk	kk	hk	hh	kk	hk	kk	hh	hh	hk	hk	hk	hh	hk	hk	--	--	hh	hh	hk	hk	kk	kk	hh	hk	--	hk	hh	hk	hk	hh	hh	hh	hh	hk	kk	kk	hh	hk	kk	hh	hk	hh	kk
89896	<nnxnp>	{-0}	(nn,np)	--	nn	np	np	nn	nn	np	np	--	nn	nn	np	nn	np	nn	np	nn	nn	--	nn	nn	nn	np	np	np	--	nn	nn	nn	nn	nn	nn	nn	nn	nn	nn	nn	--	np	nn	nn	np	nn	np	nn	np
80071	<nnxnp>	{-0}	(nn,np)	np	nn	np	np	nn	nn	np	np	np	nn	nn	np	nn	np	nn	np	nn	nn	np	nn	nn	nn	np	np	np	nn	nn	nn	nn	nn	nn	nn	nn	nn	nn	nn	nn	np	np	nn	nn	np	nn	np	nn	np
76746	<nnxnp>	{-1}	(nn,np)	nn	np	nn	nn	np	np	nn	nn	nn	np	np	nn	np	nn	np	nn	np	--	nn	np	np	np	nn	nn	nn	np	np	np	np	--	np	np	np	np	np	np	np	--	nn	np	np	nn	np	nn	np	nn
51642	<nnxnp>	{-1}	(nn,np)	nn	np	nn	nn	np	np	nn	nn	nn	np	np	nn	np	nn	np	nn	np	np	nn	np	np	np	nn	nn	nn	np	np	np	np	np	np	np	np	np	np	np	np	nn	nn	np	np	nn	np	nn	np	nn
68108	<nnxnp>	{-0}	(nn,np)	np	nn	np	np	nn	nn	np	np	np	nn	np	np	nn	np	nn	np	nn	nn	--	nn	nn	nn	np	np	nn	nn	nn	nn	nn	nn	nn	nn	nn	nn	nn	nn	nn	--	np	nn	nn	np	nn	np	nn	np
82485	<nnxnp>	{-0}	(nn,np)	--	nn	np	np	nn	nn	np	np	--	--	np	np	nn	np	nn	np	--	--	--	nn	--	--	np	--	--	nn	nn	--	--	--	--	nn	nn	--	nn	--	--	--	--	--	nn	np	nn	np	nn	np
136144	<nnxnp>	{-0}	(nn,np)	--	nn	--	np	nn	nn	np	np	np	nn	np	np	--	np	nn	np	nn	--	np	nn	--	nn	np	np	nn	nn	nn	nn	nn	nn	nn	nn	nn	nn	nn	nn	nn	--	np	--	nn	np	nn	np	nn	np
78130	<nnxnp>	{-0}	(nn,np)	np	nn	np	np	nn	nn	np	np	np	nn	np	np	nn	np	nn	np	nn	--	nn	nn	nn	nn	np	np	nn	nn	nn	nn	nn	nn	nn	nn	nn	nn	nn	nn	nn	--	np	nn	nn	np	nn	np	nn	nn
11188	<nnxnp>	{-0}	(nn,np)	--	nn	np	np	--	nn	np	np	--	--	np	np	nn	np	nn	np	--	--	--	nn	--	nn	np	--	nn	--	nn	--	--	--	nn	nn	nn	--	nn	nn	--	--	np	--	nn	np	nn	np	nn	nn
75828	<efxeg>	{10}	(ee,ef,eg,fg)	eg	ee	eg	eg	ee	ef	eg	fg	ee	ef	fg	fg	ee	fg	ef	fg	ee	ef	fg	ef	ef	ee	fg	eg	ee	ef	ee	ee	ee	ef	ee	ee	fg	ef	ef	ef	ee	ee	eg	ef	ee	--	ef	--	ef	ee
125925	<hkxhk>	{01}	(hh,hk,kk)	hk	kk	hk	hk	kk	hk	hk	hh	kk	hk	hh	hh	kk	hh	hk	hh	kk	--	hh	hk	--	kk	hh	hk	kk	hk	kk	kk	kk	--	kk	kk	hh	hk	hk	hk	kk	kk	hk	hk	kk	hk	hk	hh	hk	kk
82911	<nnxnp>	{-0}	(nn,np)	np	nn	np	np	nn	nn	np	np	nn	nn	np	np	nn	np	nn	np	--	--	--	nn	--	--	np	np	nn	nn	nn	nn	nn	nn	nn	nn	np	nn	nn	nn	nn	nn	np	nn	nn	np	nn	np	nn	nn
2909	<nnxnp>	{-0}	(nn,np)	np	nn	np	np	--	--	np	np	nn	nn	np	np	nn	np	nn	np	--	--	--	nn	--	--	nn	nn	nn	nn	nn	--	nn	--	nn	nn	np	--	nn	nn	nn	--	--	--	nn	np	nn	--	nn	nn
5127	<nnxnp>	{-1}	(nn,np)	--	np	--	nn	--	np	nn	nn	--	np	nn	nn	np	nn	np	nn	--	--	--	--	--	--	--	nn	--	--	np	--	--	--	--	np	nn	np	np	--	--	--	--	--	np	nn	np	--	np	np
39759	<hkxhk>	{00}	(hh,hk,kk)	--	hk	--	kk	hk	hh	kk	hk	hk	hh	hk	hk	hk	hk	hh	hk	hk	--	hk	hh	hh	hk	hk	kk	hk	hh	hk	hk	hk	--	hk	hk	hk	hh	hh	--	hk	--	kk	hh	hk	kk	hh	hk	hh	hk
206462	<nnxnp>	{-0}	(nn,np)	nn	nn	np	nn	nn	nn	np	np	nn	nn	np	np	nn	np	nn	np	nn	nn	np	np	nn	nn	np	np	nn	nn	nn	nn	nn	nn	nn	nn	np	nn	nn	nn	nn	nn	np	nn	nn	np	nn	--	nn	nn
48852	<nnxnp>	{-1}	(nn,np)	np	np	nn	np	np	np	nn	nn	np	np	nn	nn	np	nn	np	nn	np	np	nn	np	np	np	nn	nn	np	np	np	--	np	np	np	np	nn	np	np	np	--	--	nn	np	np	nn	np	nn	np	np
115455	<nnxnp>	{-0}	(nn,np)	--	nn	--	nn	nn	nn	np	np	nn	np	np	np	nn	np	nn	np	--	--	--	--	nn	--	--	np	--	nn	np	--	nn	nn	nn	--	np	nn	nn	nn	--	--	np	--	nn	np	--	--	nn	--
54337	<hkxhk>	{10}	(hh,hk,kk)	hh	hh	hk	hh	hh	hk	hk	kk	hh	hk	kk	kk	hh	kk	hk	kk	hh	--	kk	hk	--	hh	kk	hk	hh	hk	hh	hk	hh	hk	hh	hh	kk	hk	hk	hk	hh	--	hk	hk	hh	hk	hk	kk	hk	hh
13236	<nnxnp>	{-0}	(nn,np)	nn	nn	np	nn	nn	nn	np	np	nn	nn	np	np	nn	np	nn	np	nn	nn	--	nn	nn	nn	np	np	nn	nn	nn	nn	--	nn	--	nn	--	nn	nn	nn	nn	--	np	nn	nn	np	nn	np	nn	nn
96751	<nnxnp>	{-0}	(nn,np)	--	nn	nn	nn	nn	np	np	np	--	nn	np	np	nn	--	nn	np	nn	--	--	nn	--	nn	--	--	nn	nn	nn	nn	nn	--	--	nn	np	nn	nn	--	--	--	np	--	nn	np	nn	--	nn	nn
912	<nnxnp>	{-0}	(nn,np)	nn	nn	nn	nn	nn	np	np	np	nn	nn	np	np	nn	np	nn	np	nn	nn	np	nn	--	nn	np	np	nn	nn	nn	nn	--	--	nn	nn	np	nn	nn	nn	nn	nn	np	nn	nn	np	nn	--	nn	nn
136088	<nnxnp>	{-0}	(nn,np)	--	nn	nn	nn	nn	np	np	np	nn	nn	np	np	nn	np	nn	np	nn	nn	--	nn	--	nn	np	--	nn	nn	nn	nn	nn	nn	nn	nn	np	nn	nn	--	nn	nn	np	--	nn	np	--	np	nn	nn
213284	<nnxnp>	{-0}	(nn,np)	nn	nn	nn	nn	nn	np	--	np	nn	--	np	np	nn	np	--	np	nn	--	np	--	--	nn	np	--	nn	--	nn	nn	nn	--	nn	nn	np	--	--	--	nn	nn	--	np	nn	--	--	np	--	nn
100509	<nnxnp>	{-0}	(nn,np)	--	nn	nn	nn	nn	np	np	np	--	nn	np	np	nn	np	nn	np	nn	--	--	np	--	nn	--	--	nn	np	nn	--	nn	nn	--	nn	np	nn	nn	--	nn	--	np	--	nn	np	nn	np	nn	nn
2897	<nnxnp>	{-0}	(nn,np)	nn	nn	nn	nn	nn	np	np	np	nn	nn	np	np	nn	np	nn	np	nn	nn	np	np	nn	nn	np	np	nn	nn	nn	nn	nn	nn	nn	nn	np	nn	nn	nn	nn	nn	np	np	nn	np	nn	np	nn	nn
63488	<nnxnp>	{-0}	(nn,np)	nn	nn	nn	nn	nn	np	np	np	nn	nn	np	np	nn	np	nn	np	nn	nn	np	np	--	nn	np	--	nn	nn	nn	nn	nn	--	nn	nn	np	nn	nn	nn	nn	nn	np	np	nn	np	nn	np	nn	nn
36250	<nnxnp>	{-0}	(nn,np)	nn	nn	nn	nn	nn	np	np	np	nn	nn	np	np	nn	np	nn	np	nn	nn	np	np	nn	nn	np	np	nn	nn	nn	nn	nn	nn	nn	nn	np	nn	nn	nn	nn	nn	np	np	nn	np	nn	np	nn	nn
141741	<hkxhk>	{00}	(hh,hk,kk)	hk	hk	hk	hk	kk	hk	kk	hk	hk	hh	hk	hk	hk	hk	hh	hk	hk	--	hk	hk	hh	hk	hk	kk	hk	hh	hk	hk	hk	hh	hk	hk	hk	hh	hh	hh	hk	--	kk	hk	hk	kk	hh	hk	hh	hk
63806	<nnxnp>	{-0}	(nn,np)	nn	nn	nn	nn	np	np	np	np	nn	nn	np	np	nn	np	nn	np	--	np	np	np	nn	nn	np	np	nn	nn	nn	nn	nn	nn	nn	nn	np	nn	nn	nn	nn	nn	np	np	nn	np	nn	np	nn	nn
264740	<nnxnp>	{-1}	(nn,np)	np	np	np	np	nn	nn	nn	nn	np	np	nn	nn	np	nn	np	nn	np	--	--	--	--	np	nn	--	np	np	np	np	--	--	--	np	nn	--	np	--	np	--	nn	nn	np	nn	np	nn	np	np
67320	<nnxnp>	{-0}	(nn,np)	nn	nn	nn	nn	np	np	np	np	nn	nn	np	np	nn	np	nn	np	nn	np	--	np	nn	nn	np	np	nn	nn	nn	nn	nn	--	nn	nn	np	nn	nn	nn	nn	nn	np	np	nn	np	nn	np	nn	nn
105740	<hkxhk>	{01}	(hh,hk,kk)	kk	kk	kk	kk	hk	--	hk	hh	kk	hk	hh	hh	--	hh	hk	hh	kk	hh	hh	hh	--	kk	--	hk	--	hk	kk	kk	kk	hk	kk	kk	hh	hk	hk	hk	--	kk	hk	hh	kk	hk	hk	hh	hk	hk
85262	<nnxnp>	{-0}	(nn,np)	nn	nn	--	nn	np	np	np	np	nn	nn	np	np	nn	np	nn	np	nn	--	np	np	--	nn	np	np	nn	nn	nn	nn	nn	nn	nn	nn	np	nn	nn	nn	--	nn	np	np	nn	np	nn	np	nn	nn
140482	<nnxnp>	{-0}	(nn,np)	nn	nn	nn	nn	np	np	np	np	nn	nn	np	np	nn	np	nn	np	nn	--	np	np	--	nn	np	np	nn	nn	nn	nn	nn	nn	nn	nn	np	nn	nn	nn	nn	--	np	np	nn	np	nn	--	nn	nn
110845	<nnxnp>	{-0}	(nn,np)	nn	nn	nn	nn	np	np	np	np	nn	nn	np	np	nn	np	nn	np	nn	np	np	np	np	nn	np	np	nn	nn	nn	--	nn	nn	nn	nn	np	nn	nn	nn	nn	nn	np	np	nn	np	nn	np	nn	nn
59849	<nnxnp>	{-0}	(nn,np)	nn	nn	nn	nn	np	np	np	np	nn	nn	np	np	nn	np	nn	np	nn	np	--	np	nn	nn	np	np	nn	nn	nn	nn	nn	nn	nn	nn	np	nn	nn	nn	--	nn	np	np	nn	--	nn	np	nn	nn
21539	<nnxnp>	{-0}	(nn,np)	--	nn	nn	nn	np	np	np	np	--	nn	np	np	--	np	nn	np	--	np	np	np	nn	nn	np	np	nn	nn	nn	--	--	--	nn	nn	np	nn	nn	nn	--	--	np	np	nn	np	nn	np	nn	nn
77721	<nnxnp>	{-0}	(nn,np)	nn	nn	nn	nn	np	np	np	np	nn	nn	np	np	nn	np	nn	np	nn	--	--	np	nn	nn	np	np	nn	nn	nn	nn	nn	--	nn	nn	np	--	nn	nn	nn	--	np	--	--	np	--	--	nn	nn
85795	<nnxnp>	{-1}	(nn,np)	--	np	np	np	nn	nn	nn	nn	nn	np	nn	nn	np	nn	np	nn	--	--	--	--	--	np	nn	nn	np	--	np	--	--	--	--	--	nn	np	np	np	np	--	--	nn	np	--	np	nn	np	np
46598	<nnxnp>	{-1}	(nn,np)	np	np	np	np	nn	nn	nn	nn	--	np	nn	--	np	nn	np	nn	np	--	nn	nn	--	np	--	nn	np	np	np	--	np	np	np	np	nn	np	np	np	--	--	nn	nn	np	nn	np	nn	np	np
87040	<nnxnp>	{-0}	(nn,np)	--	nn	nn	--	nn	np	np	np	--	nn	np	np	nn	np	--	np	nn	--	--	nn	nn	nn	np	np	nn	nn	--	nn	--	--	nn	--	np	nn	nn	nn	--	--	np	--	--	np	nn	--	nn	nn
2186	<nnxnp>	{-1}	(nn,np)	np	np	np	nn	nn	np	np	np	np	np	nn	np	--	np	np	np	np	--	--	np	nn	nn	nn	np	np	np	nn	nn	nn	nn	nn	np	np	nn	np	nn	nn	nn	nn	nn	nn	np	np	np	nn	nn
47784	<nnxnp>	{-1}	(nn,np)	np	np	np	nn	nn	np	np	np	np	np	nn	np	nn	np	np	np	np	np	np	np	nn	nn	nn	np	np	np	nn	nn	nn	nn	nn	np	np	nn	np	nn	nn	--	nn	nn	nn	np	np	np	nn	nn
57945	<nnxnp>	{-1}	(nn,np)	--	np	np	nn	nn	np	np	np	np	np	nn	np	nn	np	nn	np	np	--	--	--	--	nn	nn	np	np	--	nn	--	--	nn	nn	np	np	nn	np	--	nn	--	nn	--	nn	np	np	--	nn	nn
46674	<nnxnp>	{-0}	(nn,np)	nn	nn	nn	np	np	nn	nn	nn	nn	--	np	nn	np	nn	np	nn	nn	--	--	--	--	np	--	nn	nn	nn	np	--	--	--	--	nn	nn	--	nn	--	np	--	--	--	np	nn	nn	--	np	np
105079	<nnxnp>	{-1}	(nn,np)	--	np	--	nn	nn	np	np	np	--	--	nn	np	nn	np	nn	np	--	--	--	--	nn	nn	nn	np	--	--	nn	--	nn	nn	nn	np	np	nn	np	--	nn	nn	--	nn	nn	np	np	--	nn	nn
71740	<nnxnp>	{-1}	(nn,np)	np	--	--	nn	nn	--	--	np	np	np	--	np	nn	--	nn	--	--	--	np	np	nn	nn	nn	--	--	np	nn	np	nn	nn	nn	--	np	nn	np	np	nn	nn	nn	--	nn	np	np	np	nn	nn
20349	<nnxnp>	{-1}	(nn,np)	--	np	np	nn	nn	np	np	np	--	np	nn	np	nn	np	nn	np	--	--	--	np	--	--	--	--	np	--	nn	--	--	nn	--	np	np	nn	np	--	--	--	nn	--	nn	np	np	--	nn	nn
10728	<nnxnp>	{-1}	(nn,np)	--	np	np	nn	nn	np	np	np	--	--	nn	np	nn	np	nn	np	--	--	--	--	--	nn	nn	nn	np	nn	nn	--	--	--	--	np	np	nn	np	np	--	--	--	--	nn	np	np	--	nn	--
204010	<efxeg>	{00}	(ee,ef,eg,fg)	--	ef	--	eg	eg	--	ee	--	--	--	eg	ee	fg	ee	eg	ee	ef	fg	--	ee	fg	fg	fg	--	ef	--	eg	fg	fg	--	eg	ef	--	eg	ef	ef	fg	fg	fg	fg	fg	ee	ef	--	fg	eg
69996	<nnxnp>	{-1}	(nn,np)	--	np	--	nn	nn	np	np	np	nn	--	nn	np	nn	np	nn	np	--	--	np	np	nn	nn	--	--	np	np	nn	--	nn	--	nn	np	np	nn	np	np	--	--	nn	nn	nn	np	--	--	nn	nn
88717	<nnxnp>	{-1}	(nn,np)	np	np	np	nn	nn	np	np	np	np	np	np	np	nn	np	nn	np	np	--	np	np	nn	nn	nn	np	nn	np	nn	nn	np	nn	--	np	np	nn	np	np	nn	--	nn	nn	nn	np	nn	np	nn	nn
90378	<nnxnp>	{-0}	(nn,np)	nn	nn	nn	np	np	nn	nn	nn	--	nn	nn	nn	np	nn	np	nn	--	--	--	--	--	np	np	--	np	nn	np	np	--	np	--	nn	nn	np	nn	--	np	--	np	--	np	nn	np	nn	np	np
107003	<nnxnp>	{-1}	(nn,np)	--	np	np	nn	nn	np	np	np	--	--	np	--	nn	np	nn	np	--	--	--	--	--	nn	nn	--	nn	np	nn	--	--	--	nn	--	--	nn	np	--	--	--	nn	--	nn	np	nn	--	nn	nn
74995	<nnxnp>	{-0}	(nn,np)	--	nn	nn	np	--	nn	nn	nn	--	--	nn	nn	np	nn	np	nn	nn	--	--	--	--	np	np	--	--	--	np	--	nn	--	--	nn	nn	--	nn	--	--	--	np	--	np	nn	np	nn	np	np
69541	<nnxnp>	{-0}	(nn,np)	nn	nn	nn	np	np	nn	nn	nn	nn	nn	nn	nn	np	nn	np	nn	nn	nn	nn	nn	--	np	np	nn	np	nn	np	np	nn	--	np	nn	nn	np	nn	nn	np	np	np	--	np	nn	np	--	np	np
88802	<hkxhk>	{11}	(hh,hk,kk)	kk	hk	kk	hk	hk	hk	kk	hk	kk	kk	kk	kk	hh	kk	hk	kk	hk	hk	hk	kk	hh	hh	hh	kk	hh	kk	hk	hk	hk	--	hk	hk	hk	hk	hk	hk	hh	hh	hh	hh	hh	kk	hh	hk	hh	hk
202134	<nnxnp>	{-0}	(nn,np)	--	nn	nn	np	np	np	nn	nn	nn	nn	nn	nn	np	nn	np	nn	nn	nn	--	nn	--	np	np	nn	np	nn	np	nn	nn	--	np	nn	nn	np	nn	nn	--	--	--	--	np	nn	np	nn	np	np
75294	<nnxnp>	{-0}	(nn,np)	nn	nn	nn	np	np	np	nn	nn	nn	nn	nn	nn	np	nn	np	nn	nn	nn	nn	nn	--	np	np	nn	np	nn	np	nn	nn	nn	--	nn	nn	nn	nn	nn	np	--	np	--	np	nn	np	nn	np	np
12859	<nnxnp>	{-1}	(nn,np)	--	np	np	nn	np	nn	np	np	np	np	np	np	nn	np	nn	np	np	--	--	np	--	nn	nn	np	nn	np	--	np	--	--	nn	np	np	nn	np	np	nn	--	nn	--	np	np	--	--	--	nn
36021	<hkxhk>	{00}	(hh,hk,kk)	hh	hk	hh	hk	hh	kk	hh	hk	hh	hh	hh	hh	kk	hh	hk	hh	hk	--	--	hh	kk	kk	kk	hh	kk	hh	hk	hk	hk	hh	hk	hk	hk	hk	hk	hk	kk	--	hk	kk	hk	hh	kk	hk	kk	hk
120299	<hkxhk>	{00}	(hh,hk,kk)	hh	hk	hh	hk	hh	kk	hh	hk	hh	hh	hh	hh	kk	hh	hk	hh	hk	--	hk	hh	kk	kk	kk	hh	kk	--	hk	hk	hk	hh	hk	hk	hk	hk	hk	hk	hk	kk	hk	--	hk	hh	kk	hk	kk	hk
119581	<hkxhk>	{00}	(hh,hk,kk)	hh	kk	hh	hk	hh	kk	hh	hk	hh	hh	hh	hh	kk	hh	hk	hh	hk	hk	hh	hh	kk	kk	kk	hk	kk	hk	hk	hk	hk	hh	hk	hk	hk	hk	kk	hk	hk	kk	hk	kk	hk	hh	kk	hk	kk	hk
99153	<nnxnp>	{-1}	(nn,np)	np	nn	np	nn	np	nn	np	np	np	np	np	np	nn	np	nn	np	np	np	np	np	np	nn	nn	nn	nn	nn	nn	np	np	np	nn	np	np	nn	nn	np	np	nn	np	nn	np	np	nn	np	nn	nn
24109	<nnxnp>	{-0}	(nn,np)	nn	np	--	np	nn	np	--	nn	--	nn	nn	nn	np	nn	np	nn	nn	--	--	nn	--	np	np	np	np	np	np	nn	nn	nn	np	nn	nn	np	np	nn	nn	np	nn	--	nn	nn	np	nn	np	np
48766	<nnxnp>	{-0}	(nn,np)	nn	np	nn	np	nn	np	nn	nn	nn	nn	nn	nn	np	nn	np	nn	nn	--	nn	nn	nn	np	np	np	np	np	np	nn	nn	nn	np	nn	nn	np	np	nn	nn	--	nn	--	nn	nn	np	nn	np	np
86217	<nnxnp>	{-1}	(nn,np)	--	nn	np	nn	np	nn	np	np	--	--	np	np	nn	np	nn	np	np	--	np	np	--	nn	nn	--	nn	nn	nn	--	--	--	nn	np	np	nn	nn	np	--	--	np	--	np	np	nn	np	nn	nn
113764	<hkxhk>	{10}	(hh,hk,kk)	hk	hk	hk	kk	hk	hk	hk	hh	--	hk	hk	hk	hk	hk	kk	hk	hh	--	hh	hk	hh	hk	hk	--	hk	--	kk	hh	hh	hk	kk	hh	hh	kk	hk	hk	hh	--	hh	hk	hh	hk	hk	hh	hk	kk
43489	<nnxnp>	{-0}	(nn,np)	nn	np	nn	np	nn	np	nn	np	nn	nn	nn	nn	np	nn	np	nn	nn	--	nn	nn	nn	np	np	np	np	np	np	nn	nn	nn	np	nn	nn	np	np	nn	nn	nn	nn	--	nn	nn	np	np	np	np
81126	<nnxnp>	{-1}	(nn,np)	np	nn	np	nn	np	nn	np	nn	np	np	np	np	nn	np	nn	np	np	nn	np	--	np	nn	nn	nn	nn	nn	nn	np	np	np	nn	np	np	nn	nn	np	np	--	np	--	np	np	nn	nn	nn	nn
103125	<nnxnp>	{-0}	(nn,np)	np	np	nn	np	nn	np	nn	np	nn	nn	nn	nn	np	nn	np	nn	nn	np	--	nn	nn	np	np	np	np	np	np	nn	nn	nn	np	nn	nn	np	np	nn	nn	--	nn	np	nn	nn	np	np	np	np
131936	<nnxnp>	{-1}	(nn,np)	np	nn	np	nn	np	nn	np	nn	np	np	np	np	nn	np	nn	np	np	nn	--	np	np	nn	nn	nn	nn	nn	nn	np	np	np	nn	np	np	nn	nn	np	np	--	np	nn	np	np	--	nn	nn	nn
121133	<nnxnp>	{-1}	(nn,np)	np	nn	np	nn	np	nn	np	nn	np	np	np	np	nn	np	nn	np	np	nn	--	--	--	nn	nn	nn	nn	nn	nn	np	np	--	nn	np	np	nn	--	np	--	--	np	nn	np	np	nn	nn	nn	--
35350	<nnxnp>	{-1}	(nn,np)	--	nn	np	nn	np	nn	np	nn	np	--	np	np	nn	np	nn	np	--	--	--	--	--	nn	nn	nn	--	nn	nn	np	--	--	--	np	np	nn	nn	np	--	--	np	--	np	np	nn	nn	nn	nn
30941	<nnxnp>	{-1}	(nn,np)	--	nn	--	nn	--	nn	np	nn	--	np	--	np	nn	np	nn	np	np	--	--	--	np	nn	nn	--	--	nn	nn	--	--	--	nn	np	np	--	nn	--	--	--	--	--	--	np	nn	nn	nn	nn
12826	<nnxnp>	{-1}	(nn,np)	--	nn	np	nn	--	nn	np	nn	np	np	np	np	nn	np	nn	np	np	--	--	--	--	nn	nn	nn	nn	nn	nn	--	--	--	nn	--	np	np	nn	np	np	--	np	--	np	np	nn	nn	nn	nn
134145	<nnxnp>	{-1}	(nn,np)	np	nn	np	nn	np	nn	np	nn	np	np	np	np	nn	np	nn	nn	np	nn	np	np	np	nn	nn	nn	nn	nn	nn	np	np	np	nn	np	np	np	nn	np	np	--	np	np	np	np	nn	nn	nn	nn
136938	<nnxnp>	{-1}	(nn,np)	np	nn	np	nn	np	nn	np	nn	np	np	np	np	nn	np	nn	nn	np	--	np	np	--	nn	nn	nn	nn	nn	nn	np	np	np	nn	np	np	np	nn	np	np	--	np	np	np	np	nn	nn	nn	nn
53980	<nnxnp>	{-1}	(nn,np)	np	nn	np	nn	np	nn	np	nn	np	np	np	np	nn	np	nn	nn	np	nn	np	--	np	nn	nn	nn	nn	nn	nn	np	np	np	nn	np	np	np	nn	np	np	--	np	np	np	np	nn	nn	nn	nn
36948	<nnxnp>	{-1}	(nn,np)	np	nn	--	nn	np	nn	np	nn	np	np	np	np	nn	np	nn	nn	np	--	--	np	--	nn	nn	--	nn	nn	nn	--	--	--	--	np	np	np	nn	--	--	--	np	--	np	np	nn	nn	nn	nn
100173	<nnxnp>	{-1}	(nn,np)	--	nn	np	nn	np	nn	np	nn	--	--	np	np	nn	np	nn	nn	np	--	--	np	--	nn	nn	nn	nn	nn	nn	np	np	--	nn	np	np	np	nn	--	--	--	np	--	np	np	--	--	nn	nn
124587	<nnxnp>	{-1}	(nn,np)	--	nn	np	nn	np	nn	np	nn	--	np	np	np	nn	np	nn	--	--	nn	--	np	--	nn	nn	nn	--	nn	nn	np	--	--	--	np	np	np	nn	np	np	--	np	--	np	np	nn	nn	nn	nn
53711	<nnxnp>	{-0}	(nn,np)	nn	np	nn	np	--	np	nn	np	nn	nn	nn	nn	np	nn	np	np	nn	--	--	nn	--	np	np	np	nn	np	np	nn	nn	--	--	nn	nn	nn	np	nn	nn	--	nn	--	nn	nn	np	--	np	np
70369	<hkxhk>	{01}	(hh,hk,kk)	hk	hk	hk	hh	hk	hk	hk	hk	hk	hk	hk	hk	hk	hk	hh	hh	kk	hk	hk	hk	kk	hk	hk	--	hk	hh	hh	kk	kk	hk	hh	kk	kk	hk	hk	kk	kk	kk	kk	kk	kk	--	hk	--	hk	hh
69391	<nnxnp>	{-0}	(nn,np)	nn	np	nn	np	nn	np	nn	np	--	nn	nn	nn	np	nn	np	np	--	np	--	nn	nn	np	np	np	np	np	np	nn	nn	nn	np	nn	nn	nn	np	nn	nn	--	nn	nn	nn	nn	np	np	np	np
95449	<nnxnp>	{-1}	(nn,np)	np	nn	np	nn	np	nn	np	nn	np	np	np	np	nn	np	nn	nn	np	--	--	np	--	nn	nn	nn	nn	nn	nn	np	np	np	nn	np	np	np	nn	np	np	np	np	np	np	np	nn	nn	nn	nn
81484	<nnxnp>	{-1}	(nn,np)	--	nn	np	nn	np	nn	np	nn	np	np	np	np	nn	np	nn	nn	np	--	--	np	--	nn	nn	nn	nn	nn	nn	--	np	--	--	np	np	np	nn	np	np	--	np	--	np	np	nn	nn	nn	nn
129575	<nnxnp>	{-0}	(nn,np)	nn	np	nn	np	--	np	--	np	--	nn	nn	nn	np	nn	np	np	nn	--	np	nn	--	np	np	np	np	np	np	--	nn	--	--	nn	nn	nn	np	--	nn	--	nn	nn	--	nn	np	--	np	np
134476	<nnxnp>	{-1}	(nn,np)	--	nn	np	nn	--	nn	np	nn	np	--	np	np	nn	np	nn	--	--	--	--	--	--	nn	--	--	nn	nn	nn	np	--	--	nn	np	np	nn	nn	np	--	--	np	--	--	np	nn	nn	nn	nn
17320	<nnxnp>	{-1}	(nn,np)	np	nn	np	nn	np	nn	np	nn	np	np	np	np	nn	np	nn	nn	np	nn	--	np	np	nn	nn	nn	nn	nn	nn	np	np	np	nn	np	np	np	nn	np	np	np	np	nn	np	--	nn	nn	nn	nn
50592	<nnxnp>	{-1}	(nn,np)	--	nn	--	nn	np	nn	np	--	--	--	np	np	nn	np	--	nn	--	--	--	--	--	nn	nn	--	nn	--	nn	--	--	--	--	np	np	--	nn	--	--	--	--	--	np	np	nn	--	nn	nn
118623	<nnxnp>	{-1}	(nn,np)	np	nn	np	nn	np	--	np	nn	--	np	np	np	nn	np	nn	--	np	nn	np	np	np	nn	nn	nn	nn	nn	nn	np	--	np	nn	np	np	np	nn	np	np	--	np	np	np	np	nn	nn	nn	nn
71711	<nnxnp>	{-1}	(nn,np)	nn	nn	np	nn	np	nn	np	nn	np	np	np	np	nn	np	nn	nn	np	--	--	np	--	nn	nn	nn	nn	nn	nn	np	np	--	nn	np	np	np	nn	np	--	--	np	--	np	np	nn	nn	nn	nn
132453	<nnxnp>	{-0}	(nn,np)	--	np	nn	np	nn	np	nn	np	--	nn	nn	nn	np	nn	np	--	--	np	--	nn	--	np	--	--	np	--	np	--	--	--	--	nn	--	--	np	nn	--	--	nn	--	nn	np	np	--	np	--
81585	<nnxnp>	{-1}	(nn,np)	np	nn	np	nn	np	nn	np	nn	np	np	np	np	nn	np	nn	nn	np	nn	np	np	np	nn	nn	nn	nn	nn	nn	np	np	np	nn	np	np	np	nn	np	np	np	np	np	np	nn	nn	nn	nn	nn
98739	<nnxnp>	{-1}	(nn,np)	np	nn	np	nn	np	nn	np	nn	np	np	np	np	nn	np	nn	nn	np	nn	np	np	np	nn	nn	nn	nn	nn	nn	np	np	np	nn	np	np	np	nn	np	np	np	np	np	np	nn	nn	nn	nn	nn
205277	<nnxnp>	{-1}	(nn,np)	--	nn	np	nn	--	nn	np	nn	--	--	np	np	nn	np	nn	nn	--	--	--	--	--	nn	nn	nn	--	--	nn	--	np	--	--	np	np	--	nn	--	--	--	np	--	np	nn	nn	--	nn	nn
93141	<nnxnp>	{-0}	(nn,np)	nn	np	nn	np	nn	np	nn	np	nn	nn	nn	nn	np	nn	np	np	nn	--	--	nn	--	np	np	np	nn	np	np	nn	nn	nn	--	nn	nn	nn	np	nn	nn	--	nn	nn	nn	np	np	np	np	np
91572	<efxeg>	{00}	(ee,ef,eg,fg)	--	fg	ee	eg	ee	fg	ee	fg	ee	ee	ee	ee	fg	ee	eg	eg	ef	--	--	ee	--	--	fg	eg	fg	eg	eg	--	ef	--	--	ef	ef	ee	fg	ef	ef	--	ef	ef	ef	eg	fg	--	fg	eg
107531	<nnxnp>	{-0}	(nn,np)	--	np	nn	np	nn	np	nn	np	--	nn	nn	nn	np	nn	np	--	nn	--	--	--	--	--	--	--	np	--	np	--	--	--	--	nn	nn	--	np	nn	--	--	--	--	nn	--	np	np	np	np
20639	<nnxnp>	{-1}	(nn,np)	np	nn	np	nn	np	nn	np	nn	np	np	np	np	nn	np	nn	nn	np	--	np	np	--	nn	nn	nn	nn	nn	nn	nn	np	np	nn	np	np	np	nn	np	np	np	np	np	np	nn	nn	nn	nn	nn
123816	<efxeg>	{01}	(ee,ef,eg,fg)	eg	ef	eg	ee	eg	ef	eg	ef	eg	eg	eg	eg	ef	eg	ee	ee	fg	--	--	eg	--	--	ef	--	ef	ee	ee	--	fg	eg	--	fg	fg	eg	ef	--	--	fg	fg	fg	fg	ee	ef	--	ef	ee
58690	<nnxnp>	{-1}	(nn,np)	np	nn	np	nn	np	nn	np	nn	np	np	np	np	nn	np	nn	nn	np	--	np	np	--	nn	nn	nn	nn	nn	nn	np	np	np	nn	np	np	np	nn	np	np	np	np	np	np	nn	nn	nn	nn	nn
141355	<nnxnp>	{-1}	(nn,np)	--	nn	np	nn	np	nn	np	nn	--	--	np	np	nn	np	nn	nn	np	--	--	np	--	nn	nn	nn	nn	nn	nn	np	--	np	np	np	np	np	nn	np	--	--	np	--	np	nn	nn	--	nn	nn
61492	<hkxhk>	{11}	(hh,hk,kk)	--	hh	kk	hk	kk	hh	kk	hh	kk	kk	kk	kk	hh	kk	hk	hk	hk	--	hk	kk	kk	hh	hh	hk	hh	hk	hk	hk	hk	kk	hk	hk	hk	kk	hh	hk	hk	--	hk	--	hk	hk	hh	hh	hh	hk
93260	<nnxnp>	{-1}	(nn,np)	np	nn	np	nn	np	nn	np	nn	np	np	np	np	nn	np	nn	nn	np	--	--	np	np	nn	nn	nn	nn	nn	nn	--	np	np	nn	np	--	np	nn	np	np	np	np	--	np	nn	nn	--	nn	nn
48775	<nnxnp>	{-0}	(nn,np)	nn	np	nn	np	nn	np	nn	np	nn	nn	nn	nn	np	nn	np	np	nn	--	--	nn	--	np	np	np	np	np	np	nn	nn	nn	np	nn	nn	--	np	nn	nn	--	nn	--	nn	np	np	np	np	np
24002	<nnxnp>	{-0}	(nn,np)	nn	np	nn	np	nn	np	--	np	--	nn	nn	nn	np	nn	np	np	nn	--	nn	nn	--	np	np	np	--	--	np	nn	nn	nn	np	nn	nn	nn	np	--	nn	--	nn	--	nn	np	np	--	np	np
85241	<nnxnp>	{-1}	(nn,np)	--	nn	np	nn	np	nn	np	nn	np	np	np	np	nn	np	nn	nn	--	--	--	np	--	nn	np	nn	--	nn	nn	--	--	np	nn	--	--	np	nn	np	--	--	np	--	np	nn	nn	--	nn	nn
123616	<efxeg>	{10}	(ee,ef,eg,fg)	ef	eg	ef	fg	ef	eg	ef	eg	--	ef	ef	ef	eg	ef	fg	fg	ee	eg	--	ef	ee	eg	eg	fg	eg	fg	fg	ee	--	ee	fg	ee	ee	ef	eg	ee	ee	ee	ee	ee	ee	fg	eg	eg	eg	fg
40996	<nnxnp>	{-1}	(nn,np)	--	nn	np	nn	np	nn	np	nn	np	--	np	np	nn	np	nn	nn	np	--	np	--	--	nn	nn	nn	--	nn	nn	np	np	np	nn	np	np	np	nn	np	np	--	np	np	np	nn	nn	nn	nn	nn
65608	<hkxhk>	{00}	(hh,hk,kk)	hh	kk	hh	hk	hh	kk	hh	kk	hh	hh	hh	hh	kk	hh	hk	hk	hk	--	--	hh	--	kk	kk	hk	kk	hk	hk	hk	hk	hh	hk	hk	hk	hh	kk	hk	hk	--	hk	--	hk	hk	kk	kk	kk	hk
10038	<nnxnp>	{-1}	(nn,np)	np	nn	np	nn	np	nn	np	nn	np	np	np	np	nn	np	nn	nn	np	--	--	np	np	nn	nn	nn	nn	nn	nn	np	np	np	nn	np	np	np	nn	np	np	np	np	np	np	nn	nn	nn	nn	nn
206034	<nnxnp>	{-0}	(nn,np)	nn	np	nn	np	nn	np	nn	np	nn	nn	nn	nn	np	nn	np	np	nn	np	--	nn	nn	np	np	np	np	np	np	nn	nn	nn	np	nn	nn	nn	np	np	nn	nn	nn	nn	nn	np	np	--	np	np
16166	<nnxnp>	{-0}	(nn,np)	nn	np	--	np	nn	np	nn	np	nn	nn	--	nn	np	nn	np	np	nn	np	nn	nn	--	np	np	np	np	np	np	nn	nn	nn	np	nn	nn	nn	np	--	nn	nn	nn	nn	nn	np	np	np	np	np
115257	<hkxhk>	{11}	(hh,hk,kk)	kk	hh	kk	hk	kk	hh	kk	hh	kk	kk	kk	kk	hh	kk	hk	hk	hk	hh	--	kk	hk	hh	hh	hk	hh	hk	hk	hk	hk	kk	hk	hk	hk	kk	hh	hk	hk	hk	hk	--	hk	hk	hh	hh	hh	hk
121360	<hkxhk>	{00}	(hh,hk,kk)	--	kk	hh	hk	hh	kk	hh	kk	hh	hh	hh	hh	kk	hh	hk	hk	hk	kk	hk	hh	hk	kk	kk	hk	kk	hk	hk	hk	hk	hh	hk	hk	hk	hh	kk	hk	hk	hk	hk	hk	hk	--	kk	kk	kk	hk
22720	<hkxhk>	{11}	(hh,hk,kk)	kk	hh	kk	hk	kk	hh	--	hh	kk	kk	kk	kk	hh	kk	hk	hk	hk	hh	hk	kk	hk	hh	hh	hk	hh	hk	hk	hk	hk	kk	hk	hk	hk	kk	hh	hk	hk	--	hk	hk	hk	hk	--	hh	hh	hk
7342	<nnxnp>	{-1}	(nn,np)	np	nn	np	nn	np	nn	np	nn	np	np	np	np	nn	np	nn	nn	np	--	--	np	--	--	nn	nn	nn	nn	nn	np	np	np	nn	np	np	--	nn	--	np	--	np	np	np	nn	nn	--	nn	nn
24063	<nnxnp>	{-1}	(nn,np)	np	nn	np	nn	np	nn	np	nn	np	np	np	np	nn	np	nn	nn	np	nn	np	np	--	nn	nn	nn	nn	nn	nn	np	np	np	nn	np	np	np	nn	np	--	--	np	--	np	nn	nn	nn	nn	nn
51330	<hkxhk>	{11}	(hh,hk,kk)	kk	hh	--	hk	kk	hh	kk	hh	kk	kk	kk	kk	hh	kk	hk	hk	hk	--	--	kk	--	hh	hh	hk	hh	hk	hk	hk	hk	kk	hk	hk	hk	--	hh	hk	--	--	hk	hk	hk	--	hh	hh	hh	hk
207693	<nnxnp>	{-0}	(nn,np)	nn	np	nn	np	nn	np	nn	np	nn	nn	nn	nn	np	nn	np	np	nn	np	--	nn	--	np	np	np	np	np	np	nn	nn	nn	np	nn	--	nn	np	nn	nn	nn	nn	--	nn	np	np	np	np	np
23224	<hkxhk>	{11}	(hh,hk,kk)	kk	hh	--	hk	kk	hh	kk	hh	kk	kk	--	kk	hh	kk	hk	hk	hk	hh	hk	kk	hk	hh	hh	hk	hh	hk	hk	hk	hk	kk	hk	hk	hk	kk	hh	hk	hk	hk	hk	--	hk	hk	hh	hh	hh	hk
30739	<nnxnp>	{-0}	(nn,np)	nn	np	nn	np	nn	np	nn	np	nn	nn	nn	nn	np	nn	np	np	nn	--	np	nn	np	np	np	np	np	np	np	nn	nn	nn	np	nn	nn	nn	np	nn	nn	nn	nn	nn	nn	np	np	np	np	np
52545	<nnxnp>	{-0}	(nn,np)	nn	np	nn	np	nn	np	nn	np	nn	--	--	nn	np	nn	np	np	nn	--	--	nn	--	np	np	np	np	np	np	nn	nn	nn	--	nn	--	nn	np	nn	nn	--	nn	nn	nn	np	np	np	np	np
45451	<nnxnp>	{-0}	(nn,np)	nn	np	nn	np	nn	np	nn	np	--	--	--	nn	np	nn	np	np	--	--	--	nn	--	np	np	--	--	np	np	--	nn	--	np	nn	nn	nn	np	--	--	--	nn	--	nn	np	np	--	np	np
25079	<nnxnp>	{-1}	(nn,np)	np	nn	np	nn	np	nn	np	nn	np	np	np	np	nn	np	nn	nn	np	nn	--	np	np	nn	nn	nn	nn	nn	nn	np	np	np	nn	np	np	np	nn	np	np	--	np	--	np	nn	nn	nn	nn	nn
126034	<nnxnp>	{-0}	(nn,np)	nn	np	nn	np	nn	np	nn	np	nn	nn	nn	nn	np	nn	np	np	nn	np	np	nn	nn	np	np	np	np	np	np	nn	nn	nn	np	nn	nn	nn	np	nn	nn	nn	nn	nn	nn	np	np	np	np	np
11089	<hkxhk>	{00}	(hh,hk,kk)	hh	kk	hh	hk	hh	kk	hh	kk	hh	hh	hh	hh	kk	hh	hk	hk	hk	--	--	hh	--	kk	kk	hk	kk	hk	hk	--	--	hh	hk	hk	hk	hh	kk	hk	hk	--	hk	--	hk	hk	kk	kk	kk	hk
113283	<nnxnp>	{-0}	(nn,np)	nn	np	nn	np	nn	np	nn	np	nn	nn	nn	nn	np	nn	np	np	nn	--	np	nn	nn	np	np	np	np	np	np	nn	nn	nn	np	nn	nn	nn	np	nn	nn	--	nn	--	nn	np	np	--	np	np
96764	<nnxnp>	{-0}	(nn,np)	--	np	nn	np	nn	np	nn	np	nn	--	nn	np	np	nn	np	np	--	--	--	--	--	np	--	np	np	np	np	nn	--	nn	np	--	nn	--	np	nn	--	--	nn	--	nn	np	np	--	np	np
33280	<hkxhk>	{11}	(hh,hk,kk)	kk	hh	kk	hk	kk	hh	kk	hh	kk	--	kk	--	hh	kk	hk	hk	hk	--	--	kk	--	hh	hh	hk	hh	hk	hk	hk	hk	--	hk	hk	hk	kk	hh	hk	hk	hk	hk	hk	hk	hk	hh	hh	hh	hk
23905	<nnxnp>	{-1}	(nn,np)	np	nn	np	nn	np	nn	np	nn	np	np	np	np	nn	np	nn	nn	np	nn	np	--	np	nn	nn	nn	nn	nn	nn	np	np	nn	nn	np	np	np	nn	np	np	np	np	np	np	nn	nn	nn	nn	nn
96050	<nnxnp>	{-1}	(nn,np)	np	nn	np	nn	np	nn	np	nn	--	--	np	np	nn	np	nn	nn	--	--	--	np	--	nn	nn	--	nn	--	nn	--	np	--	nn	np	np	--	nn	--	--	--	np	--	nn	nn	--	--	nn	nn
204936	<nnxnp>	{-1}	(nn,np)	--	nn	--	nn	np	nn	np	nn	--	--	np	np	nn	np	nn	nn	--	--	--	--	--	--	nn	nn	nn	--	nn	--	--	--	--	--	np	np	nn	--	--	--	--	--	--	nn	nn	nn	nn	nn
5386	<nnxnp>	{-0}	(nn,np)	--	np	--	np	--	np	nn	--	--	nn	--	np	np	nn	np	--	--	--	--	nn	--	np	--	np	np	np	np	--	--	--	np	--	nn	nn	np	nn	--	--	np	--	--	np	np	np	np	np
31220	<nnxnp>	{-1}	(nn,np)	nn	nn	nn	nn	nn	nn	nn	nn	np	np	nn	nn	nn	nn	nn	nn	--	--	--	--	np	np	np	--	nn	nn	nn	np	np	--	--	nn	np	--	nn	np	np	--	np	np	nn	np	nn	nn	nn	nn
50951	<hkxhk>	{11}	(hh,hk,kk)	hh	hh	hk	hh	hk	hh	hh	hk	kk	hk	hh	hk	hk	hh	hh	hk	hk	hh	--	--	--	hk	kk	hk	hh	hh	hh	kk	kk	hk	hh	hk	--	hk	hk	--	hk	--	hk	hk	hk	kk	hk	hk	hk	hk
90170	<hkxhk>	{00}	(hh,hk,kk)	kk	kk	hk	kk	hk	kk	kk	hk	hh	hk	kk	hk	hk	kk	kk	hk	hk	--	--	hk	--	hk	hh	hk	kk	kk	kk	hh	hh	hh	kk	hk	hh	hk	hk	kk	hk	kk	hk	hk	hk	hh	hk	hk	hk	hk
101544	<nnxnp>	{-1}	(nn,np)	--	nn	nn	nn	nn	nn	nn	nn	np	np	nn	nn	nn	nn	nn	nn	nn	--	--	np	np	np	np	np	nn	--	nn	np	np	np	nn	nn	np	nn	nn	nn	nn	--	np	np	nn	np	nn	nn	nn	nn
93536	<hkxhk>	{11}	(hh,hk,kk)	hh	hh	hk	hh	hk	hh	hh	hk	kk	--	hh	hk	hk	hh	hh	hk	hk	--	--	--	hk	hk	hk	hk	hh	hh	hh	kk	--	--	hh	hk	kk	--	hk	hh	hh	--	hk	hk	hk	kk	hk	hk	hk	hk
102967	<hkxhk>	{11}	(hh,hk,kk)	hh	hk	hk	hh	hk	hh	hk	hk	kk	hk	hh	hk	hk	hh	hh	hk	hk	hh	--	hk	--	hk	kk	hk	hh	hh	hh	kk	kk	kk	hh	hk	kk	hk	hk	hh	hh	--	hk	--	hk	kk	hk	hk	hk	hk
84117	<efxeg>	{10}	(ee,ef,eg,fg)	--	ef	fg	eg	--	eg	fg	eg	--	--	fg	--	fg	eg	eg	fg	--	--	eg	--	--	ee	ef	ee	eg	--	eg	--	--	--	--	fg	--	fg	fg	--	--	--	ee	--	fg	ef	--	--	fg	fg
78937	<hkxhk>	{11}	(hh,hk,kk)	hh	kk	hk	hh	hk	hh	hk	hh	kk	--	hk	hk	hk	hh	hh	hk	hk	hh	--	hk	hk	hk	kk	hk	hh	hh	hh	hk	--	--	--	hk	kk	hk	hk	hh	hh	--	hk	--	hk	kk	hk	--	hk	hk
107612	<nnxnp>	{-0}	(nn,np)	np	nn	np	np	np	np	np	np	nn	nn	np	np	np	np	np	np	np	--	--	np	nn	nn	nn	nn	np	np	np	nn	nn	nn	np	np	nn	np	np	np	np	np	nn	nn	np	nn	np	np	np	np
12619	<efxeg>	{01}	(ee,ef,eg,fg)	ef	eg	ee	ef	--	ef	ee	ef	eg	fg	ee	ee	ee	ef	ef	ee	ee	ee	--	ee	--	fg	eg	fg	ef	ee	ef	--	eg	eg	ef	ee	eg	ee	ee	ef	ef	--	eg	--	ee	eg	ee	ee	ee	ee
59102	<nnxnp>	{-1}	(nn,np)	nn	np	nn	nn	nn	nn	nn	nn	np	np	nn	nn	nn	nn	nn	nn	nn	nn	np	nn	np	np	np	np	nn	nn	nn	np	np	np	nn	nn	np	nn	nn	nn	nn	--	np	np	nn	np	nn	nn	nn	nn
39193	<nnxnp>	{-1}	(nn,np)	nn	np	nn	nn	nn	nn	nn	nn	--	--	nn	nn	nn	nn	nn	nn	nn	--	--	nn	--	np	np	--	nn	nn	nn	np	np	np	nn	nn	np	nn	nn	nn	nn	--	np	np	nn	np	nn	nn	nn	nn
597	<hkxhk>	{11}	(hh,hk,kk)	hh	kk	hk	hh	hk	hh	hk	hh	kk	hk	hk	hk	hk	hh	hh	hk	hk	hh	hh	hk	hk	hk	kk	hk	hh	hh	hh	--	kk	kk	hh	hk	kk	hk	hk	hh	hh	hh	kk	hk	hk	kk	hk	hk	hk	hk
9904	<nnxnp>	{-0}	(nn,np)	--	nn	np	np	np	np	np	np	nn	nn	np	np	np	np	np	np	np	--	--	np	nn	nn	nn	nn	np	np	np	nn	--	--	np	np	nn	np	np	np	np	--	nn	nn	np	nn	np	np	np	np
128302	<nnxnp>	{-0}	(nn,np)	nn	nn	np	np	np	np	np	np	nn	nn	np	np	np	np	np	np	--	--	--	--	--	nn	nn	nn	np	np	np	nn	--	nn	--	np	nn	--	np	np	--	--	nn	--	np	nn	np	--	np	np
111156	<efxeg>	{11}	(ee,ef,eg,fg)	ee	fg	ee	ee	ef	ee	ef	ee	--	eg	ef	ef	ef	ee	ee	ef	ef	--	--	ef	--	eg	fg	eg	ee	ee	ee	--	--	--	ee	ef	fg	ef	ef	ee	ee	--	--	--	ef	fg	ee	ef	--	ef
81906	<nnxnp>	{-1}	(nn,np)	nn	np	nn	nn	nn	nn	nn	nn	np	np	nn	nn	nn	nn	nn	nn	nn	nn	--	nn	np	np	np	np	nn	nn	--	np	np	np	nn	nn	np	nn	nn	nn	nn	nn	np	nn	nn	np	nn	nn	--	nn
250936	<nnxnp>	{-1}	(nn,np)	--	np	nn	nn	nn	nn	nn	nn	np	np	nn	nn	--	nn	np	nn	nn	nn	--	nn	np	--	np	np	nn	nn	--	np	--	np	--	nn	np	nn	nn	nn	--	--	np	--	nn	np	nn	nn	nn	nn
108418	<hkxhk>	{10}	(hh,hk,kk)	hk	hk	kk	hk	kk	hk	kk	hk	hk	hh	kk	kk	kk	hk	hh	kk	kk	--	--	kk	--	hh	hk	hh	hk	hk	--	hk	hk	hk	hk	kk	hk	kk	kk	hk	hk	kk	hk	hh	kk	hk	kk	kk	kk	kk
207538	<nnxnp>	{-1}	(nn,np)	nn	np	nn	nn	nn	nn	nn	nn	--	--	nn	nn	nn	nn	np	nn	--	--	--	nn	--	np	--	--	--	--	np	--	--	--	nn	nn	np	--	nn	--	--	--	np	--	nn	np	nn	--	nn	nn
105237	<hkxhk>	{01}	(hh,hk,kk)	hk	hk	hh	hk	hh	hk	hh	hk	hk	kk	hh	hh	hh	hk	kk	hh	hh	--	--	hh	--	kk	hk	kk	hk	hk	kk	hk	--	hk	hk	hh	hk	hh	hh	hk	hk	--	hk	kk	hh	hk	hh	hh	hh	hh
18888	<efxeg>	{10}	(ee,ef,eg,fg)	--	ef	fg	eg	fg	eg	fg	eg	ef	--	fg	fg	fg	ee	ee	fg	--	--	--	--	--	ee	--	--	eg	--	ee	--	--	--	--	fg	ef	--	fg	eg	--	--	ef	ee	fg	ef	fg	--	fg	fg
7187	<efxeg>	{10}	(ee,ef,eg,fg)	eg	ef	fg	eg	fg	eg	fg	eg	ef	ee	fg	fg	fg	eg	ee	fg	fg	--	eg	fg	--	ee	ef	ee	eg	eg	ee	ef	ef	--	eg	fg	ef	fg	fg	eg	eg	eg	ef	--	fg	ef	fg	fg	fg	fg
126263	<nnxnp>	{-1}	(nn,np)	--	np	nn	nn	nn	--	nn	nn	--	np	--	--	nn	nn	np	--	--	--	--	nn	--	np	np	np	nn	nn	np	--	--	--	--	nn	np	--	nn	nn	--	--	np	--	--	np	--	--	--	nn
101206	<efxeg>	{00}	(ee,ef,eg,fg)	--	ee	--	fg	--	--	eg	fg	--	--	eg	eg	eg	fg	ef	eg	--	--	--	--	--	--	--	ef	fg	--	ef	--	--	--	--	eg	ee	eg	eg	--	--	--	ee	--	eg	ee	--	--	eg	eg
39340	<nnxnp>	{-0}	(nn,np)	np	nn	np	np	np	np	np	np	nn	nn	np	np	np	np	nn	np	np	nn	--	np	np	nn	nn	nn	np	np	nn	nn	nn	nn	np	np	nn	np	np	np	np	np	nn	--	np	nn	np	np	np	np
108053	<efxeg>	{11}	(ee,ef,eg,fg)	ee	fg	ef	ee	ef	ee	ef	ee	fg	eg	ef	ef	ef	ee	eg	ef	ef	eg	--	ef	--	eg	fg	eg	ee	ee	eg	fg	fg	fg	eg	ef	fg	ef	ef	ee	ee	ee	fg	eg	ef	fg	ef	ef	ef	ef
101645	<hkxhk>	{10}	(hh,hk,kk)	hk	hk	kk	hk	kk	hk	kk	hk	hk	hh	kk	kk	kk	hk	hh	kk	kk	hh	hk	kk	--	hh	hk	hh	hk	hk	hh	hk	hk	hk	hh	kk	hk	kk	kk	hk	hk	kk	hk	hh	kk	hk	kk	kk	kk	kk
84344	<hkxhk>	{11}	(hh,hk,kk)	hh	kk	hk	hh	hk	hh	hk	hh	kk	hk	hk	hk	hk	hh	hk	hk	hk	--	--	hk	hh	hk	kk	hk	hh	hh	hk	kk	kk	kk	--	hk	kk	hk	hk	--	hh	--	kk	--	hk	hk	hk	hk	hk	hk
48079	<nnxnp>	{-0}	(nn,np)	--	--	--	np	--	np	np	np	nn	nn	np	np	np	np	nn	np	--	--	--	--	--	nn	--	nn	np	np	nn	nn	--	--	--	np	nn	--	np	--	np	nn	nn	--	np	np	--	--	np	np
94330	<nnxnp>	{-1}	(nn,np)	nn	np	nn	nn	nn	nn	np	nn	np	np	nn	nn	nn	nn	np	nn	nn	np	--	nn	nn	np	np	np	nn	nn	np	np	np	np	np	nn	np	nn	nn	nn	nn	--	np	np	nn	nn	nn	nn	nn	nn
122834	<nnxnp>	{-0}	(nn,np)	--	nn	np	np	np	np	nn	np	nn	nn	np	np	np	nn	nn	np	np	--	--	np	--	nn	nn	--	np	np	nn	nn	nn	--	nn	np	nn	--	np	--	--	--	nn	--	np	np	np	np	np	np
59232	<nnxnp>	{-0}	(nn,np)	np	nn	np	np	np	np	nn	np	nn	nn	np	np	np	nn	nn	np	np	--	--	np	--	nn	nn	nn	np	np	nn	nn	nn	nn	nn	np	nn	np	np	--	np	np	nn	nn	np	np	np	--	np	np
100066	<nnxnp>	{-0}	(nn,np)	np	nn	np	np	np	np	nn	np	--	nn	np	np	np	nn	nn	np	np	--	--	np	--	nn	nn	nn	np	np	nn	nn	nn	--	nn	np	nn	--	np	np	np	--	nn	--	np	np	nn	np	np	np
102962	<hkxhk>	{11}	(hh,hk,kk)	hk	kk	hk	hh	hk	hh	kk	hh	hk	hk	hk	hk	hk	hk	hk	hk	hk	hk	--	kk	hh	hk	hk	hk	hh	hh	hk	kk	kk	kk	hk	hk	kk	hk	hk	--	hh	hh	kk	hh	hk	hk	kk	hk	hk	hk
18516	<efxeg>	{01}	(ee,ef,eg,fg)	ef	eg	ee	ef	ee	fg	eg	ef	ee	fg	ee	ee	ee	fg	fg	ee	ee	--	--	eg	ef	fg	eg	fg	ef	ef	fg	eg	eg	eg	fg	ee	eg	ee	ee	ef	ef	--	eg	ef	ee	ee	eg	ee	ee	ee
40753	<nnxnp>	{-1}	(nn,np)	nn	np	nn	nn	nn	np	np	nn	nn	np	nn	nn	nn	np	np	nn	nn	--	--	np	nn	np	np	np	nn	nn	np	np	np	--	np	nn	np	nn	nn	nn	nn	--	np	nn	--	nn	np	nn	nn	nn
40779	<nnxnp>	{-1}	(nn,np)	nn	np	nn	nn	np	np	np	nn	nn	np	nn	nn	nn	np	np	nn	nn	np	nn	--	nn	np	np	np	nn	--	np	np	np	--	np	nn	np	nn	nn	nn	--	--	np	nn	nn	nn	np	nn	nn	nn
31532	<nnxnp>	{-1}	(nn,np)	nn	np	nn	nn	--	np	np	nn	nn	np	nn	nn	nn	np	np	nn	nn	np	--	np	--	np	np	np	nn	nn	np	np	--	--	np	--	np	nn	nn	nn	--	--	np	nn	nn	nn	np	nn	nn	nn
53279	<hkxhk>	{01}	(hh,hk,kk)	--	hk	hh	hk	hh	kk	hk	hk	hh	kk	hk	hh	hk	kk	kk	hh	hh	--	--	hk	hh	kk	hk	kk	hk	hk	kk	--	--	--	kk	hh	hh	hh	hh	hk	--	hk	hk	--	hh	hh	hk	--	hh	hk
125983	<nnxnp>	{-1}	(nn,np)	nn	np	nn	nn	nn	np	np	nn	nn	np	np	nn	np	np	np	nn	nn	np	--	np	nn	np	np	np	nn	nn	np	np	np	np	np	nn	nn	nn	nn	nn	nn	--	np	nn	nn	nn	np	nn	nn	np
206964	<nnxnp>	{-1}	(nn,np)	np	np	nn	nn	nn	np	np	nn	nn	np	np	nn	np	np	np	nn	nn	np	nn	np	--	np	np	np	nn	nn	np	--	np	--	np	nn	nn	nn	nn	nn	nn	--	np	nn	nn	nn	np	nn	nn	np
15014	<nnxnp>	{-1}	(nn,np)	nn	np	nn	nn	nn	np	np	nn	nn	np	np	nn	np	np	np	nn	nn	np	nn	--	nn	np	np	np	nn	nn	np	np	np	np	np	nn	nn	nn	nn	nn	nn	--	np	nn	nn	nn	np	nn	nn	np
20214	<nnxnp>	{-0}	(nn,np)	np	nn	np	np	np	nn	nn	np	np	nn	nn	np	nn	nn	nn	np	np	nn	np	nn	np	nn	nn	nn	np	np	nn	nn	nn	nn	nn	np	np	np	np	np	np	nn	nn	np	np	--	nn	np	np	nn
24336	<nnxnp>	{-1}	(nn,np)	nn	np	--	nn	nn	np	np	nn	nn	np	np	nn	np	np	np	nn	nn	--	--	np	--	np	np	nn	nn	nn	np	--	np	--	np	nn	nn	nn	nn	nn	nn	--	np	--	nn	nn	np	nn	nn	np
89144	<nnxnp>	{-1}	(nn,np)	nn	np	--	nn	nn	np	np	nn	nn	np	np	nn	np	np	np	nn	nn	np	np	np	nn	np	np	np	nn	nn	np	nn	np	--	np	nn	nn	nn	nn	nn	nn	np	np	nn	nn	nn	np	nn	nn	np
72415	<hkxhk>	{10}	(hh,hk,kk)	hk	hk	kk	hk	kk	hh	hk	hk	kk	--	hk	kk	hk	hh	hh	kk	kk	--	--	hk	--	hh	hk	hh	hk	hk	hh	hk	hk	hk	hh	kk	kk	kk	kk	hk	hk	hh	hk	hk	kk	kk	hk	kk	kk	hk
34312	<hkxhk>	{10}	(hh,hk,kk)	hk	hk	kk	hk	kk	hh	hk	hk	kk	hh	hk	kk	hk	hh	hh	kk	kk	hh	--	hk	hk	hh	hk	hh	hk	hk	hh	hk	hk	--	hh	kk	kk	kk	kk	hk	hk	hk	hk	hk	kk	kk	--	kk	kk	hk
42228	<hkxhk>	{11}	(hh,hk,kk)	hh	kk	hk	hh	kk	hk	kk	hh	hk	hk	kk	hk	kk	hk	hk	hk	hk	--	--	kk	hh	hk	kk	hk	--	hh	hk	kk	kk	kk	hk	hk	hk	hk	hk	hh	hh	hk	kk	hh	hk	hk	kk	hk	hk	kk
133053	<hkxhk>	{10}	(hh,hk,kk)	hk	hk	kk	hk	hk	hh	hk	hk	kk	hh	hk	kk	hk	hh	hh	hk	kk	hh	hh	hk	--	hh	hk	hh	hh	hk	--	hk	hk	hk	hh	kk	kk	kk	kk	hk	hk	hh	hk	hk	kk	kk	hk	kk	kk	hk
92278	<nnxnp>	{-0}	(nn,np)	np	nn	np	np	nn	nn	nn	np	np	nn	nn	np	nn	nn	nn	nn	np	nn	nn	nn	np	nn	nn	nn	nn	np	nn	nn	nn	nn	nn	np	np	np	np	np	np	nn	nn	np	np	np	nn	np	np	nn
66075	<nnxnp>	{-1}	(nn,np)	nn	np	nn	nn	np	np	np	nn	nn	np	np	np	np	np	np	np	nn	--	--	--	--	np	np	np	np	nn	np	np	np	np	np	nn	nn	nn	nn	nn	nn	--	np	nn	nn	nn	np	nn	nn	np
39753	<nnxnp>	{-1}	(nn,np)	--	np	nn	nn	np	np	np	nn	nn	--	np	np	np	np	np	np	--	--	--	--	--	--	np	np	--	--	np	--	--	--	--	nn	nn	--	nn	nn	nn	--	np	--	nn	nn	--	nn	nn	np
100941	<efxeg>	{11}	(ee,ef,eg,fg)	ee	fg	ef	ee	fg	eg	fg	ee	ef	ee	fg	fg	fg	eg	eg	fg	ef	--	eg	fg	ee	eg	fg	eg	eg	--	eg	fg	fg	fg	--	ef	ef	ef	ef	ee	ee	eg	ef	--	ef	ef	fg	ef	ef	fg
98630	<efxeg>	{11}	(ee,ef,eg,fg)	ee	fg	ef	ee	fg	eg	fg	ee	--	ee	fg	fg	fg	eg	eg	fg	--	--	--	fg	ee	eg	fg	eg	eg	ee	eg	--	fg	fg	eg	ef	ef	ee	ef	ee	ee	--	ef	ee	ef	ef	fg	ef	ef	fg
44906	<efxeg>	{01}	(ee,ef,eg,fg)	--	eg	ee	ef	eg	fg	eg	ef	--	--	eg	eg	eg	fg	fg	eg	ee	--	--	--	--	fg	--	--	fg	ef	fg	--	eg	eg	--	ee	ee	ee	ee	--	ef	--	--	--	ee	ee	eg	ee	ee	eg
16796	<hkxhk>	{00}	(hh,hk,kk)	hk	hh	hk	kk	hh	hk	hh	kk	hk	kk	hh	hh	hh	hk	hk	hh	hk	--	hk	hh	kk	hk	hh	hk	hk	kk	hk	hh	hh	--	hk	hk	hk	hk	hk	--	kk	hk	hk	kk	hk	hk	hh	hk	hk	hh
78261	<hkxhk>	{11}	(hh,hk,kk)	hk	kk	hk	hh	kk	hk	kk	hh	hk	hh	kk	kk	kk	hk	hk	kk	hk	hk	--	kk	hh	hk	kk	hk	hk	hh	hk	kk	kk	kk	hk	hk	hk	hk	hk	hh	hh	--	hk	hh	hk	hk	kk	hk	hk	kk
87937	<hkxhk>	{00}	(hh,hk,kk)	hk	hh	hk	kk	hh	hk	hh	kk	hk	kk	hh	hh	--	hk	hk	hh	hk	--	hk	hh	kk	hk	hh	hk	hk	kk	hk	hh	hh	hh	hk	hk	hk	hk	hk	hk	kk	hk	hk	kk	hk	hk	hh	hk	hk	hh
39405	<nnxnp>	{-1}	(nn,np)	np	np	nn	nn	np	np	np	nn	--	nn	np	np	np	np	np	np	nn	--	--	np	--	np	np	np	np	nn	np	np	--	--	np	nn	nn	nn	nn	nn	np	--	nn	--	nn	nn	np	nn	nn	np
121506	<hkxhk>	{10}	(hh,hk,kk)	hh	hk	kk	hk	hk	hh	hk	hk	kk	hk	hk	hk	hk	hh	hh	hk	kk	hh	hh	hk	--	hh	hk	hh	hh	hk	hh	hk	hk	hk	hh	kk	kk	kk	kk	hk	hk	hh	kk	hk	kk	kk	hk	kk	kk	hk
104462	<nnxnp>	{-1}	(nn,np)	np	np	nn	nn	np	np	np	nn	nn	np	np	np	np	np	np	np	nn	np	np	np	nn	np	np	np	np	nn	np	np	np	np	np	nn	nn	nn	nn	nn	nn	np	nn	nn	nn	nn	np	nn	nn	np
49299	<nnxnp>	{-1}	(nn,np)	np	np	nn	nn	np	np	np	nn	nn	np	np	np	np	np	np	np	nn	np	--	np	nn	np	np	np	np	nn	np	np	np	np	np	nn	nn	nn	nn	nn	nn	np	nn	nn	nn	nn	np	nn	nn	np
72831	<hkxhk>	{00}	(hh,hk,kk)	hk	hh	hk	kk	hh	hk	hh	kk	hk	hk	hh	hh	hh	hk	hk	hh	hk	--	--	--	kk	hk	hh	hk	hk	kk	hk	hh	hh	hh	hk	hk	hk	hk	hk	kk	hk	--	hk	--	hk	hk	hh	hk	hk	hh
198443	<nnxnp>	{-1}	(nn,np)	np	np	--	nn	np	np	np	nn	nn	np	np	np	np	np	np	np	nn	--	np	--	--	np	np	--	--	nn	np	np	np	np	--	nn	nn	nn	nn	nn	--	--	nn	--	nn	nn	np	nn	nn	np
141327	<nnxnp>	{-1}	(nn,np)	np	np	nn	nn	np	np	np	nn	nn	np	np	np	np	np	np	np	nn	--	np	np	nn	np	np	np	np	nn	np	np	np	np	np	nn	nn	nn	nn	nn	nn	np	nn	nn	nn	nn	np	nn	nn	np
127713	<nnxnp>	{-1}	(nn,np)	np	nn	nn	nn	np	np	np	nn	nn	np	np	np	np	nn	np	nn	np	np	--	np	--	np	np	np	np	nn	np	np	np	np	np	nn	nn	nn	nn	nn	nn	nn	nn	np	nn	nn	np	nn	nn	np
30114	<nnxnp>	{-1}	(nn,np)	np	nn	nn	nn	np	np	np	nn	nn	np	np	np	np	nn	np	nn	--	--	--	--	--	np	np	np	np	--	np	np	--	np	--	nn	nn	nn	nn	nn	nn	nn	nn	--	nn	nn	np	--	nn	np
138587	<nnxnp>	{-1}	(nn,np)	np	nn	nn	nn	np	nn	np	nn	nn	np	np	np	np	nn	np	nn	np	--	np	np	nn	np	nn	np	np	nn	np	np	np	np	np	nn	nn	nn	nn	nn	nn	nn	np	np	nn	nn	np	nn	nn	np
126980	<nnxnp>	{-1}	(nn,np)	np	nn	--	nn	np	nn	np	nn	nn	np	np	np	np	nn	np	nn	np	--	--	np	--	np	nn	np	np	nn	np	--	np	--	np	--	nn	nn	nn	--	nn	nn	np	np	nn	nn	np	nn	nn	np
14414	<nnxnp>	{-1}	(nn,np)	--	nn	nn	nn	np	nn	np	nn	--	--	np	np	np	nn	np	nn	np	np	--	--	--	np	nn	np	np	nn	np	--	np	np	--	nn	nn	nn	nn	nn	nn	--	--	--	nn	nn	np	nn	nn	np
113201	<nnxnp>	{-1}	(nn,np)	--	nn	nn	nn	--	nn	np	nn	nn	--	np	np	np	nn	np	nn	np	--	--	np	nn	np	nn	np	np	nn	np	--	--	--	np	nn	nn	nn	nn	nn	nn	nn	np	--	nn	nn	np	nn	nn	--
30126	<hkxhk>	{00}	(hh,hk,kk)	hk	hk	hk	kk	hh	kk	hh	kk	hk	--	hh	hh	hh	kk	hk	hk	hh	--	hk	hh	kk	hk	kk	hk	hk	kk	hk	hh	hh	hh	--	hk	hk	hk	hk	--	kk	--	hh	hk	hk	hk	hh	hk	hk	hh
16954	<hkxhk>	{00}	(hh,hk,kk)	hk	hk	hk	kk	hh	kk	hh	kk	hk	hk	--	hh	hh	kk	hk	hk	hh	--	--	hh	kk	hk	hk	hk	hk	--	hk	hh	hk	hk	hk	hk	hk	hk	hk	kk	--	--	hk	--	hk	hk	hh	hh	hk	hh
29310	<nnxnp>	{-1}	(nn,np)	--	nn	nn	nn	np	nn	np	nn	nn	--	np	np	np	nn	np	nn	np	--	--	--	--	np	nn	np	np	--	np	np	np	np	np	nn	nn	nn	nn	--	--	--	np	--	nn	nn	np	np	nn	nn
99754	<nnxnp>	{-1}	(nn,np)	np	nn	nn	nn	np	nn	np	nn	nn	np	np	np	np	nn	np	nn	--	nn	--	np	--	np	--	--	--	nn	np	--	np	np	--	--	nn	nn	nn	nn	--	--	np	--	nn	nn	np	--	nn	nn
39085	<nnxnp>	{-1}	(nn,np)	--	nn	nn	nn	np	nn	np	nn	--	--	np	np	np	nn	np	nn	np	--	--	--	--	np	np	--	--	--	np	np	--	--	np	nn	nn	--	nn	--	--	--	--	--	nn	nn	np	--	nn	nn
2650	<nnxnp>	{-1}	(nn,np)	--	nn	nn	nn	np	nn	np	nn	--	--	np	np	np	nn	np	nn	np	nn	--	--	--	np	nn	np	np	--	np	--	np	--	np	np	nn	nn	nn	--	--	--	np	--	nn	nn	np	--	nn	nn
26644	<nnxnp>	{-1}	(nn,np)	np	nn	nn	nn	np	nn	np	nn	nn	np	np	np	np	nn	np	nn	np	--	--	np	--	np	nn	np	np	nn	np	--	np	np	np	np	nn	nn	nn	nn	np	--	np	np	nn	nn	np	np	nn	nn
132646	<nnxnp>	{-1}	(nn,np)	--	nn	nn	nn	np	nn	np	nn	--	np	--	np	np	nn	np	nn	np	--	--	--	--	np	nn	np	np	nn	np	--	np	--	--	np	nn	--	nn	nn	--	--	nn	--	nn	nn	np	--	nn	--
43574	<hkxhk>	{10}	(hh,hk,kk)	hh	kk	kk	hk	hk	hk	hk	hk	kk	hh	hk	hk	hk	hk	hh	kk	hk	--	hk	hk	--	hh	kk	hh	hh	hk	hh	hk	hk	--	hh	hk	kk	kk	kk	hk	hh	--	hk	hh	kk	kk	hk	hk	kk	kk
66490	<nnxnp>	{-1}	(nn,np)	np	nn	nn	nn	np	nn	np	nn	nn	np	np	np	np	nn	np	nn	np	--	np	--	--	np	nn	np	np	nn	np	np	np	--	--	np	--	nn	nn	nn	np	--	np	np	nn	nn	np	--	nn	nn
29528	<nnxnp>	{-1}	(nn,np)	np	nn	nn	nn	np	nn	np	nn	nn	np	np	np	np	nn	np	nn	np	--	np	np	--	np	--	--	--	nn	np	np	np	--	np	np	nn	nn	nn	nn	np	nn	np	--	nn	nn	np	np	nn	nn
33191	<nnxnp>	{-1}	(nn,np)	np	nn	nn	nn	np	nn	np	nn	nn	np	np	np	np	nn	np	nn	np	--	--	np	nn	np	nn	np	np	nn	np	--	--	np	np	np	nn	nn	nn	nn	np	--	np	--	nn	nn	np	np	nn	nn
57406	<nnxnp>	{-1}	(nn,np)	np	nn	nn	nn	np	nn	np	nn	--	np	np	np	np	nn	np	nn	np	--	np	np	--	np	--	np	np	nn	np	np	--	--	np	np	nn	nn	nn	nn	np	--	np	--	nn	nn	np	--	nn	nn
51272	<nnxnp>	{-1}	(nn,np)	np	nn	nn	nn	np	nn	np	nn	--	--	np	--	np	nn	np	nn	--	--	--	--	--	np	nn	np	np	nn	nn	--	--	--	--	np	nn	--	nn	nn	--	--	--	--	nn	nn	--	--	nn	nn
7217	<nnxnp>	{-1}	(nn,np)	np	nn	nn	nn	np	nn	np	nn	nn	np	np	np	np	nn	np	nn	np	nn	nn	nn	np	np	nn	np	np	nn	nn	np	np	np	np	np	nn	nn	nn	nn	np	nn	np	np	nn	nn	np	np	nn	nn
3674	<nnxnp>	{-1}	(nn,np)	np	nn	nn	nn	np	nn	np	nn	nn	np	np	np	np	nn	np	nn	np	nn	--	nn	--	np	nn	np	np	--	nn	--	np	np	np	np	nn	nn	nn	nn	np	nn	np	--	nn	nn	np	np	nn	nn
89530	<nnxnp>	{-1}	(nn,np)	np	nn	nn	nn	np	nn	np	nn	nn	np	np	np	np	nn	np	nn	np	--	--	nn	--	np	nn	np	np	nn	nn	np	np	np	np	np	nn	nn	nn	nn	np	--	np	np	nn	nn	np	np	nn	nn
47314	<nnxnp>	{-1}	(nn,np)	np	--	nn	--	np	nn	np	nn	nn	np	np	np	np	nn	np	--	np	--	np	nn	np	np	nn	np	np	nn	nn	np	np	np	np	np	nn	nn	nn	nn	np	nn	np	np	nn	nn	np	np	nn	nn
1648	<nnxnp>	{-1}	(nn,np)	np	nn	nn	nn	np	nn	np	nn	nn	np	np	np	np	nn	np	nn	np	nn	np	nn	--	np	nn	np	np	--	nn	np	np	np	np	np	nn	nn	nn	nn	np	--	np	--	nn	nn	np	--	nn	nn
63314	<nnxnp>	{-1}	(nn,np)	--	nn	nn	nn	np	nn	np	np	--	np	np	np	np	nn	np	nn	np	--	np	nn	np	np	nn	np	np	nn	nn	np	np	np	np	np	nn	nn	nn	nn	--	--	np	--	nn	nn	np	np	nn	nn
45442	<nnxnp>	{-1}	(nn,np)	--	nn	nn	nn	--	nn	np	np	nn	np	np	np	np	nn	np	nn	--	--	--	--	np	np	nn	--	--	nn	nn	--	--	--	np	np	nn	nn	nn	nn	--	--	np	--	nn	nn	np	np	nn	--
96275	<nnxnp>	{-1}	(nn,np)	np	nn	nn	nn	np	nn	np	np	nn	np	np	np	np	nn	np	nn	np	nn	nn	nn	np	np	nn	np	np	nn	nn	np	np	nn	np	np	nn	nn	nn	nn	np	nn	np	--	nn	nn	np	np	nn	nn
98607	<nnxnp>	{-0}	(nn,np)	nn	np	np	nn	nn	np	nn	nn	np	nn	nn	nn	nn	np	nn	np	nn	--	np	np	nn	nn	np	nn	--	np	np	nn	nn	nn	nn	nn	np	np	np	np	nn	np	nn	nn	np	np	nn	nn	np	np
105734	<efxeg>	{10}	(ee,ef,eg,fg)	ee	fg	fg	--	ef	eg	ef	ee	fg	ee	ef	ef	ef	eg	ee	fg	ef	--	--	fg	ee	--	fg	ee	ee	ef	--	--	--	--	ee	ef	fg	fg	fg	--	ee	--	--	--	fg	fg	ef	--	fg	fg
208594	<nnxnp>	{-1}	(nn,np)	np	nn	nn	np	np	nn	np	np	nn	np	np	np	np	nn	np	nn	np	nn	np	nn	np	np	nn	np	nn	nn	nn	np	np	np	np	np	nn	nn	nn	nn	np	--	np	np	nn	nn	np	np	nn	nn
71408	<nnxnp>	{-0}	(nn,np)	np	np	np	nn	nn	np	nn	nn	np	nn	nn	nn	nn	np	nn	np	nn	nn	np	np	nn	nn	np	nn	--	np	np	nn	nn	nn	nn	nn	np	np	nn	np	nn	--	nn	nn	np	np	nn	nn	np	np
131931	<nnxnp>	{-0}	(nn,np)	np	np	np	nn	nn	np	nn	nn	np	nn	nn	nn	nn	np	nn	np	nn	--	np	np	--	nn	--	--	np	np	np	nn	nn	nn	--	nn	np	np	nn	np	nn	--	nn	--	np	np	nn	nn	np	--
664	<nnxnp>	{-0}	(nn,np)	np	np	np	nn	--	np	nn	nn	--	nn	nn	nn	nn	np	nn	np	nn	--	--	np	--	--	np	nn	np	np	np	--	--	--	nn	--	np	np	--	np	--	--	--	--	np	np	--	--	np	np
33569	<nnxnp>	{-1}	(nn,np)	--	nn	nn	np	np	nn	np	np	nn	np	--	np	np	nn	np	nn	np	nn	nn	nn	np	np	nn	np	nn	nn	nn	--	np	np	np	np	nn	nn	np	nn	--	nn	np	np	nn	nn	np	np	nn	nn
116998	<nnxnp>	{-0}	(nn,np)	nn	np	np	nn	nn	np	nn	nn	np	nn	nn	nn	nn	np	nn	np	nn	--	np	--	--	nn	np	nn	np	np	np	nn	--	nn	--	nn	np	--	nn	np	--	--	nn	nn	np	np	nn	nn	np	np
83704	<nnxnp>	{-0}	(nn,np)	np	np	np	nn	nn	np	nn	nn	np	nn	nn	nn	nn	np	nn	np	nn	--	np	nn	--	nn	np	nn	np	np	np	nn	nn	nn	nn	nn	np	nn	nn	np	nn	--	nn	nn	np	np	--	nn	np	np
130984	<nnxnp>	{-1}	(nn,np)	nn	nn	nn	np	np	nn	np	np	nn	np	np	np	np	nn	np	nn	np	nn	nn	nn	np	np	nn	np	nn	nn	--	np	np	np	np	np	nn	np	np	nn	np	nn	np	np	nn	--	np	np	nn	nn
65708	<nnxnp>	{-1}	(nn,np)	--	nn	nn	np	--	nn	np	--	--	np	np	np	np	nn	np	nn	--	--	--	--	--	--	nn	np	nn	--	nn	--	--	np	np	np	nn	np	np	nn	np	--	--	--	nn	nn	np	--	nn	nn
191616	<nnxnp>	{-0}	(nn,np)	--	np	np	nn	nn	np	nn	nn	np	--	--	nn	nn	np	nn	--	--	--	--	np	--	nn	np	nn	np	--	np	--	nn	--	--	--	np	--	nn	np	--	--	nn	--	np	np	nn	nn	np	np
72166	<nnxnp>	{-0}	(nn,np)	np	np	np	nn	nn	np	nn	nn	np	nn	nn	nn	np	np	nn	np	nn	--	np	np	nn	nn	np	--	np	np	np	nn	nn	nn	nn	nn	np	nn	nn	np	nn	np	nn	--	np	np	nn	nn	np	np
55815	<nnxnp>	{-1}	(nn,np)	nn	nn	nn	np	np	nn	np	np	nn	np	np	np	nn	nn	np	nn	np	--	np	--	np	np	nn	np	nn	nn	nn	np	np	np	np	np	nn	np	np	nn	np	--	np	np	nn	nn	np	np	nn	nn
24757	<nnxnp>	{-1}	(nn,np)	nn	nn	nn	np	np	nn	np	np	nn	np	np	np	nn	nn	np	nn	--	--	--	nn	--	--	nn	np	nn	nn	nn	--	--	np	nn	np	nn	np	np	nn	--	--	np	np	nn	nn	np	--	nn	nn
103538	<nnxnp>	{-1}	(nn,np)	nn	nn	nn	np	np	nn	np	np	np	np	np	np	nn	nn	np	nn	np	--	np	nn	np	np	nn	np	nn	nn	nn	np	nn	np	np	np	nn	np	np	nn	np	nn	np	np	nn	nn	np	np	nn	nn
63642	<nnxnp>	{-1}	(nn,np)	np	nn	np	nn	nn	nn	nn	nn	np	nn	np	nn	nn	np	nn	np	nn	--	nn	nn	--	nn	np	nn	--	np	np	nn	nn	nn	np	np	np	np	np	nn	np	nn	nn	nn	np	np	np	np	nn	nn
74853	<nnxnp>	{-0}	(nn,np)	--	np	--	np	np	np	np	np	--	--	nn	np	np	nn	np	nn	--	--	--	np	--	np	nn	--	--	nn	nn	--	--	--	--	nn	nn	--	nn	np	--	--	--	--	nn	nn	nn	--	np	--
216157	<nnxnp>	{-1}	(nn,np)	--	nn	np	--	nn	nn	--	nn	--	--	np	nn	nn	np	--	np	--	--	--	--	--	nn	--	nn	--	--	np	--	nn	--	np	np	--	--	np	nn	--	--	nn	--	np	np	np	--	--	nn
85417	<nnxnp>	{-0}	(nn,np)	np	np	nn	--	np	np	np	--	nn	np	nn	np	nn	nn	np	nn	nn	--	--	--	--	--	nn	np	nn	nn	nn	--	nn	np	--	nn	nn	nn	nn	np	--	--	--	--	nn	nn	nn	nn	np	np
74940	<nnxnp>	{-0}	(nn,np)	np	np	nn	np	np	np	np	np	nn	np	nn	np	nn	nn	np	nn	--	nn	nn	np	np	np	nn	np	nn	nn	nn	np	np	np	nn	nn	nn	nn	nn	np	nn	nn	np	nn	nn	nn	nn	nn	np	np
13811	<nnxnp>	{-0}	(nn,np)	np	np	nn	np	np	np	np	np	--	np	nn	np	np	np	nn	nn	nn	--	--	--	np	np	nn	np	nn	nn	nn	np	np	--	np	nn	nn	nn	nn	np	nn	--	--	--	nn	nn	nn	--	nn	np
25379	<nnxnp>	{-0}	(nn,np)	np	np	nn	np	nn	--	np	np	nn	np	nn	np	np	np	nn	np	np	--	np	np	np	np	nn	np	nn	--	nn	np	np	np	np	nn	nn	nn	nn	np	nn	np	np	--	nn	nn	nn	nn	nn	np
136588	<nnxnp>	{-1}	(nn,np)	nn	nn	np	--	np	np	--	nn	np	nn	np	nn	--	nn	np	nn	--	np	nn	nn	nn	nn	np	nn	np	np	np	--	--	--	--	np	np	np	np	nn	np	nn	nn	--	np	np	np	np	np	nn
50513	<nnxnp>	{-0}	(nn,np)	np	np	nn	np	nn	nn	np	np	nn	nn	nn	np	np	np	nn	np	np	nn	np	nn	np	nn	nn	np	nn	nn	nn	np	np	nn	np	nn	nn	nn	nn	np	nn	nn	np	nn	nn	nn	nn	nn	nn	np
92663	<nnxnp>	{-0}	(nn,np)	np	np	nn	np	nn	nn	np	np	nn	nn	nn	nn	np	np	nn	np	np	nn	--	np	np	np	nn	np	nn	nn	nn	np	np	np	np	nn	nn	nn	nn	np	nn	np	np	nn	nn	np	nn	nn	nn	np
43717	<nnxnp>	{-0}	(nn,np)	np	np	nn	np	nn	nn	np	np	nn	nn	nn	nn	np	np	nn	np	np	nn	--	np	np	np	nn	np	nn	nn	np	np	np	--	np	nn	nn	nn	nn	np	nn	--	np	nn	nn	np	nn	nn	nn	np
94780	<hkxhk>	{11}	(hh,hk,kk)	hk	hk	kk	hk	hk	hk	hh	hk	kk	hk	hk	kk	hh	hk	hk	hh	hh	--	--	hk	hk	kk	kk	hh	hk	hh	hk	hh	hh	hh	hh	kk	hk	kk	kk	hh	hh	hk	hk	hk	hk	hh	hk	hk	kk	hh
33515	<nnxnp>	{-1}	(nn,np)	--	nn	np	np	np	np	nn	nn	np	np	np	np	nn	nn	np	nn	nn	np	--	nn	--	--	np	nn	np	nn	nn	nn	--	--	--	np	np	np	np	nn	nn	np	nn	--	np	nn	np	--	np	nn
96098	<nnxnp>	{-1}	(nn,np)	np	nn	np	np	np	np	nn	nn	--	np	np	np	nn	nn	np	nn	nn	np	nn	nn	nn	np	np	nn	np	nn	nn	nn	nn	nn	nn	np	np	np	np	nn	nn	--	nn	np	np	nn	np	np	np	nn
43089	<nnxnp>	{-1}	(nn,np)	np	nn	np	np	np	np	nn	nn	np	np	np	np	--	nn	np	nn	nn	np	nn	nn	nn	np	np	nn	np	nn	nn	nn	nn	nn	nn	np	np	np	np	nn	nn	np	nn	np	np	nn	np	np	np	np
20804	<nnxnp>	{-1}	(nn,np)	np	nn	np	np	np	np	nn	nn	np	np	np	np	nn	nn	np	nn	nn	--	--	nn	--	np	np	nn	--	nn	nn	nn	nn	nn	nn	np	np	--	np	nn	nn	--	nn	np	np	nn	np	--	np	np
120918	<nnxnp>	{-1}	(nn,np)	--	nn	np	np	--	np	nn	nn	nn	--	np	np	nn	--	np	nn	nn	--	--	--	--	np	--	--	np	--	nn	nn	nn	--	nn	np	np	np	np	nn	--	--	nn	--	np	nn	--	--	np	np
134018	<nnxnp>	{-0}	(nn,np)	nn	np	--	nn	nn	nn	np	np	np	nn	nn	nn	np	np	nn	np	np	--	np	np	np	nn	nn	np	nn	np	np	--	np	np	np	nn	nn	nn	nn	np	--	nn	np	nn	nn	np	nn	nn	nn	nn
118055	<nnxnp>	{-0}	(nn,np)	nn	np	nn	nn	nn	nn	np	np	np	nn	nn	nn	np	np	nn	np	np	--	--	np	--	nn	nn	np	nn	np	np	--	np	np	np	nn	nn	nn	nn	np	np	--	np	nn	nn	np	nn	nn	nn	nn
92276	<efxeg>	{00}	(ee,ef,eg,fg)	ef	eg	ee	ef	ef	ef	fg	eg	ee	ee	ef	ee	fg	eg	ef	fg	fg	--	--	eg	--	ee	ee	fg	ef	--	eg	fg	fg	eg	--	ee	ef	ee	ee	fg	fg	ef	eg	ef	ef	fg	ef	ef	ee	ef
93100	<nnxnp>	{-0}	(nn,np)	nn	np	nn	nn	nn	nn	np	np	--	nn	nn	nn	np	np	nn	np	np	--	--	--	--	nn	--	np	nn	np	np	np	--	np	--	nn	nn	nn	nn	np	np	--	np	--	nn	np	nn	--	nn	nn
48050	<hkxhk>	{01}	(hh,hk,kk)	kk	hh	hk	kk	kk	kk	hk	hh	hh	kk	kk	hk	hk	hh	kk	hk	hk	kk	hh	hh	--	hk	hk	hk	kk	hk	hh	hk	hk	hk	hk	hk	kk	hk	hk	--	hk	--	hh	kk	kk	hk	kk	kk	hk	kk
132240	<nnxnp>	{-1}	(nn,np)	--	nn	np	np	--	np	nn	nn	nn	--	np	np	nn	nn	np	nn	--	--	--	--	--	np	np	--	--	--	nn	--	--	--	--	--	np	--	np	nn	nn	--	nn	--	np	nn	np	--	np	np
53665	<nnxnp>	{-1}	(nn,np)	--	nn	np	np	np	np	nn	nn	nn	np	np	np	nn	nn	np	nn	nn	--	--	nn	--	np	np	nn	np	--	nn	nn	nn	--	nn	np	np	np	np	--	nn	np	nn	--	np	nn	np	--	np	--
33984	<nnxnp>	{-1}	(nn,np)	np	nn	np	np	np	np	nn	nn	nn	np	np	np	nn	nn	np	nn	nn	np	nn	nn	nn	np	np	--	np	nn	--	np	nn	nn	nn	np	np	np	np	nn	nn	np	nn	np	np	nn	nn	np	np	np
77318	<efxeg>	{11}	(ee,ef,eg,fg)	eg	ef	fg	eg	eg	eg	ee	ef	--	eg	eg	fg	ee	ef	eg	ee	ee	--	--	ef	--	--	fg	--	--	ee	ef	--	ee	--	--	fg	eg	--	fg	ee	ee	--	ef	--	eg	ee	ee	--	fg	eg
132864	<nnxnp>	{-0}	(nn,np)	nn	np	nn	nn	nn	nn	np	np	--	nn	nn	nn	np	np	nn	np	np	nn	--	np	np	nn	nn	np	nn	np	np	--	np	np	--	nn	nn	nn	nn	np	np	nn	np	nn	nn	np	np	nn	nn	nn
122024	<nnxnp>	{-1}	(nn,np)	np	nn	np	np	np	np	nn	nn	nn	np	np	np	nn	nn	np	nn	nn	--	--	nn	--	np	np	nn	np	nn	nn	nn	nn	nn	nn	np	np	np	np	nn	nn	np	nn	--	np	nn	nn	np	np	np
20178	<nnxnp>	{-1}	(nn,np)	np	nn	np	np	np	np	nn	nn	nn	np	np	np	nn	nn	np	nn	nn	--	nn	nn	nn	np	np	nn	np	--	nn	nn	nn	nn	nn	np	np	np	np	nn	nn	--	nn	np	np	nn	np	np	np	np
134777	<nnxnp>	{-1}	(nn,np)	--	nn	np	np	--	np	nn	nn	nn	np	np	np	nn	nn	np	nn	--	--	--	nn	--	np	--	nn	np	--	nn	--	nn	nn	nn	np	np	np	np	--	--	--	nn	--	np	nn	np	--	np	np
96947	<hkxhk>	{11}	(hh,hk,kk)	hk	hk	kk	hk	hk	hk	hh	hk	hk	hk	hk	kk	--	hk	hk	hh	hh	--	hk	hk	hk	kk	kk	hh	hk	hh	hk	--	hh	hh	hh	kk	hk	--	kk	hh	hh	--	hk	hk	hk	hh	hk	hk	kk	hk
102192	<nnxnp>	{-1}	(nn,np)	--	nn	np	np	np	np	nn	nn	--	--	np	np	nn	nn	np	nn	nn	--	nn	nn	nn	np	np	nn	--	nn	nn	--	nn	nn	--	np	np	np	np	nn	--	--	nn	--	np	nn	np	--	np	np
4801	<nnxnp>	{-1}	(nn,np)	np	nn	np	np	np	np	nn	nn	nn	--	np	np	nn	nn	np	nn	nn	--	nn	--	--	np	np	nn	np	nn	nn	--	nn	nn	nn	np	np	--	np	nn	nn	--	nn	--	np	nn	np	np	np	np
58047	<nnxnp>	{-0}	(nn,np)	nn	--	np	nn	np	np	nn	np	--	--	np	np	nn	nn	nn	np	nn	--	--	--	--	np	--	np	nn	np	nn	nn	--	--	nn	np	np	--	nn	nn	nn	--	nn	--	np	nn	np	--	np	np
23171	<nnxnp>	{-0}	(nn,np)	nn	np	np	nn	np	np	nn	np	np	np	np	np	nn	--	nn	np	nn	--	--	--	--	np	--	np	nn	np	nn	--	--	--	--	np	np	np	nn	nn	--	--	nn	nn	--	nn	--	--	np	np
73236	<nnxnp>	{-0}	(nn,np)	nn	np	np	nn	np	np	nn	np	np	np	np	np	nn	nn	nn	np	nn	np	np	np	np	np	nn	np	nn	np	nn	nn	nn	np	nn	np	np	np	nn	nn	nn	nn	nn	np	np	nn	np	--	np	np
14185	<nnxnp>	{-0}	(nn,np)	nn	np	np	nn	np	np	nn	np	np	np	np	np	nn	nn	nn	np	nn	--	np	np	np	np	nn	np	--	np	nn	--	nn	np	nn	np	np	np	nn	nn	nn	--	nn	--	np	nn	np	nn	np	np
126061	<nnxnp>	{-0}	(nn,np)	nn	np	np	nn	--	np	nn	np	np	np	np	np	nn	--	--	np	nn	np	np	--	np	np	nn	np	--	--	nn	--	--	--	nn	np	np	np	nn	nn	nn	--	--	np	np	--	np	--	--	np
32160	<nnxnp>	{-0}	(nn,np)	nn	np	np	nn	np	np	nn	np	np	np	np	np	nn	--	--	np	nn	np	np	nn	np	np	nn	np	--	np	nn	--	--	np	nn	np	np	np	nn	nn	nn	--	--	np	np	nn	np	--	np	np
200734	<nnxnp>	{-1}	(nn,np)	np	nn	nn	np	nn	nn	np	nn	--	nn	nn	nn	np	np	np	nn	np	nn	--	--	--	nn	np	--	--	nn	np	np	--	--	--	nn	nn	nn	np	np	--	--	np	nn	nn	np	nn	--	nn	nn
25068	<nnxnp>	{-1}	(nn,np)	np	nn	nn	np	nn	nn	np	nn	nn	nn	nn	nn	np	np	np	nn	np	nn	nn	np	nn	nn	np	nn	np	nn	np	nn	np	nn	np	nn	nn	nn	np	np	np	np	np	nn	nn	np	nn	np	nn	nn
134172	<nnxnp>	{-1}	(nn,np)	np	nn	nn	np	nn	nn	np	nn	--	--	nn	nn	np	np	np	nn	np	--	--	--	nn	np	np	nn	np	nn	np	--	np	nn	np	--	nn	nn	np	np	nn	--	np	nn	nn	np	nn	np	nn	nn
141921	<nnxnp>	{-0}	(nn,np)	nn	np	np	nn	np	np	nn	np	np	np	np	np	nn	nn	nn	np	nn	np	np	nn	np	nn	nn	np	nn	np	nn	nn	nn	np	nn	np	np	np	nn	nn	np	--	nn	np	np	nn	np	nn	np	np
88640	<nnxnp>	{-0}	(nn,np)	--	np	np	nn	--	np	nn	np	nn	np	np	np	nn	nn	nn	np	nn	--	np	nn	--	nn	nn	np	nn	nn	nn	nn	nn	--	nn	np	np	np	nn	nn	--	--	nn	--	np	nn	np	nn	np	np
3469	<nnxnp>	{-1}	(nn,np)	np	nn	nn	np	nn	nn	np	nn	--	nn	nn	nn	np	np	np	nn	--	--	--	np	nn	np	np	nn	np	np	np	--	np	--	np	nn	nn	--	np	np	nn	--	np	--	nn	np	nn	--	nn	nn
114067	<hkxhk>	{11}	(hh,hk,kk)	kk	hh	hk	hk	hh	hk	hk	hk	hk	hk	hh	hh	hk	kk	kk	hh	hk	--	--	kk	hk	hk	kk	--	kk	hh	hk	kk	--	--	hk	kk	hh	hk	kk	kk	hk	--	kk	hh	hh	kk	hk	kk	hk	hk
56022	<hkxhk>	{11}	(hh,hk,kk)	kk	hh	hk	hk	hh	hk	hk	hk	hk	hk	hh	hh	hk	kk	kk	hh	hk	hk	hk	kk	hk	hk	kk	--	kk	hk	hk	kk	hk	hh	hk	kk	hh	hk	kk	--	hk	hk	kk	hh	hh	kk	hk	hh	hk	hk
127470	<nnxnp>	{-0}	(nn,np)	nn	np	np	nn	np	np	nn	np	--	np	np	np	nn	nn	nn	np	nn	--	np	nn	nn	nn	nn	np	nn	nn	nn	nn	nn	--	nn	nn	np	np	nn	nn	np	--	nn	--	np	nn	np	--	np	np
102865	<nnxnp>	{-1}	(nn,np)	np	nn	nn	np	nn	nn	np	np	nn	nn	nn	nn	np	np	np	nn	np	--	--	np	--	np	np	nn	np	np	np	np	np	--	np	np	nn	--	--	np	nn	--	--	--	np	np	nn	--	nn	nn
94396	<efxeg>	{00}	(ee,ef,eg,fg)	ee	fg	eg	ef	fg	eg	ef	ee	eg	eg	fg	fg	ef	ee	ee	fg	ef	eg	--	ee	eg	ef	ee	fg	ee	ef	ef	ee	ef	fg	ef	ee	fg	ee	ee	ee	eg	ef	ee	fg	ef	ee	eg	ef	eg	eg
104327	<nnxnp>	{-0}	(nn,np)	nn	np	np	nn	np	np	nn	nn	np	np	np	np	nn	nn	nn	np	nn	np	np	nn	--	nn	nn	np	nn	nn	nn	nn	nn	np	nn	nn	np	nn	nn	--	np	--	nn	--	nn	nn	np	nn	np	np
17174	<nnxnp>	{-0}	(nn,np)	nn	np	np	nn	np	np	nn	nn	np	np	np	np	nn	nn	nn	np	nn	--	np	nn	np	nn	nn	np	nn	nn	nn	nn	np	np	nn	nn	np	nn	nn	nn	np	nn	nn	np	nn	nn	np	nn	np	np
42483	<nnxnp>	{-1}	(nn,np)	np	nn	nn	np	nn	nn	np	np	nn	nn	nn	nn	np	np	np	np	np	--	--	np	nn	np	np	np	np	np	np	nn	np	nn	np	np	--	np	np	np	nn	np	np	nn	np	np	nn	np	nn	nn
37572	<nnxnp>	{-1}	(nn,np)	--	nn	nn	np	nn	nn	np	np	nn	--	nn	nn	np	np	np	np	--	--	--	np	--	--	--	--	np	np	np	--	--	--	--	np	nn	--	np	--	--	--	np	--	np	np	nn	--	nn	nn
131308	<nnxnp>	{-0}	(nn,np)	nn	np	np	nn	np	np	nn	nn	np	np	np	np	nn	nn	nn	nn	nn	--	np	nn	--	nn	nn	np	nn	nn	nn	nn	nn	--	--	nn	np	nn	nn	nn	np	--	nn	--	nn	nn	np	nn	np	np
413	<nnxnp>	{-0}	(nn,np)	nn	np	np	nn	np	np	nn	nn	np	np	np	np	nn	nn	nn	--	nn	--	--	nn	--	nn	nn	np	nn	nn	nn	nn	nn	np	np	nn	np	nn	nn	np	np	--	nn	np	nn	nn	np	nn	np	np
40628	<nnxnp>	{-1}	(nn,np)	np	nn	nn	np	nn	nn	np	np	nn	nn	np	nn	np	np	np	np	np	--	nn	np	np	np	np	nn	np	np	np	np	np	nn	nn	np	nn	np	np	nn	nn	--	np	--	np	np	nn	nn	nn	nn
92197	<nnxnp>	{-0}	(nn,np)	--	np	np	nn	np	np	nn	nn	nn	--	nn	np	nn	nn	nn	nn	nn	--	--	nn	--	nn	nn	np	nn	nn	nn	nn	nn	np	--	nn	nn	nn	nn	np	--	nn	nn	nn	nn	nn	np	np	np	np
100148	<nnxnp>	{-0}	(nn,np)	nn	np	np	nn	np	np	nn	nn	--	nn	nn	np	nn	nn	nn	nn	nn	--	--	--	--	nn	nn	np	--	nn	nn	nn	nn	np	np	nn	nn	nn	nn	np	np	--	nn	--	nn	nn	np	--	np	np
29181	<hkxhk>	{00}	(hh,hk,kk)	hh	kk	hk	hk	kk	hk	hk	hh	hh	hh	hk	kk	hk	hh	hh	hk	hk	--	hh	hh	--	hk	hh	kk	hh	hk	hk	hh	--	kk	kk	hh	hk	hh	hh	hk	hk	hk	hh	hk	hk	hh	hk	kk	hk	hk
13103	<hkxhk>	{00}	(hh,hk,kk)	hh	kk	hk	hk	kk	hk	hk	hh	--	hh	hk	kk	hk	hh	--	hk	hk	--	--	hh	--	hk	hh	kk	hh	hk	hk	hh	hk	kk	kk	hh	hk	hh	hh	hk	--	--	hh	hk	hk	hh	hk	kk	hk	hk
133415	<nnxnp>	{-0}	(nn,np)	nn	np	np	nn	np	np	nn	nn	nn	--	nn	np	nn	nn	nn	nn	nn	--	--	--	--	nn	nn	np	--	nn	nn	--	nn	nn	--	nn	nn	nn	nn	nn	np	--	nn	nn	nn	nn	nn	--	np	np
45022	<nnxnp>	{-1}	(nn,np)	np	nn	--	np	nn	nn	nn	np	--	--	np	--	np	np	np	np	np	--	nn	np	--	np	np	nn	nn	np	np	np	np	--	--	np	np	np	np	np	nn	--	np	--	np	np	np	nn	nn	nn
10027	<nnxnp>	{-0}	(nn,np)	--	np	np	nn	np	np	np	nn	--	--	nn	np	nn	nn	nn	nn	nn	--	--	--	--	nn	--	--	np	nn	nn	--	--	nn	--	nn	nn	nn	nn	--	--	nn	nn	--	nn	nn	nn	--	np	--
57344	<efxeg>	{00}	(ee,ef,eg,fg)	ee	fg	eg	ef	fg	eg	fg	ee	--	ee	ef	fg	ef	ee	ee	ef	ef	--	fg	ee	--	ef	ee	fg	eg	--	ef	ee	--	ef	--	ee	ef	ee	ee	eg	--	--	ee	--	ef	ee	ee	fg	eg	eg
142385	<nnxnp>	{-0}	(nn,np)	nn	np	np	nn	np	np	np	nn	nn	nn	nn	np	nn	nn	nn	nn	nn	np	np	nn	nn	nn	nn	--	np	nn	nn	nn	--	nn	--	nn	nn	nn	nn	np	np	--	nn	nn	nn	nn	nn	np	np	np
50503	<nnxnp>	{-1}	(nn,np)	np	nn	nn	np	nn	nn	nn	np	np	--	np	nn	np	np	np	--	np	--	nn	--	--	np	--	nn	--	np	np	np	np	--	--	np	np	--	np	--	--	--	--	--	np	np	--	--	nn	nn
30611	<nnxnp>	{-1}	(nn,np)	np	nn	nn	np	nn	nn	nn	np	np	np	np	nn	np	np	np	np	np	nn	nn	np	np	np	np	nn	nn	np	np	np	np	np	nn	np	np	np	np	nn	nn	nn	np	np	np	np	np	nn	nn	nn
132330	<hkxhk>	{11}	(hh,hk,kk)	kk	hh	hk	hk	hh	hk	hh	kk	kk	kk	hk	hh	hk	kk	kk	hk	hk	hk	--	kk	kk	hk	kk	--	hk	hk	hk	kk	hk	--	hh	kk	hk	kk	kk	hk	--	--	kk	hk	hk	kk	kk	hh	hk	hk
123754	<nnxnp>	{-1}	(nn,np)	np	nn	nn	np	nn	nn	nn	np	np	np	np	nn	np	np	np	np	np	nn	nn	np	np	np	np	nn	nn	np	np	np	np	np	nn	np	np	np	np	nn	nn	--	np	np	np	np	np	nn	nn	nn
87165	<nnxnp>	{-0}	(nn,np)	--	np	np	nn	--	np	np	nn	--	nn	nn	np	nn	nn	nn	nn	--	--	--	--	--	nn	nn	--	--	nn	nn	nn	--	--	np	nn	nn	nn	nn	--	--	--	nn	--	nn	nn	nn	--	np	np
57377	<hkxhk>	{00}	(hh,hk,kk)	hh	kk	hk	hk	kk	hk	kk	hh	hh	hh	hk	kk	hk	hh	hh	hk	hk	--	--	hh	hh	hk	hh	hk	hk	hk	hk	hh	hk	hk	kk	hh	hk	hh	hh	hk	hk	hk	hh	hk	hk	hh	hh	kk	hk	hk
139516	<efxeg>	{00}	(ee,ef,eg,fg)	ee	fg	eg	ef	fg	eg	fg	ee	ee	ee	ef	fg	ef	ee	ee	ef	ef	--	eg	ee	ee	ef	ee	fg	eg	--	ef	ee	--	ee	fg	ee	ef	ee	ee	eg	eg	--	ee	ef	ef	ee	ee	fg	eg	eg
129200	<nnxnp>	{-0}	(nn,np)	nn	np	np	nn	np	np	np	nn	--	nn	nn	np	nn	nn	nn	nn	nn	--	--	--	nn	nn	nn	np	np	nn	nn	nn	nn	nn	np	nn	--	nn	nn	np	--	--	np	--	nn	nn	nn	--	np	np
27886	<nnxnp>	{-0}	(nn,np)	nn	np	np	nn	np	np	np	nn	nn	--	nn	np	nn	nn	nn	nn	nn	np	np	nn	nn	nn	nn	np	np	nn	nn	nn	nn	--	--	nn	nn	nn	nn	np	np	nn	np	nn	nn	nn	nn	np	np	np
197033	<efxeg>	{11}	(ee,ef,eg,fg)	--	ee	--	eg	ee	ef	ee	fg	--	fg	eg	ee	eg	fg	fg	eg	--	--	--	--	--	eg	fg	ee	ef	eg	eg	--	eg	--	ee	fg	eg	fg	fg	ef	ef	--	ef	eg	eg	fg	--	--	ef	ef
48028	<nnxnp>	{-0}	(nn,np)	nn	np	np	nn	np	np	np	nn	nn	nn	nn	np	nn	--	nn	nn	nn	--	--	nn	--	nn	nn	np	np	nn	nn	nn	nn	nn	np	nn	nn	nn	nn	np	np	--	np	nn	nn	nn	nn	np	np	np
80352	<nnxnp>	{-1}	(nn,np)	--	nn	nn	np	--	nn	nn	np	--	np	np	nn	np	np	np	np	np	--	--	--	--	np	np	--	--	np	np	--	np	--	nn	np	np	--	np	nn	--	--	nn	--	np	np	np	--	nn	nn
81717	<efxeg>	{00}	(ee,ef,eg,fg)	ee	fg	eg	ef	fg	eg	fg	ee	ee	ee	ef	fg	ef	ee	ee	ef	ef	--	eg	ee	ee	ef	ee	fg	eg	ef	ef	ee	ef	ef	fg	ee	ef	ee	ee	eg	ee	ee	eg	ef	ef	ee	ee	fg	eg	eg
125623	<nnxnp>	{-0}	(nn,np)	nn	np	np	nn	np	np	np	nn	--	nn	nn	np	nn	nn	nn	nn	nn	--	np	nn	nn	nn	nn	np	np	nn	nn	nn	nn	nn	np	nn	nn	nn	nn	np	np	--	np	--	nn	nn	nn	--	np	np
87979	<hkxhk>	{11}	(hh,hk,kk)	hk	hh	hk	hk	hh	hk	hh	kk	kk	kk	hk	hh	hk	--	kk	hk	hk	hk	hk	kk	kk	hk	kk	hh	hk	hk	hk	kk	hk	hk	hh	kk	hk	kk	kk	hk	hk	--	hk	hk	hk	kk	kk	hh	hk	hk
32942	<nnxnp>	{-1}	(nn,np)	np	nn	nn	np	nn	nn	nn	np	np	np	np	nn	np	np	np	np	nn	--	--	np	--	np	np	nn	--	--	np	--	--	nn	--	np	np	np	np	nn	nn	--	--	np	np	np	np	--	nn	--
84301	<nnxnp>	{-0}	(nn,np)	--	np	np	--	np	np	np	nn	nn	--	nn	np	nn	nn	nn	nn	np	--	--	--	--	--	nn	--	--	--	nn	--	--	--	np	nn	nn	--	nn	--	--	--	--	--	nn	nn	nn	--	np	np
2015	<nnxnp>	{-0}	(nn,np)	nn	np	np	nn	np	np	np	nn	nn	nn	nn	np	nn	nn	nn	nn	np	np	np	nn	nn	nn	nn	np	np	nn	nn	nn	nn	nn	np	nn	nn	nn	nn	np	np	--	np	nn	nn	nn	nn	np	np	np
34878	<nnxnp>	{-0}	(nn,np)	nn	np	np	nn	--	np	np	nn	nn	nn	nn	np	nn	nn	nn	nn	np	--	np	nn	nn	nn	nn	np	np	nn	nn	nn	nn	nn	np	nn	nn	nn	nn	np	np	--	np	nn	nn	nn	nn	np	np	np
123426	<hkxhk>	{01}	(hh,hk,kk)	hk	hk	hh	kk	hk	hh	hk	hk	hk	hk	kk	hk	kk	hk	hk	kk	hk	hh	hh	hk	--	kk	hk	hk	hh	kk	kk	hk	kk	kk	hk	hk	kk	hk	hk	hh	hh	--	hh	kk	kk	hk	hk	kk	hh	hh
2422	<nnxnp>	{-0}	(nn,np)	nn	np	np	nn	np	np	np	nn	nn	nn	nn	np	nn	nn	nn	nn	np	np	--	nn	nn	nn	nn	np	np	nn	nn	nn	nn	nn	np	nn	nn	nn	nn	np	np	nn	np	nn	nn	nn	nn	np	np	np
204741	<nnxnp>	{-1}	(nn,np)	np	nn	nn	np	np	nn	nn	np	np	np	np	nn	np	np	np	np	nn	--	nn	--	np	np	np	nn	nn	--	--	np	np	nn	nn	nn	np	np	np	nn	nn	--	nn	--	np	np	np	nn	nn	nn
55008	<nnxnp>	{-1}	(nn,np)	--	np	nn	np	np	nn	nn	np	np	--	np	nn	np	np	np	np	nn	--	--	--	np	np	np	nn	nn	nn	nn	np	nn	np	--	nn	np	np	np	nn	nn	--	nn	--	np	np	np	nn	nn	nn
37047	<nnxnp>	{-0}	(nn,np)	nn	nn	np	nn	nn	np	np	nn	--	nn	nn	np	nn	nn	nn	nn	--	--	np	nn	--	nn	nn	--	--	np	np	--	--	--	--	np	nn	nn	nn	np	--	nn	--	--	nn	nn	nn	np	np	np
104209	<nnxnp>	{-0}	(nn,np)	nn	nn	np	nn	nn	np	np	nn	nn	nn	nn	np	nn	nn	nn	nn	np	--	--	nn	nn	nn	nn	np	np	np	np	nn	nn	nn	--	np	nn	nn	nn	np	np	nn	np	nn	--	nn	nn	np	np	np
35809	<efxeg>	{11}	(ee,ef,eg,fg)	fg	eg	ef	eg	eg	ef	ee	fg	fg	fg	eg	ee	eg	fg	fg	eg	ee	--	--	fg	--	eg	fg	ee	ef	--	ee	fg	eg	eg	ee	ef	eg	fg	fg	ef	--	eg	ef	eg	eg	fg	fg	ee	ef	ef
205867	<nnxnp>	{-0}	(nn,np)	nn	nn	np	nn	nn	np	np	nn	nn	nn	nn	np	nn	nn	nn	nn	np	np	--	nn	--	nn	nn	np	np	np	np	nn	nn	--	np	np	nn	nn	nn	--	np	nn	np	--	nn	nn	nn	np	np	--
98215	<hkxhk>	{11}	(hh,hk,kk)	kk	hh	hk	hk	hh	hk	hh	kk	kk	--	hk	hh	hk	kk	kk	hk	hk	--	--	kk	--	hk	kk	hh	hk	hh	hh	kk	hk	hk	hh	hk	hh	kk	kk	hk	hh	--	hk	hk	hk	kk	kk	hh	hk	hk
127481	<nnxnp>	{-1}	(nn,np)	np	np	nn	np	np	nn	nn	np	np	np	np	nn	np	np	np	np	nn	--	--	np	np	np	np	nn	nn	nn	nn	np	np	np	--	nn	np	np	np	nn	nn	--	nn	--	np	np	nn	nn	nn	nn
112132	<nnxnp>	{-0}	(nn,np)	nn	nn	np	nn	nn	np	np	nn	nn	nn	nn	np	nn	nn	nn	nn	np	--	--	nn	nn	nn	nn	np	np	np	np	nn	nn	nn	np	np	nn	nn	nn	np	np	nn	np	nn	nn	nn	np	np	np	np
13090	<nnxnp>	{-0}	(nn,np)	nn	nn	np	nn	nn	np	np	nn	nn	nn	nn	np	nn	nn	nn	nn	np	--	--	nn	--	nn	nn	np	np	np	np	nn	nn	nn	--	np	nn	nn	nn	np	np	--	np	--	nn	nn	np	np	np	np
70708	<nnxnp>	{-0}	(nn,np)	nn	nn	nn	nn	nn	np	np	nn	nn	nn	nn	np	nn	nn	nn	nn	np	--	--	nn	--	nn	--	np	--	np	np	--	--	nn	--	np	nn	--	nn	np	--	--	np	nn	--	nn	np	np	np	np
18304	<hkxhk>	{00}	(hh,hk,kk)	hh	hk	hk	hk	hk	hk	kk	hh	hh	hh	hk	--	hk	hh	hh	hk	kk	hk	--	hh	hh	hk	hh	kk	hk	kk	kk	hh	hk	hk	kk	hk	hk	hh	hh	hk	kk	--	hk	hk	hk	hh	hk	kk	hk	hk
47851	<efxeg>	{00}	(ee,ef,eg,fg)	ee	ef	eg	ef	ef	eg	fg	ee	ee	--	ef	fg	ee	ee	ee	ef	fg	--	--	ee	--	ef	ee	fg	eg	fg	fg	ee	ef	--	fg	eg	ef	ee	ee	eg	--	--	eg	--	--	ee	ee	fg	eg	eg
22442	<nnxnp>	{-0}	(nn,np)	nn	nn	np	nn	nn	np	np	nn	nn	nn	nn	np	nn	nn	nn	nn	np	np	--	nn	--	nn	nn	--	np	np	np	nn	nn	--	np	np	nn	nn	nn	np	np	nn	np	--	nn	nn	np	--	np	np
112280	<hkxhk>	{11}	(hh,hk,kk)	kk	hk	hk	hk	hk	hk	hh	kk	kk	kk	hk	hh	hk	kk	kk	hk	hh	--	hk	kk	kk	hk	kk	hh	hk	hh	hh	kk	hk	hk	hh	hk	hk	kk	kk	hh	hk	--	hk	hk	hk	kk	hk	hh	hk	hk
32831	<nnxnp>	{-0}	(nn,np)	nn	nn	np	nn	nn	np	np	nn	nn	nn	nn	np	np	nn	nn	nn	np	np	--	nn	nn	nn	np	np	np	np	np	nn	nn	nn	np	np	nn	nn	nn	np	np	nn	np	--	nn	nn	np	np	np	np
76273	<nnxnp>	{-0}	(nn,np)	nn	nn	np	nn	nn	np	np	nn	nn	nn	nn	np	np	nn	nn	nn	np	np	np	nn	--	nn	np	np	np	np	np	nn	nn	nn	np	np	nn	nn	nn	np	np	nn	np	np	nn	nn	np	np	np	np
105413	<nnxnp>	{-1}	(nn,np)	np	np	nn	np	np	nn	nn	np	np	np	np	nn	nn	np	np	np	nn	--	nn	np	np	np	nn	nn	nn	nn	nn	np	--	np	nn	nn	np	np	np	nn	nn	--	nn	nn	nn	np	nn	nn	nn	nn
82821	<nnxnp>	{-0}	(nn,np)	nn	nn	np	nn	nn	np	np	nn	nn	nn	nn	np	np	nn	nn	nn	np	np	np	nn	--	nn	np	--	np	np	np	--	--	--	np	np	nn	--	nn	np	np	nn	np	--	np	nn	np	np	np	np
22130	<nnxnp>	{-0}	(nn,np)	nn	nn	np	nn	nn	np	np	nn	nn	nn	nn	np	np	nn	nn	nn	np	--	--	--	nn	nn	np	np	np	np	np	nn	nn	--	np	np	nn	nn	nn	--	np	--	np	--	np	nn	np	--	np	np
125487	<hkxhk>	{00}	(hh,hk,kk)	hh	hk	hk	hk	hk	hk	kk	hh	hh	hh	hk	kk	kk	hh	hh	hk	kk	hk	hk	hh	hh	hk	hk	kk	hk	kk	kk	--	hk	hk	kk	hk	hk	hh	hh	hk	hk	--	hk	kk	kk	hh	hk	kk	hk	hk
106051	<nnxnp>	{-0}	(nn,np)	--	nn	np	--	--	np	np	nn	nn	--	nn	np	np	nn	nn	nn	--	--	--	--	nn	--	np	np	--	np	np	--	--	--	np	np	nn	--	nn	np	--	--	--	--	np	nn	np	--	np	np
53889	<hkxhk>	{00}	(hh,hk,kk)	hh	hk	hk	hk	hk	hk	kk	hh	hh	hh	hk	kk	kk	hh	hh	hk	kk	--	hk	hh	--	hk	hk	--	hk	--	kk	hh	hk	hk	kk	hk	hk	hh	hh	hk	hk	--	hk	kk	kk	hh	hk	kk	hk	hk
53162	<nnxnp>	{-1}	(nn,np)	np	np	nn	np	np	nn	nn	np	np	np	np	nn	nn	np	np	np	nn	--	--	np	--	np	--	nn	nn	nn	nn	--	np	--	--	--	np	np	np	--	nn	--	--	nn	nn	np	nn	nn	nn	--
6292	<nnxnp>	{-0}	(nn,np)	nn	nn	np	nn	nn	np	np	nn	nn	nn	nn	np	np	nn	nn	nn	np	np	nn	nn	nn	nn	np	np	np	np	np	np	nn	nn	np	np	nn	nn	nn	np	np	nn	np	np	np	nn	np	--	np	np
2456	<nnxnp>	{-0}	(nn,np)	nn	nn	np	nn	nn	np	np	nn	nn	nn	nn	np	np	nn	nn	nn	np	--	nn	nn	nn	nn	np	np	np	np	np	nn	nn	nn	np	np	nn	nn	nn	np	np	nn	np	np	np	nn	np	np	np	np
80558	<nnxnp>	{-0}	(nn,np)	nn	nn	np	nn	nn	np	np	nn	nn	nn	nn	np	np	nn	nn	nn	np	--	nn	nn	--	nn	np	np	np	np	np	nn	nn	nn	np	np	nn	nn	nn	np	np	nn	np	--	np	nn	np	np	np	np
55813	<hkxhk>	{11}	(hh,hk,kk)	--	hk	hk	hk	hk	hk	hh	kk	kk	kk	hk	hh	hh	hk	kk	hk	hh	--	--	kk	kk	hk	hk	hh	hk	hh	--	kk	hk	hk	hh	hk	hk	kk	kk	hk	hk	hk	hk	hh	hh	kk	hk	hh	hk	hk
80722	<nnxnp>	{-1}	(nn,np)	np	np	nn	np	np	nn	nn	np	np	np	np	nn	nn	nn	np	np	nn	nn	np	np	np	np	nn	nn	nn	nn	nn	np	np	--	nn	nn	np	np	np	nn	np	--	nn	nn	nn	np	nn	nn	nn	nn
76047	<nnxnp>	{-1}	(nn,np)	--	np	--	np	np	nn	nn	np	--	--	np	nn	nn	nn	np	np	nn	--	--	np	--	np	nn	np	nn	--	nn	--	--	--	nn	nn	np	--	np	--	--	--	nn	--	nn	np	nn	nn	nn	nn
127338	<hkxhk>	{00}	(hh,hk,kk)	hh	hk	hk	hk	hk	hk	hk	hh	hk	hh	hk	kk	kk	hk	hh	hk	kk	--	hk	hh	hh	hk	hk	--	hk	kk	kk	hk	hk	hk	kk	hk	hk	hh	hh	hk	hh	hk	hk	kk	kk	hk	hk	kk	hk	hk
55810	<hkxhk>	{00}	(hh,hk,kk)	hh	hk	hk	hk	hk	hk	hk	hh	hk	hh	hk	kk	kk	hk	hh	hk	kk	hk	hk	hh	--	hk	hk	kk	hk	kk	kk	hh	hk	hk	kk	hk	hk	hh	hh	hk	hh	--	hk	kk	kk	hk	hk	kk	hk	hk
56701	<hkxhk>	{00}	(hh,hk,kk)	hh	hk	hk	hk	hk	hk	hk	hh	hk	hh	hk	kk	kk	hk	hh	hk	kk	hk	hh	hh	hh	hk	hk	kk	hk	kk	kk	hh	hk	hk	kk	hk	hk	hh	hh	hk	hh	hk	hk	kk	kk	hk	hk	kk	hk	hk
74305	<hkxhk>	{00}	(hh,hk,kk)	hh	hk	hk	hk	hk	hk	hk	hh	hk	hh	hk	kk	kk	hk	hh	hk	kk	hk	hk	hh	hh	hk	hk	kk	hk	kk	kk	hh	hk	hk	kk	hk	hk	hh	hh	hk	hh	hk	hk	kk	kk	hk	hk	kk	hk	hk
65478	<hkxhk>	{00}	(hh,hk,kk)	hh	hk	hk	hk	hk	hk	hk	hh	hk	hh	hk	kk	kk	hk	hh	hk	kk	--	hk	hh	hh	hk	hk	kk	hk	kk	kk	hk	hk	hk	kk	hk	hk	hh	hh	hk	hh	--	hk	kk	kk	hk	hk	kk	hk	hk
48723	<hkxhk>	{00}	(hh,hk,kk)	hh	hk	hk	hk	hk	hk	hk	hh	hk	hh	hk	kk	kk	hk	hh	hk	kk	--	--	hh	hh	hk	hk	kk	hk	kk	kk	hk	hk	hk	kk	hk	hk	hh	hh	hk	--	--	hk	--	kk	--	hk	kk	hk	hk
77339	<nnxnp>	{-0}	(nn,np)	nn	nn	--	nn	--	np	nn	nn	--	nn	nn	np	np	np	nn	np	--	--	--	--	nn	nn	--	--	--	np	np	--	nn	--	--	np	nn	--	nn	--	--	--	np	--	--	np	np	--	nn	np
19336	<nnxnp>	{-0}	(nn,np)	nn	nn	np	nn	nn	np	nn	nn	np	--	nn	np	np	--	nn	np	np	--	nn	--	--	--	np	np	np	np	np	np	nn	nn	np	np	--	--	nn	np	--	--	np	--	--	np	np	np	nn	np
26628	<nnxnp>	{-0}	(nn,np)	--	nn	np	nn	nn	np	nn	nn	np	nn	nn	np	np	np	nn	np	np	--	--	nn	--	nn	np	np	np	np	np	--	nn	--	np	np	nn	nn	nn	np	--	--	np	--	--	np	np	np	nn	np
47968	<nnxnp>	{-1}	(nn,np)	np	np	nn	np	np	nn	np	np	--	np	np	nn	nn	nn	np	nn	nn	--	np	np	--	np	nn	--	nn	nn	nn	nn	np	np	nn	nn	np	np	np	np	np	--	nn	nn	nn	nn	nn	nn	np	nn
120284	<nnxnp>	{-1}	(nn,np)	np	np	nn	np	np	nn	np	np	--	np	np	nn	nn	nn	np	nn	nn	--	--	--	--	--	nn	nn	--	nn	nn	nn	--	np	nn	nn	np	--	np	np	--	--	nn	--	nn	nn	nn	--	np	--
109390	<nnxnp>	{-0}	(nn,np)	nn	nn	np	nn	nn	np	nn	nn	np	nn	nn	np	np	np	nn	np	np	--	--	nn	nn	nn	np	np	np	np	np	np	nn	nn	np	np	nn	nn	nn	nn	nn	nn	np	np	np	np	np	np	nn	np
41712	<nnxnp>	{-0}	(nn,np)	nn	nn	np	nn	nn	np	nn	nn	np	nn	nn	np	np	np	nn	np	np	np	--	nn	--	nn	np	np	np	np	np	np	nn	--	np	np	nn	nn	nn	nn	nn	--	np	np	np	--	np	np	nn	np
200759	<hkxhk>	{11}	(hh,hk,kk)	kk	hk	hk	hk	hk	hk	hk	kk	hk	kk	hk	hh	hh	hk	kk	hk	hh	hk	kk	kk	kk	hk	hk	hh	hk	hh	hh	hk	hk	hk	hh	hk	hk	kk	kk	kk	kk	hk	hk	--	hh	hk	hk	hh	hk	hk
137782	<hkxhk>	{11}	(hh,hk,kk)	kk	hk	hk	hk	hk	hk	hk	kk	hk	kk	hk	hh	hh	hk	kk	hk	hh	--	kk	kk	kk	hk	hk	hh	hk	hh	hh	hk	hk	hk	hh	hk	hk	kk	kk	kk	kk	--	hk	hh	hh	hk	hk	hh	hk	hk
128012	<efxeg>	{00}	(ee,ef,eg,fg)	ee	ef	eg	ef	ef	eg	ef	ee	eg	--	ef	fg	fg	eg	ee	ef	fg	--	ee	ee	--	ef	eg	fg	eg	--	fg	ee	--	--	fg	eg	ef	ee	ee	ee	ee	--	--	--	fg	eg	eg	--	eg	ee
25728	<nnxnp>	{-0}	(nn,np)	nn	nn	np	nn	nn	np	nn	nn	np	nn	nn	np	np	np	nn	nn	np	np	nn	nn	nn	nn	np	np	np	np	np	--	nn	nn	np	np	nn	nn	nn	nn	nn	--	np	--	np	np	np	--	np	np
107483	<hkxhk>	{00}	(hh,hk,kk)	hh	hk	hk	hk	hk	hk	hk	hh	hk	hh	hk	kk	kk	hk	hh	hk	kk	--	--	hh	hh	hk	hk	kk	hk	kk	kk	hk	hh	hk	kk	hk	hk	hh	hh	hh	hh	--	hk	kk	kk	hk	hk	kk	hk	hk
39069	<hkxhk>	{00}	(hh,hk,kk)	hh	hk	hk	hk	hk	hk	hk	hh	hk	hh	hk	kk	kk	hk	hh	hk	kk	--	hh	hh	--	hk	hk	kk	hk	kk	kk	hk	hk	--	kk	hk	hk	hh	hh	hk	hh	hk	hk	kk	kk	--	hk	kk	hk	hk
91630	<hkxhk>	{10}	(hh,hk,kk)	hk	hh	kk	hh	hh	kk	hh	hk	hk	hk	hh	hk	hk	kk	hk	hh	hk	kk	--	hk	--	hh	kk	hk	kk	hk	hk	kk	hh	hk	hk	kk	hh	hk	hk	hk	--	hh	kk	hk	hk	kk	kk	hk	kk	kk
64970	<nnxnp>	{-1}	(nn,np)	np	np	nn	np	np	nn	np	np	nn	np	np	nn	nn	nn	np	np	nn	nn	np	nn	--	np	nn	nn	nn	nn	nn	nn	np	nn	nn	nn	np	np	np	np	--	--	nn	--	nn	nn	nn	nn	nn	nn
125977	<efxeg>	{11}	(ee,ef,eg,fg)	fg	eg	ef	eg	eg	ef	eg	fg	ef	fg	eg	ee	ee	ef	fg	eg	ee	--	--	fg	--	eg	ef	ee	ef	--	ee	ef	eg	eg	ee	ef	eg	fg	fg	ef	--	--	ef	ee	ee	ef	ef	ee	ef	ef
17321	<hkxhk>	{00}	(hh,hk,kk)	hh	hk	hk	hk	hk	hk	hk	hh	hk	hh	hk	kk	kk	hk	hh	hk	kk	--	hh	hh	hh	hk	hk	kk	hk	kk	kk	hk	hk	--	kk	hk	hk	hh	hh	hk	hh	--	hk	kk	kk	--	hk	kk	hk	hk
2605	<nnxnp>	{-0}	(nn,np)	nn	nn	np	nn	nn	np	nn	nn	--	nn	nn	np	np	np	nn	nn	np	nn	nn	nn	nn	nn	np	np	np	np	np	np	nn	nn	--	np	nn	nn	nn	--	nn	--	--	np	np	--	np	np	np	np
97580	<nnxnp>	{-0}	(nn,np)	--	nn	np	nn	nn	np	nn	nn	np	nn	nn	np	np	np	nn	np	np	--	nn	nn	nn	nn	np	np	np	np	np	np	nn	nn	np	np	nn	nn	nn	nn	nn	nn	np	np	np	np	np	np	nn	np
85980	<nnxnp>	{-0}	(nn,np)	--	nn	np	nn	nn	np	--	--	np	nn	nn	np	np	np	nn	np	np	--	--	nn	--	nn	np	--	np	np	np	--	nn	--	--	np	nn	nn	nn	nn	--	--	np	--	np	np	np	--	nn	np
81919	<nnxnp>	{-0}	(nn,np)	nn	nn	np	nn	nn	np	nn	nn	--	nn	nn	np	np	np	nn	np	--	--	--	nn	nn	nn	np	--	--	np	np	--	nn	nn	np	np	nn	nn	nn	nn	nn	--	np	np	np	np	np	np	nn	np
37169	<nnxnp>	{-0}	(nn,np)	--	nn	nn	np	--	np	np	np	--	--	np	nn	nn	np	np	nn	--	--	--	np	--	np	np	--	--	--	nn	--	--	--	--	nn	nn	np	np	--	--	--	--	--	nn	nn	--	--	nn	--
59247	<nnxnp>	{-0}	(nn,np)	--	nn	nn	np	np	np	np	np	--	--	np	nn	nn	np	np	nn	--	--	--	--	--	np	--	--	--	nn	nn	--	--	--	--	nn	nn	--	np	--	--	--	--	--	nn	nn	np	nn	nn	nn
81112	<nnxnp>	{-1}	(nn,np)	--	np	--	nn	np	nn	nn	nn	--	--	nn	np	np	nn	nn	np	nn	--	--	--	--	nn	nn	--	np	np	np	--	--	--	--	np	np	--	nn	nn	--	--	nn	--	np	np	--	--	np	np
138038	<nnxnp>	{-0}	(nn,np)	nn	nn	nn	np	nn	np	np	np	--	--	np	--	nn	np	np	--	--	--	--	np	--	np	np	--	--	--	nn	nn	--	--	--	--	nn	np	np	np	--	--	np	--	nn	nn	np	--	nn	--
7697	<nnxnp>	{-0}	(nn,np)	nn	nn	nn	np	nn	np	np	np	--	np	np	nn	nn	np	np	nn	--	--	np	--	--	np	np	np	nn	nn	nn	--	--	np	--	nn	nn	--	np	--	nn	--	np	--	nn	nn	--	nn	nn	--
54234	<nnxnp>	{-0}	(nn,np)	--	nn	nn	np	nn	np	np	np	--	np	np	nn	nn	np	np	--	np	--	--	--	--	np	np	np	nn	nn	nn	--	np	--	np	nn	nn	np	np	np	--	--	np	nn	nn	nn	np	nn	nn	nn
18960	<efxeg>	{00}	(ee,ef,eg,fg)	ee	ee	ee	fg	ee	eg	fg	eg	ef	fg	fg	ef	ee	fg	eg	ef	fg	fg	--	eg	eg	fg	eg	fg	ee	ef	ef	ee	eg	fg	fg	ee	ef	fg	eg	eg	ef	--	fg	ee	ee	ef	eg	--	ee	ee
21586	<nnxnp>	{-0}	(nn,np)	nn	nn	nn	np	nn	np	np	np	nn	np	np	nn	nn	np	np	nn	np	--	--	np	np	np	np	np	nn	nn	nn	nn	np	np	np	nn	nn	np	np	np	nn	nn	np	nn	nn	nn	np	nn	nn	nn
2765	<nnxnp>	{-0}	(nn,np)	nn	nn	nn	np	nn	np	np	np	nn	np	np	nn	nn	np	np	nn	np	--	np	np	np	np	np	np	nn	nn	nn	nn	np	np	np	nn	nn	np	np	np	nn	nn	np	nn	nn	nn	np	nn	nn	nn
18718	<efxeg>	{10}	(ee,ef,eg,fg)	ef	ef	ef	eg	ee	fg	eg	fg	ee	eg	fg	ee	ef	eg	fg	ee	fg	--	ef	fg	ee	eg	fg	eg	ee	ef	ee	ef	fg	--	eg	ee	ee	fg	eg	--	ee	--	eg	--	ef	ee	fg	ef	ef	ee
199535	<nnxnp>	{-0}	(nn,np)	nn	nn	nn	np	nn	np	np	np	--	np	np	nn	nn	np	np	nn	np	--	nn	np	--	np	np	--	nn	nn	nn	nn	np	--	np	--	nn	np	np	np	nn	--	np	--	nn	nn	np	nn	nn	nn
24737	<nnxnp>	{-1}	(nn,np)	--	np	np	nn	np	nn	np	nn	np	nn	nn	np	np	nn	nn	np	nn	nn	np	nn	nn	nn	nn	nn	np	np	np	np	nn	nn	nn	np	np	nn	nn	--	np	--	nn	np	np	--	nn	np	np	np
86337	<nnxnp>	{-0}	(nn,np)	nn	nn	nn	np	nn	np	nn	np	nn	np	np	nn	nn	np	np	nn	np	--	--	np	np	np	np	np	nn	nn	nn	nn	np	np	np	nn	nn	np	np	np	--	--	np	nn	nn	nn	np	nn	nn	nn
33822	<nnxnp>	{-0}	(nn,np)	nn	nn	nn	np	nn	np	nn	np	nn	np	np	nn	nn	np	np	nn	np	--	nn	np	np	np	np	np	nn	nn	nn	nn	np	np	np	nn	nn	np	np	np	nn	--	np	nn	nn	nn	np	nn	nn	nn
127380	<nnxnp>	{-0}	(nn,np)	nn	nn	nn	np	nn	np	nn	np	nn	np	np	nn	nn	np	np	nn	np	np	nn	np	np	np	np	np	nn	nn	nn	nn	--	np	np	nn	nn	np	np	np	nn	nn	np	nn	nn	nn	np	nn	nn	nn
140473	<hkxhk>	{11}	(hh,hk,kk)	kk	kk	kk	hh	hk	hk	hk	hk	hk	hh	hk	hk	kk	hh	hk	kk	hk	hh	--	hk	hh	hh	hk	hh	hk	kk	hk	--	hk	hk	hh	hk	hk	hk	hh	--	--	kk	hh	kk	kk	hk	hk	kk	kk	hk
206207	<nnxnp>	{-0}	(nn,np)	nn	nn	nn	np	nn	np	nn	np	nn	np	np	nn	nn	np	np	nn	np	--	--	np	np	np	np	np	nn	nn	nn	nn	np	np	np	nn	nn	np	np	np	nn	nn	np	nn	nn	nn	np	nn	np	nn
96316	<hkxhk>	{10}	(hh,hk,kk)	--	hk	hk	hk	hh	kk	hh	kk	hh	hk	kk	hh	hk	hk	kk	hk	kk	hk	hk	kk	hk	hk	kk	hk	hh	hk	hh	hk	kk	kk	hk	--	hh	kk	hk	hk	--	--	hk	hk	hk	hh	kk	hk	kk	hh
45865	<hkxhk>	{00}	(hh,hk,kk)	hh	hh	hh	kk	hk	hk	hk	hk	hk	kk	hk	hk	hh	kk	hk	hh	--	kk	hh	hh	kk	kk	hk	--	hk	hh	hk	hh	hk	hk	kk	hk	hk	--	kk	--	hh	--	kk	hh	hh	hk	hk	hh	hk	hk
23464	<nnxnp>	{-0}	(nn,np)	nn	nn	nn	np	nn	np	nn	np	nn	--	np	nn	nn	np	np	nn	np	--	--	--	--	np	np	--	nn	nn	nn	--	np	--	np	nn	nn	--	np	--	--	--	--	--	--	nn	np	--	np	nn
68907	<nnxnp>	{-0}	(nn,np)	nn	nn	nn	np	nn	np	nn	np	--	--	np	nn	nn	np	np	nn	--	--	--	--	--	np	--	np	--	--	nn	--	--	--	--	--	nn	--	np	np	nn	--	np	--	nn	nn	--	--	np	nn
195846	<efxeg>	{00}	(ee,ef,eg,fg)	ee	ee	ee	fg	ef	eg	ef	eg	--	fg	eg	ef	ee	fg	eg	ee	--	--	--	eg	--	fg	eg	fg	--	ee	ef	--	--	--	fg	ee	ef	--	fg	fg	ee	--	fg	--	ee	ef	eg	ee	eg	ef
74813	<nnxnp>	{-1}	(nn,np)	--	np	--	nn	--	nn	np	nn	--	--	nn	np	np	nn	nn	--	nn	--	--	--	--	nn	nn	--	--	np	np	--	--	--	--	np	np	--	nn	--	--	--	nn	--	np	np	--	--	nn	--
126011	<nnxnp>	{-1}	(nn,np)	--	np	np	nn	np	--	np	nn	np	nn	nn	np	np	nn	nn	np	--	--	--	--	--	nn	nn	nn	np	np	np	--	nn	--	--	np	np	nn	nn	nn	np	--	nn	--	np	np	nn	--	nn	np
207617	<nnxnp>	{-1}	(nn,np)	--	np	np	nn	np	nn	np	nn	--	--	nn	np	np	nn	nn	np	nn	--	--	nn	--	nn	nn	--	--	--	np	--	--	nn	--	np	np	nn	nn	nn	--	--	nn	--	np	np	nn	--	nn	np
32038	<nnxnp>	{-0}	(nn,np)	nn	nn	nn	np	nn	np	nn	np	nn	np	np	nn	nn	np	np	nn	np	--	--	np	--	np	np	np	nn	--	nn	nn	--	np	np	nn	nn	np	np	np	np	nn	np	nn	nn	nn	np	nn	np	nn
123398	<efxeg>	{11}	(ee,ef,eg,fg)	fg	eg	fg	ee	eg	ef	eg	ef	eg	ef	ef	eg	fg	ee	ef	fg	ef	ee	--	--	--	ee	ef	ee	eg	fg	eg	--	ee	ee	ee	eg	eg	ef	ee	ee	ee	fg	ee	--	fg	eg	ef	fg	ef	eg
134290	<nnxnp>	{-1}	(nn,np)	--	np	np	nn	np	nn	np	nn	np	nn	nn	np	np	nn	nn	np	nn	nn	--	nn	--	nn	nn	nn	--	--	np	np	nn	nn	nn	np	np	--	nn	nn	nn	--	nn	--	np	np	nn	np	nn	np
94395	<nnxnp>	{-1}	(nn,np)	np	np	np	nn	--	nn	np	nn	--	--	nn	np	np	nn	nn	--	--	--	--	nn	--	nn	nn	--	np	--	np	--	--	--	--	np	np	--	nn	--	nn	--	nn	--	--	np	--	np	nn	np
81988	<hkxhk>	{01}	(hh,hk,kk)	hk	kk	hk	hk	kk	hh	kk	hh	kk	hk	hh	kk	hk	hk	hh	hk	hh	--	--	hh	--	hk	hh	hk	kk	hk	--	hk	hh	hh	hk	kk	kk	hh	hk	hk	hk	--	hk	hk	hk	kk	hh	hk	hh	hk
87051	<hkxhk>	{01}	(hh,hk,kk)	hk	kk	hk	hk	kk	hh	kk	hh	kk	hh	hh	kk	hk	hk	hh	hk	hh	--	hh	hh	hk	hk	hh	hk	kk	hk	kk	hk	hh	hh	hk	kk	kk	hh	hk	hk	hh	hk	hk	--	hk	kk	hh	hk	hh	kk
52565	<nnxnp>	{-0}	(nn,np)	nn	nn	nn	np	nn	np	nn	np	nn	np	nn	nn	nn	np	--	nn	np	np	np	np	nn	np	np	np	--	nn	nn	nn	np	np	--	nn	np	--	np	np	np	nn	np	nn	nn	nn	np	--	np	nn
212	<nnxnp>	{-1}	(nn,np)	--	np	np	nn	--	nn	np	nn	--	--	np	np	np	nn	np	np	nn	--	--	--	--	--	--	nn	np	np	np	--	--	--	--	--	nn	nn	nn	nn	--	--	--	--	np	np	--	--	nn	--
71145	<nnxnp>	{-0}	(nn,np)	nn	nn	nn	np	nn	np	nn	np	nn	np	nn	nn	nn	np	nn	nn	np	np	np	np	np	np	np	np	nn	nn	nn	nn	np	np	np	nn	np	np	np	np	np	nn	np	--	nn	nn	np	nn	np	nn
85963	<nnxnp>	{-0}	(nn,np)	--	nn	nn	np	nn	np	nn	np	--	--	nn	nn	nn	np	nn	nn	--	--	--	nn	--	np	--	--	--	nn	nn	--	--	np	np	--	np	--	np	np	--	--	--	--	--	nn	np	--	np	nn
57887	<nnxnp>	{-0}	(nn,np)	--	nn	nn	np	nn	np	nn	np	--	nn	--	nn	nn	np	nn	nn	np	np	--	--	--	--	np	np	nn	nn	nn	nn	np	--	--	nn	np	np	np	np	np	--	np	--	--	nn	np	nn	np	nn
23181	<nnxnp>	{-0}	(nn,np)	nn	nn	nn	np	nn	np	nn	np	--	nn	nn	nn	--	np	nn	nn	np	--	--	--	--	np	np	--	nn	nn	nn	nn	np	--	--	nn	np	--	np	np	--	--	np	--	np	nn	np	nn	np	nn
47228	<nnxnp>	{-1}	(nn,np)	--	np	--	np	--	nn	np	nn	--	np	np	np	nn	nn	np	--	--	--	--	--	--	nn	nn	--	--	--	np	--	nn	--	nn	np	nn	nn	np	--	--	--	nn	--	nn	np	--	--	nn	np
50375	<efxeg>	{01}	(ee,ef,eg,fg)	eg	fg	eg	fg	fg	ee	fg	ee	fg	eg	eg	fg	ee	ef	eg	eg	ee	--	--	eg	fg	ef	ee	ef	fg	eg	fg	eg	ee	ee	ef	fg	ef	ee	fg	ef	ee	--	ef	eg	ee	fg	ee	eg	ee	fg
11502	<nnxnp>	{-1}	(nn,np)	--	np	np	np	np	nn	np	nn	np	np	np	np	nn	nn	np	np	nn	nn	nn	np	--	nn	nn	nn	np	np	np	np	nn	nn	nn	np	nn	nn	np	nn	nn	--	nn	--	nn	np	nn	--	nn	np
66019	<hkxhk>	{11}	(hh,hk,kk)	kk	hk	kk	hk	hk	hk	hk	hk	--	kk	kk	hk	hk	hh	kk	kk	hk	hh	hk	kk	kk	hh	hk	hh	hk	kk	hk	kk	hk	hk	hh	hk	hh	hk	hk	hh	hk	--	hh	kk	hk	hk	hk	kk	hk	hk
118459	<nnxnp>	{-0}	(nn,np)	--	nn	nn	nn	nn	np	nn	np	nn	nn	nn	nn	np	np	nn	nn	np	np	np	nn	nn	np	np	np	nn	nn	nn	nn	np	np	np	nn	np	np	nn	np	np	nn	np	nn	np	nn	np	nn	np	np
107209	<nnxnp>	{-0}	(nn,np)	nn	nn	nn	nn	nn	np	nn	np	nn	nn	nn	nn	np	--	nn	nn	np	--	--	nn	nn	--	np	--	--	nn	nn	--	np	np	--	nn	--	--	nn	--	--	nn	--	--	np	nn	np	--	np	--
49753	<nnxnp>	{-0}	(nn,np)	--	nn	--	nn	nn	np	nn	np	np	nn	nn	nn	np	np	nn	nn	np	--	np	nn	--	np	np	--	--	np	nn	--	--	np	--	nn	np	--	nn	np	np	--	np	--	np	nn	np	nn	np	np
64511	<nnxnp>	{-0}	(nn,np)	nn	nn	nn	nn	nn	np	nn	np	nn	nn	nn	nn	np	np	nn	nn	np	np	np	nn	nn	np	nn	np	np	nn	nn	nn	nn	np	np	nn	np	np	nn	np	np	nn	np	nn	np	nn	np	nn	np	np
83474	<nnxnp>	{-0}	(nn,np)	nn	nn	nn	nn	nn	np	nn	np	nn	nn	nn	nn	np	np	nn	nn	np	np	np	nn	nn	np	nn	np	np	nn	nn	nn	nn	np	np	nn	np	np	nn	np	np	nn	np	nn	np	nn	np	nn	np	np
54173	<nnxnp>	{-1}	(nn,np)	--	np	np	np	np	nn	np	nn	--	--	np	np	nn	nn	np	np	--	--	--	np	np	nn	np	nn	--	--	np	--	np	--	np	np	nn	--	np	nn	--	--	--	np	nn	np	--	np	nn	nn
20106	<nnxnp>	{-0}	(nn,np)	nn	nn	nn	nn	--	np	nn	np	--	--	nn	nn	np	np	nn	nn	--	--	--	nn	--	np	nn	np	--	nn	nn	--	nn	--	--	nn	np	--	nn	np	--	--	--	--	np	nn	np	nn	np	np
60197	<nnxnp>	{-0}	(nn,np)	nn	nn	--	nn	--	np	nn	np	--	nn	nn	nn	np	np	nn	nn	np	--	--	nn	--	np	--	np	np	nn	--	nn	--	np	--	--	np	np	nn	np	np	--	np	nn	--	nn	--	--	np	np
25610	<nnxnp>	{-1}	(nn,np)	np	np	np	np	np	nn	np	nn	np	np	np	np	nn	nn	np	np	nn	--	nn	np	--	nn	np	nn	nn	np	np	--	np	nn	np	np	nn	nn	np	nn	nn	--	nn	--	nn	np	nn	np	nn	nn
11088	<efxeg>	{11}	(ee,ef,eg,fg)	fg	eg	fg	eg	eg	ef	eg	ef	--	fg	fg	eg	ef	ee	fg	fg	ef	--	--	--	--	ee	fg	ee	ee	fg	eg	--	--	--	eg	eg	ee	ef	eg	ee	ef	fg	ee	--	ef	eg	ef	fg	ef	ee
82343	<nnxnp>	{-1}	(nn,np)	--	np	--	np	--	nn	np	nn	--	--	np	np	np	nn	np	np	nn	--	--	--	--	nn	np	--	nn	np	np	np	--	--	--	np	nn	nn	np	--	--	--	--	--	nn	nn	--	--	nn	nn
103166	<efxeg>	{01}	(ee,ef,eg,fg)	--	fg	eg	fg	fg	ee	fg	ee	fg	--	eg	fg	--	ef	eg	eg	ee	--	--	--	--	ef	eg	ef	ef	eg	ef	--	--	ee	fg	fg	ef	ee	fg	--	ee	--	ef	--	ee	ef	ee	ee	ee	ef
56038	<hkxhk>	{00}	(hh,hk,kk)	hh	hk	hh	hk	hk	hk	hk	hk	--	hh	hh	hk	hk	kk	hh	hh	hk	hk	hh	hh	hk	kk	hh	kk	kk	hh	kk	hh	hh	hk	--	hk	kk	hk	hk	kk	hk	--	kk	hk	hk	kk	hk	hh	hk	kk
125298	<nnxnp>	{-0}	(nn,np)	nn	nn	nn	nn	nn	np	nn	np	nn	nn	nn	nn	np	np	nn	nn	np	nn	--	--	nn	np	nn	np	np	nn	np	nn	nn	--	nn	nn	np	np	nn	np	np	nn	np	--	np	np	np	nn	np	np
55665	<hkxhk>	{11}	(hh,hk,kk)	kk	hk	kk	hk	hk	hk	hk	hk	hk	kk	kk	hk	hk	hh	kk	kk	hk	--	hk	kk	hk	hh	kk	hh	hh	kk	hh	kk	kk	hk	hk	hk	hh	hk	hk	hh	hk	--	hh	kk	hk	hh	hk	kk	hk	hh
51292	<nnxnp>	{-0}	(nn,np)	nn	nn	nn	nn	nn	np	nn	np	nn	nn	nn	nn	np	np	nn	nn	np	--	--	nn	nn	np	nn	np	np	nn	np	nn	nn	np	nn	nn	np	np	nn	np	np	nn	np	nn	np	--	np	nn	np	np
85097	<efxeg>	{01}	(ee,ef,eg,fg)	--	fg	eg	fg	--	ee	fg	ee	--	--	eg	fg	ee	ef	eg	eg	ee	--	--	eg	--	ef	--	ee	ef	eg	ef	--	--	ee	fg	--	ef	ee	fg	ef	ee	--	ef	--	ee	ef	ee	--	ee	ef
48921	<efxeg>	{01}	(ee,ef,eg,fg)	eg	fg	eg	fg	fg	ee	fg	ee	--	--	eg	fg	ee	ef	eg	eg	ee	--	--	--	--	ef	eg	--	ef	--	ef	ee	--	--	--	fg	ef	ee	fg	--	--	--	ef	--	ee	ef	ee	--	ee	ef
7045	<nnxnp>	{-1}	(nn,np)	--	np	np	np	np	nn	np	nn	np	np	np	np	nn	nn	np	np	nn	np	nn	np	np	nn	np	nn	nn	np	nn	np	np	nn	np	np	nn	nn	np	np	nn	np	nn	--	nn	nn	nn	--	nn	nn
76185	<nnxnp>	{-0}	(nn,np)	nn	nn	nn	nn	nn	np	nn	np	nn	nn	nn	nn	np	np	nn	nn	np	--	--	nn	--	np	nn	np	np	nn	np	nn	nn	np	nn	nn	np	np	nn	nn	np	--	np	nn	np	np	np	nn	np	np
89814	<hkxhk>	{11}	(hh,hk,kk)	--	hk	kk	hk	hk	hk	hk	hk	hk	kk	kk	hk	hk	hh	kk	kk	hk	hk	hk	kk	hk	hh	--	hh	hh	kk	hh	kk	kk	hh	hk	hk	hh	hk	hk	hk	--	kk	hh	kk	hk	hh	hk	kk	hk	hh
28305	<hkxhk>	{10}	(hh,hk,kk)	hk	hh	hk	hh	hh	kk	hh	kk	hh	hk	hk	hh	kk	hk	hk	hk	kk	hh	--	hk	hh	hk	hk	hk	hk	hk	hk	hk	hk	kk	hh	hh	hk	kk	hh	hh	kk	hk	hk	hk	kk	--	kk	hh	kk	hk
132852	<hkxhk>	{11}	(hh,hk,kk)	kk	hk	kk	hk	hk	hk	hk	hk	hk	kk	kk	hk	hk	hh	kk	kk	hk	hk	hk	kk	hk	hh	--	hh	hh	kk	hh	kk	--	hk	hk	hk	hh	hk	hk	hk	hk	kk	hh	kk	hk	hh	hk	kk	hk	hh
58082	<nnxnp>	{-0}	(nn,np)	--	nn	nn	nn	nn	np	nn	np	--	--	nn	nn	np	np	nn	nn	--	--	--	nn	--	--	nn	--	np	nn	np	--	nn	--	--	nn	np	np	nn	--	--	--	np	--	np	np	--	--	np	--
201690	<hkxhk>	{00}	(hh,hk,kk)	hh	hk	hh	hk	hk	hk	hk	hk	hk	hh	hh	hk	hk	kk	hh	hh	hk	hk	hk	hh	hk	kk	hh	kk	kk	hh	kk	--	hh	hk	hk	hk	kk	hk	hk	hk	hk	hh	kk	hh	hk	kk	hk	hh	hk	kk
27710	<nnxnp>	{-0}	(nn,np)	nn	nn	nn	nn	nn	np	nn	np	nn	nn	nn	np	np	np	nn	nn	np	--	np	nn	--	np	--	np	np	nn	np	nn	nn	np	nn	nn	np	np	nn	nn	nn	--	np	--	np	np	np	nn	np	np
56604	<hkxhk>	{10}	(hh,hk,kk)	hk	hh	hk	hh	hh	kk	hh	kk	hh	hk	hk	hk	kk	hk	hk	hk	kk	hh	hk	hk	hh	hk	hk	hk	hk	hk	hk	--	hk	kk	hh	hh	hk	kk	hh	hh	hk	--	hk	kk	kk	hk	kk	--	kk	hk
207551	<nnxnp>	{-0}	(nn,np)	nn	nn	nn	nn	nn	np	nn	np	nn	nn	nn	np	np	np	nn	nn	np	--	np	nn	nn	np	nn	np	np	nn	np	nn	nn	np	nn	nn	np	np	nn	--	nn	nn	np	np	np	np	np	nn	np	np
81367	<nnxnp>	{-1}	(nn,np)	np	np	np	np	np	nn	np	nn	np	np	np	nn	nn	nn	np	np	nn	--	nn	np	--	nn	np	nn	nn	np	nn	np	np	nn	np	np	nn	nn	np	np	np	--	nn	nn	nn	nn	nn	np	nn	nn
110605	<nnxnp>	{-0}	(nn,np)	nn	nn	nn	nn	nn	np	nn	np	nn	nn	nn	np	np	np	nn	nn	np	nn	np	nn	nn	np	--	np	np	nn	np	nn	nn	np	nn	nn	np	--	nn	--	nn	nn	np	np	np	np	np	nn	np	np
63989	<efxeg>	{01}	(ee,ef,eg,fg)	eg	fg	eg	fg	fg	ee	fg	ee	fg	eg	eg	ef	ee	ef	eg	eg	ee	--	--	eg	fg	ef	ee	ef	ef	eg	ef	eg	eg	ee	fg	fg	ef	ee	fg	fg	eg	--	ef	ee	ee	ef	ee	eg	ee	ef
72331	<nnxnp>	{-0}	(nn,np)	nn	nn	nn	nn	nn	np	nn	np	nn	nn	nn	np	np	np	nn	nn	--	nn	--	np	nn	np	np	np	np	nn	np	nn	nn	--	nn	nn	np	--	nn	nn	nn	--	np	np	np	np	np	--	np	--
18453	<hkxhk>	{00}	(hh,hk,kk)	hh	hk	hh	hk	hk	hk	hk	hk	hk	hh	hh	kk	hk	kk	hh	hh	hk	hk	hk	hk	--	kk	hk	kk	kk	--	kk	hh	hh	hk	hk	hk	kk	hk	hk	hk	hh	hh	kk	hk	hk	kk	hk	hh	hk	kk
84843	<hkxhk>	{00}	(hh,hk,kk)	hh	hk	hh	hk	hk	hk	hk	hk	hk	hh	hh	kk	hk	kk	hh	hh	hk	--	--	hk	hk	kk	hk	kk	kk	hh	kk	hh	--	hk	hk	hk	kk	hk	hk	hk	hh	--	kk	hk	hk	kk	hk	hh	hk	kk
49423	<nnxnp>	{-1}	(nn,np)	np	np	np	np	np	nn	np	nn	np	np	np	nn	nn	nn	np	np	nn	--	nn	nn	--	nn	nn	nn	nn	np	nn	np	np	nn	np	np	nn	nn	np	np	np	--	nn	nn	nn	nn	nn	np	nn	nn
114842	<nnxnp>	{-0}	(nn,np)	--	nn	--	nn	nn	np	nn	np	--	--	nn	np	np	--	--	nn	--	--	--	--	--	--	--	--	--	--	np	--	--	--	--	nn	np	--	nn	nn	--	--	np	--	np	np	--	--	np	--
105192	<nnxnp>	{-0}	(nn,np)	nn	nn	nn	nn	nn	nn	nn	np	np	nn	nn	np	np	np	nn	nn	nn	--	np	np	nn	np	np	nn	np	nn	np	nn	nn	--	nn	nn	np	np	nn	nn	nn	nn	np	np	np	np	nn	nn	np	np
124350	<hkxhk>	{00}	(hh,hk,kk)	hh	hk	hh	hk	hk	hh	hk	hk	kk	hh	hh	kk	hk	--	hh	hh	hh	--	--	hk	hk	kk	hk	hk	kk	hh	kk	hh	hh	hk	hk	hk	kk	hk	hk	hk	hh	hh	kk	hk	hk	kk	hh	hh	hk	kk
15814	<nnxnp>	{-0}	(nn,np)	nn	nn	--	nn	nn	nn	nn	np	np	nn	nn	np	np	np	nn	nn	nn	np	--	np	nn	np	np	nn	np	nn	--	nn	nn	np	nn	nn	np	np	nn	nn	nn	--	np	np	--	np	nn	nn	np	np
24088	<efxeg>	{01}	(ee,ef,eg,fg)	eg	fg	eg	fg	fg	eg	ef	ee	--	eg	eg	ef	ee	ef	eg	eg	eg	--	--	ee	fg	fg	ee	fg	ef	ee	ef	ee	eg	ee	fg	fg	fg	--	fg	fg	eg	eg	ef	ee	ee	ef	eg	eg	ee	ef
115317	<efxeg>	{11}	(ee,ef,eg,fg)	fg	eg	fg	eg	eg	fg	ee	ef	ee	fg	fg	ee	ef	ee	fg	fg	--	--	ee	--	--	eg	ef	eg	ee	fg	ee	--	fg	ef	eg	eg	eg	fg	eg	eg	fg	--	ee	--	ef	ee	fg	--	ef	ee
101462	<hkxhk>	{01}	(hh,hk,kk)	--	kk	hk	kk	kk	hk	hk	hh	hk	hk	hk	hk	hh	hk	hk	hk	hk	--	hh	hh	kk	kk	hh	kk	hk	hk	hk	--	hk	hh	--	kk	kk	hk	kk	kk	hk	--	hk	--	hh	hk	hk	hk	hh	hk
89273	<nnxnp>	{-0}	(nn,np)	--	nn	nn	nn	nn	nn	np	np	--	--	nn	np	np	np	nn	nn	nn	--	--	np	nn	nn	nn	nn	np	np	np	np	nn	np	nn	nn	nn	--	nn	nn	nn	--	np	--	np	np	nn	nn	np	--
103904	<nnxnp>	{-0}	(nn,np)	nn	nn	nn	nn	np	nn	np	np	np	nn	nn	np	np	np	nn	nn	nn	np	np	np	nn	nn	np	nn	np	np	np	np	nn	np	nn	nn	nn	nn	nn	nn	nn	nn	np	--	np	np	nn	nn	np	np
22471	<nnxnp>	{-0}	(nn,np)	nn	nn	nn	nn	np	nn	np	np	np	nn	nn	np	np	np	nn	nn	nn	--	np	--	--	nn	np	nn	--	np	np	--	nn	np	--	nn	nn	--	nn	nn	nn	--	np	--	np	np	nn	nn	np	np
6605	<nnxnp>	{-0}	(nn,np)	nn	nn	nn	nn	np	nn	np	np	--	nn	nn	np	np	np	nn	nn	nn	np	--	np	nn	--	np	nn	np	np	np	np	nn	np	np	nn	nn	nn	nn	nn	nn	--	np	np	np	np	nn	nn	np	np
137709	<nnxnp>	{-0}	(nn,np)	--	nn	nn	nn	np	nn	np	np	np	--	--	np	np	np	nn	nn	--	--	--	np	--	--	--	--	--	np	np	np	--	np	--	nn	nn	--	nn	nn	nn	--	np	--	np	np	nn	--	np	np
81167	<nnxnp>	{-0}	(nn,np)	nn	nn	nn	nn	np	nn	np	np	np	nn	nn	np	np	np	nn	nn	nn	--	--	np	--	nn	np	nn	np	np	np	np	--	--	nn	nn	nn	nn	nn	nn	nn	--	np	np	np	np	nn	nn	np	np
69674	<nnxnp>	{-0}	(nn,np)	nn	nn	nn	nn	np	nn	np	np	np	nn	nn	np	np	np	nn	nn	nn	np	np	np	nn	nn	np	nn	np	np	np	np	nn	np	nn	nn	nn	nn	nn	np	nn	nn	np	np	np	np	nn	nn	np	np
88235	<efxeg>	{00}	(ee,ef,eg,fg)	ee	ef	ee	ef	fg	ee	fg	eg	fg	--	ee	fg	ee	fg	ee	ee	ee	--	eg	eg	ef	ef	eg	ef	fg	eg	fg	eg	ee	eg	ee	ef	ef	ee	ef	--	ee	ee	fg	--	eg	fg	ee	ee	eg	fg
26008	<nnxnp>	{-0}	(nn,np)	nn	nn	nn	nn	np	nn	np	np	np	nn	nn	np	nn	np	nn	nn	nn	--	nn	np	nn	nn	np	nn	np	np	np	np	nn	np	nn	nn	nn	nn	nn	nn	nn	nn	np	np	np	np	nn	nn	np	np
109253	<nnxnp>	{-0}	(nn,np)	nn	nn	nn	nn	np	nn	np	np	--	nn	nn	np	np	np	nn	nn	--	--	--	np	--	nn	--	nn	np	np	np	--	--	np	nn	nn	nn	nn	nn	nn	--	--	np	--	np	np	nn	--	np	np
25331	<nnxnp>	{-0}	(nn,np)	nn	nn	nn	nn	np	nn	np	np	np	nn	nn	np	nn	np	nn	nn	nn	--	np	np	--	nn	np	nn	nn	np	np	np	nn	np	nn	nn	nn	nn	nn	nn	nn	nn	np	--	np	np	nn	nn	np	np
60191	<hkxhk>	{11}	(hh,hk,kk)	kk	hk	kk	hk	--	kk	hh	hk	hh	kk	kk	hh	kk	hh	kk	kk	kk	hh	hk	hk	--	hk	hk	hk	hk	hk	hh	hk	kk	hh	hk	hk	hk	kk	hk	hk	kk	kk	hh	hk	hk	hh	kk	kk	hk	hh
78429	<nnxnp>	{-1}	(nn,np)	--	np	np	np	nn	np	nn	nn	nn	nn	np	nn	np	nn	np	np	np	--	--	nn	nn	np	nn	np	np	nn	nn	nn	np	nn	np	np	np	np	np	np	np	np	nn	nn	nn	nn	np	np	nn	nn
47169	<nnxnp>	{-1}	(nn,np)	np	np	np	np	nn	np	nn	nn	nn	nn	np	nn	np	nn	np	np	np	nn	nn	nn	nn	np	nn	np	np	nn	nn	nn	np	--	np	np	np	np	np	np	np	np	nn	nn	nn	nn	np	np	nn	nn
69577	<nnxnp>	{-0}	(nn,np)	--	nn	nn	nn	np	nn	np	nn	--	--	nn	np	nn	np	nn	nn	nn	--	--	--	--	nn	np	--	nn	np	np	--	nn	--	--	nn	nn	--	nn	nn	nn	--	--	--	np	np	nn	nn	np	np
43691	<nnxnp>	{-1}	(nn,np)	nn	np	np	np	nn	np	nn	np	nn	nn	np	nn	np	nn	np	np	np	nn	--	nn	nn	np	nn	np	np	nn	nn	nn	np	nn	np	nn	np	--	np	np	np	np	nn	nn	nn	np	np	np	nn	nn
45737	<nnxnp>	{-0}	(nn,np)	np	--	nn	--	np	--	np	--	np	np	--	np	nn	np	nn	nn	nn	np	np	np	np	nn	np	nn	--	np	np	np	--	np	nn	np	--	nn	--	nn	nn	--	np	np	np	nn	nn	nn	np	np
53638	<nnxnp>	{-1}	(nn,np)	nn	--	np	--	--	np	nn	np	nn	nn	np	nn	np	--	np	np	np	nn	--	nn	--	nn	nn	np	np	nn	--	nn	np	--	--	nn	--	np	np	--	nn	--	--	nn	nn	np	np	--	nn	nn
25687	<nnxnp>	{-1}	(nn,np)	nn	--	--	np	nn	--	nn	--	nn	nn	np	nn	np	nn	np	np	np	nn	nn	nn	nn	np	nn	nn	np	nn	nn	nn	nn	nn	np	nn	np	np	np	np	np	--	nn	nn	nn	np	np	--	nn	nn
36223	<nnxnp>	{-0}	(nn,np)	np	nn	nn	nn	np	nn	np	nn	np	np	nn	np	nn	np	nn	nn	nn	np	np	--	np	nn	np	--	--	np	np	np	nn	--	nn	np	nn	nn	nn	--	nn	--	np	np	np	nn	nn	nn	np	np
89559	<nnxnp>	{-0}	(nn,np)	--	nn	nn	nn	np	nn	np	nn	np	np	--	nn	nn	np	--	nn	--	--	--	--	--	nn	np	--	nn	--	np	--	--	--	nn	np	nn	--	nn	--	nn	--	np	--	np	nn	nn	--	np	np
113673	<nnxnp>	{-0}	(nn,np)	np	nn	nn	nn	np	nn	np	nn	--	np	nn	np	nn	np	nn	nn	nn	--	--	--	np	--	np	nn	nn	nn	np	--	nn	--	nn	np	nn	--	nn	nn	nn	--	np	--	np	np	nn	nn	np	np
20450	<nnxnp>	{-0}	(nn,np)	--	nn	nn	nn	np	nn	np	nn	--	--	nn	np	nn	np	nn	nn	--	--	--	--	--	nn	--	nn	nn	--	np	np	nn	np	--	--	nn	--	nn	--	nn	--	--	--	np	np	nn	--	np	--
8809	<nnxnp>	{-1}	(nn,np)	--	np	np	np	nn	np	nn	np	nn	nn	np	nn	np	nn	np	np	np	--	--	--	--	np	nn	np	np	--	nn	--	--	--	--	nn	np	--	np	np	--	--	nn	--	nn	nn	--	np	nn	nn
2596	<nnxnp>	{-1}	(nn,np)	nn	np	nn	np	nn	np	np	--	np	nn	np	np	np	np	nn	nn	nn	nn	--	np	--	nn	np	np	np	--	np	--	--	--	nn	nn	np	nn	np	nn	nn	--	np	--	np	nn	np	--	nn	nn
74349	<nnxnp>	{-0}	(nn,np)	--	nn	nn	nn	np	nn	nn	nn	nn	np	nn	nn	nn	nn	np	np	np	--	--	nn	--	np	nn	nn	nn	nn	nn	nn	nn	--	np	np	nn	np	nn	np	--	--	--	nn	--	np	nn	np	np	np
61731	<nnxnp>	{-1}	(nn,np)	nn	np	np	np	nn	np	np	np	np	nn	np	np	np	np	nn	nn	nn	nn	np	np	nn	nn	--	np	np	np	np	np	np	np	nn	nn	np	nn	np	nn	nn	np	np	np	np	nn	np	nn	nn	nn
105111	<nnxnp>	{-1}	(nn,np)	nn	np	np	np	nn	np	np	np	--	nn	np	np	np	np	nn	nn	--	--	--	np	nn	nn	np	--	--	np	np	np	np	np	nn	nn	np	--	np	nn	nn	--	np	--	--	nn	np	nn	nn	nn
63299	<nnxnp>	{-0}	(nn,np)	np	nn	nn	nn	np	nn	nn	nn	nn	np	nn	nn	nn	nn	np	np	np	np	np	nn	--	np	nn	nn	nn	--	np	nn	--	nn	np	np	nn	np	nn	np	np	nn	nn	--	nn	--	nn	np	np	np
142190	<nnxnp>	{-0}	(nn,np)	np	nn	nn	nn	--	nn	nn	nn	nn	--	nn	nn	nn	nn	np	np	--	--	--	--	--	np	nn	--	nn	nn	np	--	--	--	--	np	nn	--	nn	--	np	--	--	nn	nn	np	nn	--	np	np
98510	<efxeg>	{11}	(ee,ef,eg,fg)	ef	fg	--	fg	ee	fg	eg	fg	--	ef	fg	fg	eg	fg	ef	--	--	--	--	--	--	ef	eg	ee	fg	fg	ee	--	--	fg	--	ef	--	--	fg	--	--	--	--	--	eg	ef	--	ef	ef	ef
108971	<nnxnp>	{-0}	(nn,np)	np	nn	nn	nn	np	nn	nn	nn	nn	np	nn	nn	nn	nn	np	np	np	np	np	nn	--	np	nn	nn	nn	--	np	nn	nn	nn	--	np	nn	np	nn	np	np	--	nn	nn	nn	np	nn	np	np	np
60203	<nnxnp>	{-0}	(nn,np)	np	nn	nn	nn	nn	nn	nn	nn	nn	np	nn	nn	nn	nn	np	np	np	np	np	nn	np	np	nn	nn	nn	nn	np	nn	nn	nn	np	np	nn	nn	nn	np	np	--	nn	nn	nn	np	nn	np	np	np
89444	<nnxnp>	{-0}	(nn,np)	np	nn	nn	nn	nn	nn	nn	nn	nn	np	nn	nn	np	nn	np	nn	np	--	--	nn	np	np	nn	nn	nn	nn	np	nn	nn	nn	np	np	nn	--	nn	np	np	nn	nn	nn	nn	np	nn	np	np	np
205244	<nnxnp>	{-0}	(nn,np)	np	nn	nn	nn	nn	nn	nn	nn	nn	np	nn	nn	np	nn	np	nn	--	--	nn	nn	--	np	nn	nn	--	--	np	--	nn	--	np	np	nn	nn	nn	--	--	--	nn	--	nn	np	nn	--	np	np
68609	<hkxhk>	{01}	(hh,hk,kk)	hh	hk	kk	hk	kk	hk	kk	hk	hk	hh	hk	hk	hk	hk	hh	kk	hh	kk	hh	hk	hh	hh	kk	kk	hk	hk	hk	hk	hk	kk	hk	hh	hk	hk	hk	hh	hk	kk	--	kk	kk	hh	kk	hh	hh	hh
56713	<hkxhk>	{11}	(hh,hk,kk)	hk	kk	hk	kk	hk	kk	hk	kk	kk	hk	kk	kk	hh	kk	hk	hk	hk	hh	hk	kk	hk	hk	hk	hk	kk	kk	hh	kk	kk	kk	hh	hk	hk	kk	kk	hk	hh	hk	hk	hk	hk	hk	hk	hk	hk	hk
131419	<nnxnp>	{-1}	(nn,np)	--	np	np	np	np	np	np	np	np	nn	np	np	nn	np	nn	np	nn	nn	nn	np	--	nn	np	np	np	np	nn	nn	np	--	nn	nn	nn	np	np	--	nn	--	np	np	np	nn	np	--	nn	nn
206518	<nnxnp>	{-1}	(nn,np)	nn	np	np	np	np	np	np	np	np	nn	np	np	nn	np	nn	np	--	nn	nn	np	--	nn	np	np	np	np	nn	nn	np	--	nn	nn	nn	np	np	nn	nn	--	np	np	np	nn	np	nn	nn	nn
53787	<nnxnp>	{-0}	(nn,np)	np	nn	nn	nn	nn	nn	nn	nn	nn	np	nn	np	np	nn	nn	nn	np	--	np	nn	np	np	np	nn	nn	nn	np	np	nn	--	np	np	np	nn	nn	np	np	--	nn	nn	nn	np	nn	np	np	np
135721	<nnxnp>	{-0}	(nn,np)	np	nn	nn	nn	nn	nn	nn	nn	nn	np	nn	np	np	nn	nn	nn	np	np	np	nn	np	np	np	nn	nn	nn	np	--	nn	nn	np	np	np	nn	nn	np	np	--	nn	nn	nn	np	nn	--	np	np
26569	<hkxhk>	{10}	(hh,hk,kk)	kk	hk	hh	hk	--	hk	hh	hk	hk	kk	hk	kk	hk	hk	hk	hh	kk	hk	kk	hk	kk	kk	hk	hh	hk	hk	hk	kk	hk	--	hk	kk	kk	hk	hk	--	hk	hh	hh	hh	hh	kk	hh	kk	kk	kk
20585	<hkxhk>	{10}	(hh,hk,kk)	kk	hk	hh	hk	hh	hk	hh	hk	hk	kk	hk	kk	hk	hk	hk	hh	kk	hk	kk	hk	kk	kk	hk	hh	hk	hk	hk	kk	hk	hh	hk	kk	kk	hk	hk	kk	hk	--	hh	hh	hh	kk	hh	kk	kk	kk
89051	<hkxhk>	{01}	(hh,hk,kk)	hh	hk	kk	hk	kk	hk	kk	hk	hk	hh	hk	hh	hk	hk	hk	kk	hh	hk	hk	hk	hh	hh	hk	kk	hk	hk	hk	hh	hk	hk	hk	hh	hh	hk	hk	hh	hk	kk	kk	--	kk	hh	kk	hh	hh	hh
94652	<hkxhk>	{00}	(hh,hk,kk)	hk	hh	kk	hh	hk	hh	hk	hh	hh	hk	hh	hk	--	hh	hh	hk	hk	--	hk	hh	hk	hk	kk	hk	hh	hh	kk	hk	hh	hh	--	hk	hk	hh	hk	hk	kk	hk	hk	hk	hk	hk	kk	hk	hk	hk
106253	<nnxnp>	{-1}	(nn,np)	nn	np	nn	np	np	np	np	np	np	nn	np	nn	nn	np	np	np	nn	--	--	np	--	nn	nn	np	np	np	nn	nn	np	np	nn	nn	nn	np	nn	nn	nn	np	np	np	np	nn	nn	nn	nn	nn
57088	<nnxnp>	{-1}	(nn,np)	nn	np	nn	np	np	np	np	np	np	nn	np	nn	nn	np	np	np	nn	--	np	np	--	nn	nn	np	np	np	nn	nn	np	np	nn	nn	nn	np	nn	nn	nn	np	np	np	np	nn	nn	nn	nn	nn
128871	<nnxnp>	{-0}	(nn,np)	np	nn	np	nn	nn	nn	nn	nn	nn	np	nn	np	np	nn	nn	nn	np	np	--	nn	np	np	np	nn	nn	nn	np	np	nn	--	np	np	np	nn	np	np	np	nn	nn	nn	nn	np	np	np	np	np
33674	<efxeg>	{00}	(ee,ef,eg,fg)	eg	ee	--	ee	ef	ee	ef	ee	ee	eg	ee	eg	fg	ee	ee	ef	eg	--	ee	ee	--	eg	fg	--	ee	ee	fg	eg	ee	ee	--	eg	eg	ee	eg	eg	--	--	ef	ee	ef	eg	fg	--	eg	eg
38427	<nnxnp>	{-0}	(nn,np)	--	nn	np	nn	nn	nn	nn	nn	--	np	nn	np	np	nn	nn	nn	np	--	--	--	--	np	np	nn	nn	nn	np	np	nn	nn	--	np	np	nn	np	np	--	--	nn	nn	--	np	np	--	np	np
110573	<nnxnp>	{-0}	(nn,np)	np	nn	np	nn	nn	nn	nn	nn	nn	np	nn	np	np	nn	nn	nn	np	--	--	nn	--	np	np	nn	nn	nn	np	np	nn	nn	--	np	np	nn	np	--	np	--	nn	--	nn	np	np	--	np	np
23397	<hkxhk>	{11}	(hh,hk,kk)	hk	kk	hh	kk	hk	kk	hk	kk	kk	hk	kk	hk	hh	hk	kk	hk	hk	hh	hk	kk	hk	hk	hh	hk	kk	kk	hh	hk	kk	hk	hh	hk	hk	--	hk	hk	hh	--	hk	hk	hk	hk	hh	hk	hk	hk
130203	<nnxnp>	{-1}	(nn,np)	--	np	nn	np	--	np	np	np	--	--	np	nn	nn	nn	np	--	--	nn	--	--	--	nn	--	--	--	--	nn	--	--	nn	--	np	nn	--	nn	--	--	--	np	--	np	nn	nn	--	nn	nn
98852	<nnxnp>	{-0}	(nn,np)	np	nn	np	nn	nn	nn	nn	nn	nn	np	nn	np	np	np	nn	nn	np	--	np	nn	nn	np	np	nn	nn	--	np	np	np	np	nn	nn	np	nn	np	np	np	--	nn	nn	nn	np	np	--	np	np
92434	<nnxnp>	{-1}	(nn,np)	nn	np	nn	np	np	np	np	np	np	nn	np	nn	nn	nn	np	np	nn	--	--	--	--	nn	nn	np	np	np	nn	nn	nn	--	--	np	nn	np	nn	nn	--	--	np	--	np	nn	nn	nn	nn	np
54069	<efxeg>	{01}	(ee,ef,eg,fg)	eg	eg	ef	eg	fg	eg	fg	eg	--	ee	eg	ee	ef	ee	eg	fg	ee	--	ef	eg	eg	ee	ef	fg	eg	eg	ef	ee	ee	ee	fg	eg	ee	eg	ee	ee	--	fg	fg	fg	fg	ee	ef	ee	ee	eg
83228	<hkxhk>	{00}	(hh,hk,kk)	hh	hh	--	hh	hk	hh	hk	hh	hh	hk	hh	hk	kk	hk	hh	hk	hk	--	hk	hh	--	hk	kk	hk	hh	--	kk	hk	hk	hk	hk	hh	hk	hh	hk	hk	kk	kk	hk	--	hk	hk	kk	hk	hh	hh
86242	<efxeg>	{01}	(ee,ef,eg,fg)	eg	eg	ef	eg	--	eg	fg	eg	eg	ee	eg	ee	ef	ee	eg	fg	ee	--	ee	eg	--	ee	ef	fg	eg	eg	ef	ee	ee	ee	fg	eg	ee	--	ee	ee	ef	ef	fg	fg	fg	ee	ef	ee	eg	eg
204644	<nnxnp>	{-0}	(nn,np)	nn	nn	np	nn	nn	nn	nn	nn	nn	np	nn	np	np	np	nn	nn	np	np	np	nn	nn	np	np	nn	nn	nn	np	np	np	np	nn	nn	np	nn	np	np	np	--	nn	nn	nn	np	np	np	nn	nn
52999	<nnxnp>	{-1}	(nn,np)	--	np	nn	np	np	np	np	np	--	--	np	nn	--	nn	np	--	--	--	--	--	--	nn	nn	--	np	--	nn	--	nn	--	--	np	nn	np	nn	--	--	--	np	--	np	nn	--	--	np	--
79299	<nnxnp>	{-1}	(nn,np)	np	np	nn	np	np	np	np	np	np	nn	np	nn	nn	nn	np	np	nn	nn	np	np	np	nn	nn	np	np	np	nn	nn	nn	nn	np	np	nn	np	nn	nn	nn	nn	np	np	np	nn	nn	nn	np	np
7685	<nnxnp>	{-1}	(nn,np)	--	np	nn	np	--	np	np	nn	--	nn	np	nn	nn	nn	np	np	nn	--	--	np	--	nn	nn	--	np	--	nn	nn	nn	--	np	np	nn	np	nn	nn	nn	--	np	--	np	nn	nn	--	np	np
71405	<hkxhk>	{11}	(hh,hk,kk)	kk	--	hh	kk	hk	kk	hk	hk	kk	hk	kk	hk	hh	hk	kk	hk	hk	hh	--	kk	hk	hk	hh	hk	kk	kk	hh	hk	hk	hk	hk	kk	hk	kk	hk	hk	hh	--	hk	hk	hk	hk	hh	hk	kk	hk
40621	<nnxnp>	{-1}	(nn,np)	--	np	nn	np	np	np	np	nn	--	nn	np	nn	nn	nn	np	np	nn	--	--	np	--	nn	nn	np	np	--	nn	nn	nn	nn	np	np	nn	--	nn	nn	nn	nn	np	--	np	nn	nn	--	np	np
91700	<nnxnp>	{-1}	(nn,np)	np	np	--	np	np	np	np	nn	np	nn	np	--	nn	nn	np	np	nn	nn	nn	np	--	nn	--	np	np	np	nn	nn	nn	nn	np	np	nn	np	nn	np	nn	nn	np	np	np	nn	nn	--	np	np
12516	<nnxnp>	{-1}	(nn,np)	np	np	--	np	np	np	np	nn	np	nn	np	nn	nn	nn	np	np	nn	nn	nn	np	--	nn	nn	np	np	np	nn	nn	nn	nn	np	np	nn	np	nn	np	nn	--	np	np	--	nn	nn	nn	np	np
2543	<nnxnp>	{-0}	(nn,np)	nn	nn	np	nn	nn	nn	nn	np	nn	np	nn	np	np	np	nn	nn	np	np	np	nn	nn	np	np	nn	nn	nn	np	np	np	np	nn	nn	np	nn	np	nn	np	np	nn	nn	nn	np	np	np	nn	nn
56968	<hkxhk>	{11}	(hh,hk,kk)	kk	kk	hh	kk	hk	hk	hk	hk	kk	hk	kk	hk	hh	hk	kk	hk	hk	hh	--	kk	--	hk	hh	hk	kk	kk	hh	hk	hk	hk	hk	kk	hk	kk	hk	kk	hh	--	hk	hk	hk	hk	hh	hk	kk	kk
305483	<nnxnp>	{-1}	(nn,np)	np	np	nn	--	np	--	np	np	--	--	np	--	--	--	np	np	--	--	--	np	np	np	nn	np	np	np	nn	--	--	--	np	np	--	np	--	np	nn	--	np	--	np	--	nn	--	--	--
104423	<nnxnp>	{-0}	(nn,np)	nn	nn	np	nn	nn	np	nn	np	nn	np	nn	np	np	np	nn	nn	np	--	--	nn	nn	np	np	nn	nn	nn	np	np	np	np	nn	nn	np	nn	np	--	np	--	nn	nn	nn	np	np	np	nn	nn
123189	<nnxnp>	{-1}	(nn,np)	np	np	nn	np	np	nn	np	nn	--	nn	np	nn	nn	nn	np	np	nn	--	nn	np	--	nn	nn	--	np	np	nn	nn	nn	nn	np	np	nn	np	nn	np	nn	--	np	--	nn	nn	nn	nn	np	np
72595	<hkxhk>	{00}	(hh,hk,kk)	hh	hh	kk	hh	hk	hk	hk	hk	hh	hk	hh	hk	kk	hk	hh	hk	hk	kk	--	hh	--	hk	kk	hk	hh	hh	kk	hk	--	--	hk	hh	hk	hh	hk	--	kk	kk	hk	hk	kk	hk	--	hk	hh	hh
15557	<hkxhk>	{00}	(hh,hk,kk)	hh	hh	kk	hh	hk	hk	hk	hk	hh	hk	hh	hk	kk	hk	hh	hk	--	kk	hk	hh	hh	hk	kk	hk	hh	hh	kk	hk	hk	hk	hk	hh	hk	--	hk	hh	kk	kk	hk	hk	kk	hk	kk	hk	hh	hh
1321	<nnxnp>	{-0}	(nn,np)	nn	nn	np	nn	nn	np	nn	np	nn	np	nn	np	np	np	nn	nn	np	--	np	nn	nn	np	np	np	nn	nn	np	np	np	np	nn	nn	np	nn	np	nn	np	np	nn	nn	np	np	np	np	nn	nn
65816	<efxeg>	{01}	(ee,ef,eg,fg)	eg	eg	ef	eg	fg	ee	fg	ee	eg	ee	eg	ee	ef	ee	eg	fg	ee	--	--	--	--	ee	ef	fg	eg	eg	ef	ee	ee	ee	--	eg	ee	--	ee	eg	ef	--	fg	fg	ef	ee	ef	ee	eg	eg
6458	<nnxnp>	{-0}	(nn,np)	nn	nn	np	nn	nn	np	nn	np	nn	np	--	np	np	np	nn	nn	np	np	--	nn	nn	np	np	nn	nn	nn	np	np	np	np	nn	nn	np	nn	np	nn	np	np	nn	nn	np	np	np	np	nn	nn
43169	<nnxnp>	{-1}	(nn,np)	--	np	nn	np	np	nn	np	nn	--	--	np	nn	nn	nn	np	np	--	--	--	--	--	nn	--	--	np	--	nn	--	nn	--	--	--	nn	--	nn	--	--	--	--	--	nn	nn	--	nn	np	np
67165	<nnxnp>	{-0}	(nn,np)	nn	nn	np	nn	nn	np	nn	np	np	np	nn	np	np	np	nn	nn	--	--	--	--	--	np	--	--	nn	np	np	--	np	np	nn	nn	np	--	np	--	np	--	nn	nn	np	np	np	np	nn	nn
110649	<nnxnp>	{-1}	(nn,np)	nn	nn	nn	nn	np	np	np	np	nn	np	nn	nn	np	nn	np	nn	np	np	--	nn	--	np	nn	nn	nn	np	nn	--	nn	np	nn	np	np	--	nn	--	nn	--	nn	--	np	nn	np	np	nn	nn
72325	<nnxnp>	{-1}	(nn,np)	nn	nn	nn	nn	np	np	np	np	nn	np	nn	nn	np	nn	np	nn	np	--	--	nn	nn	np	--	nn	--	np	nn	--	nn	--	nn	np	np	np	nn	--	nn	--	--	--	np	nn	np	np	nn	nn
23950	<hkxhk>	{01}	(hh,hk,kk)	--	hh	hh	hh	hk	kk	kk	hk	hh	kk	hk	hh	hk	hk	hk	hk	kk	kk	hk	hk	hk	hk	hh	hh	hk	--	hk	--	hk	kk	hh	hk	hk	kk	hk	hk	hh	hk	hk	--	kk	hh	hk	hk	hk	hk
96938	<nnxnp>	{-1}	(nn,np)	nn	nn	nn	nn	np	np	np	np	nn	np	nn	nn	np	nn	np	nn	np	np	nn	np	--	np	nn	nn	nn	--	--	--	nn	np	--	np	np	np	nn	np	--	--	np	np	np	nn	np	np	nn	nn
111512	<nnxnp>	{-1}	(nn,np)	nn	nn	nn	nn	np	np	np	np	nn	np	nn	nn	np	nn	np	nn	--	np	--	np	nn	np	nn	nn	nn	nn	nn	nn	nn	np	nn	np	np	np	nn	np	--	np	np	--	np	nn	np	np	nn	nn
6497	<nnxnp>	{-0}	(nn,np)	--	np	np	np	nn	nn	nn	nn	--	--	np	np	nn	np	nn	np	nn	--	np	nn	np	nn	np	--	np	--	np	np	np	nn	np	nn	nn	--	np	nn	--	--	nn	--	nn	np	nn	nn	np	np
91576	<nnxnp>	{-0}	(nn,np)	np	np	np	np	nn	nn	nn	nn	--	nn	np	np	nn	np	nn	np	nn	--	--	--	--	nn	np	np	np	nn	np	--	np	nn	--	nn	nn	nn	np	nn	np	--	nn	nn	nn	np	nn	--	np	np
32795	<nnxnp>	{-1}	(nn,np)	nn	nn	nn	nn	np	np	np	np	nn	np	nn	nn	np	nn	np	nn	np	--	nn	np	--	np	nn	nn	nn	np	nn	nn	nn	np	nn	np	np	np	nn	np	nn	--	np	np	np	nn	np	np	nn	nn
84001	<nnxnp>	{-0}	(nn,np)	np	np	np	--	nn	nn	nn	nn	np	nn	np	np	nn	np	nn	np	nn	--	--	nn	--	nn	np	np	np	nn	np	--	--	--	np	nn	nn	nn	np	nn	--	--	nn	--	nn	np	nn	nn	np	np
56558	<nnxnp>	{-0}	(nn,np)	--	np	np	np	nn	nn	nn	nn	--	nn	np	np	nn	np	nn	np	nn	--	--	--	--	nn	--	np	--	nn	np	--	nn	--	np	nn	nn	nn	np	nn	np	--	nn	--	nn	np	nn	nn	np	np
123868	<nnxnp>	{-1}	(nn,np)	nn	nn	nn	nn	np	np	np	np	nn	np	nn	nn	np	nn	np	nn	np	--	--	np	--	np	nn	nn	nn	np	nn	nn	--	--	nn	np	np	np	nn	np	nn	np	np	--	np	nn	np	np	nn	nn
92165	<nnxnp>	{-1}	(nn,np)	nn	nn	nn	nn	np	np	np	np	nn	np	nn	nn	np	nn	np	nn	np	--	nn	np	nn	np	nn	nn	nn	np	nn	nn	nn	np	nn	np	np	np	nn	np	nn	--	np	np	np	nn	np	np	nn	nn
11993	<nnxnp>	{-1}	(nn,np)	nn	nn	nn	nn	np	np	np	np	nn	np	nn	nn	np	nn	np	nn	np	np	nn	np	--	np	nn	nn	nn	np	nn	nn	nn	--	nn	np	np	np	nn	np	nn	np	np	np	np	nn	np	np	nn	nn
50227	<nnxnp>	{-0}	(nn,np)	np	np	np	np	nn	nn	nn	nn	np	nn	np	np	nn	np	nn	np	nn	nn	np	nn	--	nn	np	np	np	nn	np	np	np	nn	np	nn	nn	--	np	nn	np	nn	nn	nn	nn	np	nn	nn	np	np
87473	<nnxnp>	{-1}	(nn,np)	nn	nn	nn	nn	np	np	np	np	nn	np	nn	nn	np	nn	np	nn	np	--	nn	np	nn	np	nn	nn	nn	np	nn	nn	nn	np	nn	np	np	np	nn	np	nn	np	np	np	np	nn	np	np	nn	nn
92405	<hkxhk>	{10}	(hh,hk,kk)	--	kk	kk	kk	hk	hh	hh	hk	kk	hh	hk	kk	hk	hk	hk	hk	hh	hh	hk	hh	hk	hk	kk	kk	hk	hh	hk	kk	hk	hh	kk	hk	hk	hh	hk	hk	kk	hh	hk	hk	hh	kk	hk	hk	hk	hk
134325	<hkxhk>	{10}	(hh,hk,kk)	--	kk	kk	kk	hk	hh	hh	hk	kk	hh	hk	kk	hk	hk	hk	hk	hh	hk	hk	hh	hk	hk	kk	kk	hk	hh	hk	kk	hk	hh	kk	hk	hk	hh	hk	hk	kk	hh	hk	hk	hh	kk	hk	hk	hk	hk
207753	<nnxnp>	{-1}	(nn,np)	nn	nn	nn	nn	np	np	np	np	--	np	nn	nn	np	nn	np	nn	np	np	--	np	--	np	nn	nn	nn	np	nn	nn	nn	np	nn	np	np	np	nn	np	nn	--	np	nn	np	nn	np	np	nn	nn
202941	<nnxnp>	{-1}	(nn,np)	nn	nn	nn	nn	--	np	np	np	--	--	nn	nn	np	nn	np	nn	np	--	--	--	nn	np	nn	nn	nn	np	--	--	nn	--	nn	np	np	--	nn	np	nn	--	np	--	np	nn	np	np	nn	nn
77099	<hkxhk>	{01}	(hh,hk,kk)	hh	hh	hh	hh	hk	kk	kk	hk	hh	kk	hk	hh	hk	hk	hk	hk	kk	kk	hk	kk	--	hk	hh	hh	hk	kk	hk	hh	hk	kk	hh	hk	hk	kk	hk	hk	hh	kk	hk	hk	kk	hh	hk	hk	hk	hk
135048	<nnxnp>	{-0}	(nn,np)	--	np	--	np	--	nn	nn	nn	--	--	np	np	nn	np	nn	np	--	--	--	nn	--	--	np	np	--	--	np	--	--	--	--	--	nn	--	np	nn	--	--	--	--	nn	np	nn	--	np	np
115627	<hkxhk>	{10}	(hh,hk,kk)	kk	kk	kk	kk	hk	hh	hh	hk	kk	hh	hk	kk	hk	hk	hk	hk	hh	hh	--	hh	--	hk	kk	kk	hk	hh	hk	kk	hk	hh	kk	hk	hk	hh	hk	hk	kk	hh	hk	hk	hh	kk	hk	hk	hk	hk
83678	<nnxnp>	{-1}	(nn,np)	nn	nn	nn	nn	np	np	np	np	nn	np	nn	nn	np	nn	np	nn	np	--	nn	np	nn	np	nn	nn	nn	np	nn	nn	nn	np	nn	np	np	np	nn	np	nn	np	np	np	np	nn	np	np	nn	nn
205597	<nnxnp>	{-1}	(nn,np)	nn	nn	nn	nn	np	np	np	np	nn	np	nn	nn	np	nn	np	nn	np	--	--	--	--	np	nn	nn	nn	np	nn	nn	nn	--	--	np	np	np	nn	np	nn	--	np	np	np	nn	np	--	nn	nn
68770	<nnxnp>	{-1}	(nn,np)	nn	nn	nn	nn	np	np	np	np	nn	np	nn	nn	np	nn	np	nn	np	--	nn	np	nn	np	nn	nn	nn	np	nn	nn	np	--	nn	np	np	np	nn	np	nn	np	np	--	np	nn	--	--	nn	nn
9127	<nnxnp>	{-0}	(nn,np)	--	--	np	np	nn	nn	nn	--	np	nn	np	np	nn	np	--	--	--	--	--	--	--	nn	np	--	np	--	np	--	--	--	--	nn	nn	nn	np	nn	--	--	--	--	nn	np	--	nn	np	--
95491	<nnxnp>	{-1}	(nn,np)	nn	nn	nn	nn	np	np	np	np	nn	np	--	nn	np	nn	np	nn	np	np	nn	np	nn	np	nn	nn	nn	np	nn	nn	nn	np	nn	np	np	np	nn	np	nn	np	np	np	np	nn	--	np	nn	nn
7976	<nnxnp>	{-1}	(nn,np)	--	nn	nn	nn	--	np	np	np	--	--	nn	nn	np	nn	np	nn	--	--	--	--	--	np	nn	--	nn	--	nn	--	--	--	--	np	np	--	nn	--	--	--	np	--	np	nn	np	--	nn	nn
52693	<nnxnp>	{-1}	(nn,np)	--	nn	nn	nn	np	np	np	np	nn	np	nn	nn	np	nn	np	nn	--	--	--	np	--	np	nn	--	nn	np	nn	--	--	np	--	np	np	np	nn	np	nn	--	np	--	np	nn	--	--	nn	--
100359	<hkxhk>	{01}	(hh,hk,kk)	hh	hh	hh	hh	hk	kk	kk	hk	hh	kk	hk	hh	hk	hk	hk	hk	kk	--	--	kk	hk	hk	hh	hh	hk	kk	hk	hh	hk	kk	hh	hk	hk	kk	hk	hk	hh	--	hk	--	kk	hh	hk	hk	hk	hk
102571	<efxeg>	{01}	(ee,ef,eg,fg)	--	ee	ee	ee	eg	--	fg	eg	ee	--	ef	ee	eg	ef	eg	ef	fg	--	ee	fg	ee	eg	ee	ee	ee	fg	ef	ee	ef	fg	ee	eg	eg	fg	ef	eg	ee	fg	eg	eg	fg	ee	eg	eg	ef	ef
93093	<nnxnp>	{-1}	(nn,np)	--	nn	nn	nn	--	np	np	np	--	--	nn	nn	np	nn	np	nn	np	--	--	--	--	np	nn	nn	nn	np	nn	--	--	--	--	np	np	--	nn	np	nn	--	np	--	--	nn	np	np	nn	nn
45855	<efxeg>	{01}	(ee,ef,eg,fg)	ee	ee	ee	ee	eg	fg	fg	eg	ee	fg	ef	ee	eg	ef	eg	ef	fg	--	--	fg	ef	eg	--	ee	ef	fg	ef	ee	ef	fg	ee	eg	eg	fg	ef	eg	ee	fg	eg	eg	fg	ee	eg	eg	ef	ef
73091	<nnxnp>	{-0}	(nn,np)	--	np	--	np	nn	nn	nn	nn	--	--	nn	np	nn	np	nn	np	nn	--	--	--	--	nn	--	np	--	--	np	--	--	--	--	--	nn	nn	np	--	--	--	nn	--	nn	np	nn	--	np	np
131327	<nnxnp>	{-0}	(nn,np)	--	np	np	np	nn	nn	nn	nn	np	nn	nn	np	nn	np	nn	np	nn	--	np	nn	np	nn	--	np	np	--	np	np	--	--	np	nn	nn	nn	np	nn	np	--	nn	--	nn	np	nn	nn	np	np
111431	<hkxhk>	{01}	(hh,hk,kk)	hh	hh	hh	hh	hk	kk	kk	hk	hh	kk	kk	hh	hk	hk	hk	hk	kk	kk	hk	kk	hk	hk	hh	hh	hk	kk	hk	hh	hk	kk	hh	hk	hk	kk	hk	hk	hh	kk	hk	hk	kk	hh	hk	hk	hk	hk
127185	<nnxnp>	{-0}	(nn,np)	np	np	np	np	nn	nn	nn	nn	np	nn	nn	np	nn	np	nn	np	nn	nn	np	nn	nn	nn	np	np	np	nn	np	np	np	nn	np	nn	nn	nn	np	nn	np	nn	nn	nn	nn	np	nn	nn	np	np
94065	<hkxhk>	{10}	(hh,hk,kk)	kk	kk	kk	kk	hk	hh	hh	hk	kk	hh	hh	kk	hk	hk	hk	hk	hh	hh	hk	hh	--	hk	kk	--	hk	hh	hk	kk	hk	hh	kk	hk	hk	hh	hk	hk	kk	hh	hk	hk	hh	kk	hk	hk	hk	hk
101503	<nnxnp>	{-0}	(nn,np)	np	np	np	np	nn	nn	nn	nn	np	nn	nn	np	nn	np	nn	np	--	--	--	nn	np	nn	np	np	np	nn	nn	nn	np	--	np	nn	nn	nn	np	nn	np	nn	nn	nn	nn	np	nn	--	np	np
114005	<nnxnp>	{-0}	(nn,np)	--	np	np	np	nn	nn	nn	nn	--	--	nn	np	nn	np	nn	np	nn	--	--	nn	--	nn	np	np	np	nn	nn	--	--	np	np	nn	nn	nn	np	nn	np	--	nn	--	nn	np	nn	nn	np	np
103193	<nnxnp>	{-0}	(nn,np)	--	np	--	np	nn	nn	nn	nn	--	nn	nn	np	nn	np	nn	np	nn	--	--	--	--	--	--	--	--	nn	nn	--	--	--	np	nn	nn	--	np	--	--	--	nn	--	nn	np	nn	--	np	np
8259	<nnxnp>	{-0}	(nn,np)	np	np	np	np	nn	nn	nn	nn	np	nn	nn	np	nn	np	nn	np	nn	nn	np	nn	np	nn	np	np	np	nn	nn	nn	np	np	np	nn	nn	nn	np	nn	np	nn	nn	nn	nn	np	nn	nn	np	np
206331	<nnxnp>	{-0}	(nn,np)	--	np	np	np	nn	nn	nn	nn	np	nn	nn	np	nn	np	nn	np	nn	--	np	nn	--	nn	np	np	np	nn	nn	nn	np	np	np	nn	nn	--	np	nn	np	--	nn	nn	nn	np	nn	nn	np	np
126041	<nnxnp>	{-0}	(nn,np)	np	np	--	np	nn	nn	nn	nn	--	nn	nn	np	nn	np	nn	np	--	--	--	nn	--	nn	np	np	np	nn	nn	--	--	--	np	nn	nn	nn	np	nn	nn	nn	nn	--	--	np	nn	--	np	np
64753	<nnxnp>	{-0}	(nn,np)	--	np	np	np	nn	nn	nn	nn	np	--	nn	np	nn	np	nn	np	nn	--	--	--	--	np	nn	np	np	np	nn	--	np	--	np	nn	nn	nn	np	nn	--	--	nn	--	nn	np	nn	nn	np	np
92195	<nnxnp>	{-0}	(nn,np)	np	np	np	np	nn	nn	nn	nn	np	np	nn	np	nn	np	nn	np	nn	--	np	nn	np	np	nn	np	np	nn	nn	nn	np	np	np	nn	nn	--	np	nn	nn	--	nn	nn	nn	np	nn	nn	np	np
73320	<hkxhk>	{01}	(hh,hk,kk)	hk	hh	hh	hh	hk	kk	kk	hk	hh	hk	kk	hh	hk	hk	hk	hk	kk	--	--	kk	hk	hh	hk	hh	hk	kk	kk	hk	hk	hk	hh	hk	hk	kk	hk	hk	hk	--	hk	hk	kk	hh	hk	--	hk	hk
83882	<nnxnp>	{-0}	(nn,np)	--	np	np	np	nn	nn	nn	nn	np	--	nn	np	nn	nn	nn	np	nn	--	--	nn	--	np	nn	np	np	nn	nn	nn	--	--	np	nn	nn	nn	np	nn	--	--	nn	nn	nn	np	np	nn	np	np
63050	<nnxnp>	{-0}	(nn,np)	np	np	np	np	nn	--	nn	nn	--	np	nn	np	nn	nn	nn	np	nn	--	--	nn	np	np	np	np	np	nn	nn	nn	--	np	np	nn	nn	nn	np	nn	nn	nn	nn	--	nn	np	np	nn	np	np
66996	<nnxnp>	{-0}	(nn,np)	np	np	np	np	nn	nn	nn	nn	np	np	nn	np	nn	nn	nn	np	nn	--	np	nn	np	np	nn	np	np	nn	nn	np	np	np	np	nn	nn	nn	np	nn	nn	nn	nn	nn	nn	np	np	nn	np	np
47832	<nnxnp>	{-0}	(nn,np)	np	np	np	np	nn	nn	nn	nn	np	np	nn	np	nn	nn	nn	np	nn	nn	np	nn	nn	np	nn	np	np	nn	nn	nn	np	np	np	nn	nn	nn	np	nn	nn	nn	nn	nn	nn	np	np	--	np	np
137759	<nnxnp>	{-0}	(nn,np)	--	np	np	np	nn	nn	nn	nn	np	np	nn	np	nn	nn	nn	np	nn	--	np	nn	--	np	nn	np	np	nn	nn	nn	np	--	np	nn	nn	--	np	nn	nn	--	nn	nn	nn	np	np	nn	np	np
114364	<hkxhk>	{11}	(hh,hk,kk)	hk	hk	hk	hk	kk	hk	hk	kk	kk	hh	hk	hk	kk	hk	kk	hh	hk	--	--	hk	hk	hk	kk	hk	hh	hk	hk	kk	hh	--	hk	kk	kk	hk	hh	--	kk	hk	kk	kk	--	hk	hk	kk	hh	hh
100947	<nnxnp>	{-0}	(nn,np)	np	np	--	np	--	--	nn	nn	--	np	nn	np	nn	nn	nn	--	--	nn	--	--	--	np	--	np	np	nn	nn	nn	np	--	--	nn	nn	--	np	nn	--	--	nn	--	np	np	--	--	np	np
56822	<hkxhk>	{11}	(hh,hk,kk)	hk	hk	hk	hk	kk	hk	hk	kk	hk	hh	hk	hk	kk	hk	kk	hh	hk	hk	--	hk	hh	hk	kk	hk	hh	hk	hk	kk	hh	hh	hk	kk	kk	hk	hh	kk	kk	--	kk	kk	hh	hk	hk	kk	hh	hh
77776	<hkxhk>	{01}	(hh,hk,kk)	hh	hh	hh	hh	hk	kk	kk	hk	hh	hk	kk	hh	hk	kk	hk	hk	kk	kk	hk	kk	hk	hh	hk	hh	hk	kk	kk	hk	--	hk	hh	hk	hk	kk	hk	hk	hk	kk	hk	--	hk	hh	hh	hk	hk	hk
79362	<nnxnp>	{-1}	(nn,np)	nn	nn	nn	nn	np	np	np	np	--	nn	np	nn	np	np	np	nn	np	--	--	np	nn	nn	np	nn	nn	np	np	np	nn	nn	nn	np	np	np	nn	np	np	--	np	--	nn	nn	nn	np	nn	nn
119710	<nnxnp>	{-1}	(nn,np)	nn	nn	nn	nn	np	np	np	np	nn	nn	np	nn	np	np	np	nn	np	nn	--	np	--	nn	--	nn	nn	np	np	np	nn	--	nn	np	np	np	nn	np	np	--	np	--	nn	nn	nn	np	nn	nn
68884	<nnxnp>	{-0}	(nn,np)	np	np	np	np	nn	nn	nn	nn	--	--	nn	np	nn	nn	nn	np	nn	nn	--	--	--	np	nn	np	np	nn	nn	nn	--	--	--	nn	nn	nn	np	--	--	--	nn	--	np	np	--	--	np	nn
78603	<nnxnp>	{-1}	(nn,np)	nn	nn	nn	np	np	np	np	np	nn	nn	np	nn	np	np	np	nn	np	np	nn	np	nn	nn	np	nn	nn	np	np	np	nn	nn	np	np	np	nn	nn	np	np	np	np	np	nn	nn	nn	--	nn	np
121107	<hkxhk>	{01}	(hh,hk,kk)	hh	hh	hh	hk	hk	kk	hk	hk	hh	hk	kk	hh	hk	kk	hk	hk	kk	kk	hh	kk	--	hh	hk	hh	hk	kk	kk	hk	hk	hk	hk	hk	hk	kk	hk	hk	hk	kk	hk	hk	hk	hh	hh	hk	hk	kk
108769	<nnxnp>	{-0}	(nn,np)	np	np	np	nn	nn	nn	np	nn	np	np	nn	np	nn	nn	nn	np	nn	--	np	nn	--	np	nn	np	np	nn	nn	nn	np	np	nn	nn	nn	nn	np	nn	nn	nn	nn	nn	np	np	np	nn	np	nn
64996	<hkxhk>	{10}	(hh,hk,kk)	kk	kk	--	hk	hk	hh	hk	hk	kk	hk	hh	kk	hk	hh	hk	hk	hh	hh	--	hh	hh	kk	hk	kk	hk	hh	hh	hk	hk	--	hk	hk	hk	hh	hk	hk	hk	hh	hk	--	hk	kk	kk	--	hk	hh
100160	<nnxnp>	{-0}	(nn,np)	np	np	np	nn	--	nn	np	nn	--	np	nn	np	nn	nn	nn	np	nn	nn	--	nn	--	np	nn	nn	np	nn	nn	nn	--	nn	nn	nn	nn	nn	np	nn	--	--	nn	--	np	np	np	--	np	nn
82742	<hkxhk>	{10}	(hh,hk,kk)	kk	kk	kk	hk	hk	hh	hk	hk	kk	hk	hh	kk	hk	hh	hk	hk	hh	--	hk	hh	hk	kk	hk	kk	hk	hh	hh	hk	--	hk	kk	hk	hk	hh	hk	hk	--	hh	hk	kk	hk	kk	kk	hk	hk	hh
124095	<hkxhk>	{10}	(hh,hk,kk)	kk	kk	kk	hk	hk	hh	hk	hk	kk	hk	hh	kk	hk	hh	hk	hk	hh	hh	hk	hh	hk	kk	hk	kk	hk	hh	hh	hk	hk	hk	hk	hk	hk	hh	hk	hk	hk	hh	hk	hk	hk	kk	kk	hk	hk	hh
122006	<nnxnp>	{-1}	(nn,np)	nn	nn	nn	np	np	np	nn	np	nn	nn	np	nn	np	np	np	nn	np	--	nn	np	nn	nn	np	nn	nn	np	np	--	--	--	np	np	np	np	nn	np	--	--	np	--	nn	nn	nn	np	nn	np
51325	<nnxnp>	{-1}	(nn,np)	--	nn	nn	np	np	np	nn	np	nn	nn	np	nn	np	np	np	nn	--	--	--	--	--	--	np	--	--	np	np	--	--	nn	np	np	np	np	nn	np	--	--	np	--	nn	nn	nn	np	nn	np
24536	<nnxnp>	{-0}	(nn,np)	np	np	--	nn	nn	nn	np	--	--	np	nn	np	nn	nn	nn	np	nn	nn	--	--	--	np	nn	np	np	nn	nn	nn	--	--	--	nn	nn	nn	nn	nn	--	--	--	--	np	np	np	--	np	nn
27158	<nnxnp>	{-0}	(nn,np)	--	np	np	nn	nn	nn	np	nn	np	np	nn	np	nn	nn	nn	np	nn	--	--	--	--	--	nn	--	np	np	--	--	nn	np	--	nn	nn	--	nn	nn	--	--	nn	--	np	np	np	nn	np	nn
185277	<nnxnp>	{-0}	(nn,np)	np	np	np	nn	nn	nn	np	nn	np	np	nn	np	nn	nn	nn	np	nn	nn	np	nn	--	np	nn	np	np	nn	nn	nn	nn	np	nn	nn	nn	--	nn	--	nn	nn	nn	nn	np	np	np	nn	np	nn
188503	<hkxhk>	{01}	(hh,hk,kk)	hh	hh	hh	hk	hk	kk	hk	hk	hh	hk	kk	hh	hk	kk	hk	hk	kk	kk	hh	kk	kk	hh	hk	hh	hk	kk	kk	hk	kk	hk	hk	hk	hk	kk	kk	hk	hk	kk	hk	hk	hk	hh	hh	hk	hk	kk
107605	<hkxhk>	{01}	(hh,hk,kk)	hh	hh	hh	hk	hk	kk	hk	hk	hh	hk	kk	hh	hk	kk	hk	hk	kk	kk	hk	kk	kk	hh	hk	hh	hk	kk	kk	hk	kk	--	hk	hk	hk	kk	kk	hk	hk	--	hk	hk	hk	hh	hh	hk	hk	kk
72135	<nnxnp>	{-1}	(nn,np)	nn	nn	nn	np	np	np	nn	np	nn	nn	np	nn	np	np	np	nn	np	np	--	np	--	nn	np	nn	nn	np	np	np	np	nn	np	nn	np	np	np	np	np	--	np	np	nn	nn	nn	np	nn	np
64791	<efxeg>	{01}	(ee,ef,eg,fg)	ee	ee	ee	eg	eg	fg	ef	eg	ee	ef	fg	ee	eg	fg	eg	ef	fg	fg	--	fg	--	ee	eg	ee	ef	fg	fg	eg	fg	ef	eg	eg	eg	fg	fg	eg	eg	fg	eg	eg	ef	ee	ee	eg	ef	fg
137104	<hkxhk>	{01}	(hh,hk,kk)	--	hh	hh	hk	hk	kk	hk	hk	hh	hk	kk	hh	hk	kk	hk	hk	kk	kk	hk	kk	--	hh	hk	hh	hk	kk	kk	hk	kk	hk	hk	hk	hk	kk	kk	hk	hk	kk	hk	hk	hk	hh	hh	hk	hk	kk
63608	<nnxnp>	{-1}	(nn,np)	np	nn	nn	np	np	np	nn	np	--	nn	np	nn	np	np	np	nn	np	--	nn	np	np	nn	np	nn	--	np	np	np	np	nn	np	np	np	np	np	np	np	np	np	--	nn	nn	nn	np	nn	np
39034	<hkxhk>	{10}	(hh,hk,kk)	hk	kk	kk	hk	hk	hh	hk	hk	kk	hk	hh	kk	hk	hh	hk	hk	hh	--	--	hh	hh	kk	hk	kk	hk	hh	hh	hk	hh	hk	hk	hk	hk	hh	hh	hk	hk	hh	hk	kk	hk	kk	kk	hk	hk	hh
106626	<nnxnp>	{-0}	(nn,np)	np	np	np	nn	nn	nn	np	nn	--	nn	nn	np	nn	nn	nn	np	nn	--	--	--	nn	np	nn	np	np	nn	nn	nn	nn	--	nn	nn	nn	nn	nn	--	nn	--	nn	--	np	np	np	nn	np	--
30919	<nnxnp>	{-1}	(nn,np)	nn	nn	nn	np	np	np	nn	np	--	nn	np	nn	np	np	np	nn	np	np	nn	np	--	nn	np	nn	nn	np	np	np	np	--	np	np	np	np	np	np	np	--	np	--	nn	nn	nn	np	nn	np
77542	<nnxnp>	{-0}	(nn,np)	np	np	np	nn	nn	nn	np	nn	--	np	nn	np	nn	nn	nn	np	nn	--	np	nn	--	np	nn	np	np	nn	nn	nn	nn	np	nn	nn	nn	nn	nn	nn	nn	nn	nn	nn	np	--	np	nn	np	nn
103313	<hkxhk>	{10}	(hh,hk,kk)	kk	kk	kk	hk	hk	hh	hk	hk	kk	hk	hh	kk	hk	hh	hk	hk	hh	hh	--	hh	hh	kk	hk	kk	hk	hh	hh	hk	hh	hk	hk	hk	hk	hh	hh	hk	hk	--	hk	hk	hk	kk	kk	hk	hk	hh
10015	<nnxnp>	{-1}	(nn,np)	--	nn	nn	np	np	np	nn	np	nn	nn	np	nn	np	np	np	nn	np	np	nn	--	--	nn	--	nn	nn	np	np	--	np	--	np	np	np	--	np	np	np	--	np	--	nn	nn	nn	nn	nn	np
70216	<nnxnp>	{-1}	(nn,np)	nn	nn	nn	np	np	np	nn	np	nn	nn	np	nn	np	np	np	nn	np	np	nn	np	np	nn	np	nn	nn	np	np	np	np	nn	np	np	np	np	np	np	np	--	np	np	nn	nn	nn	np	nn	np
40488	<nnxnp>	{-0}	(nn,np)	np	np	np	nn	nn	nn	np	nn	np	np	nn	np	nn	nn	nn	np	nn	nn	np	nn	--	np	nn	np	np	nn	nn	nn	--	--	--	nn	nn	nn	nn	nn	nn	--	nn	nn	np	np	np	--	np	nn
207112	<nnxnp>	{-1}	(nn,np)	--	nn	nn	np	np	np	nn	np	nn	nn	np	nn	np	np	np	nn	np	--	--	np	--	nn	np	nn	nn	np	np	--	np	nn	np	np	np	np	np	np	--	--	np	--	nn	nn	nn	np	nn	np
95112	<nnxnp>	{-1}	(nn,np)	nn	nn	nn	np	np	np	nn	np	nn	nn	np	nn	np	np	np	nn	np	np	nn	--	--	nn	np	nn	nn	np	np	--	--	--	np	np	np	nn	np	np	np	--	np	--	nn	nn	nn	np	nn	np
51814	<efxeg>	{10}	(ee,ef,eg,fg)	fg	fg	fg	ef	fg	ee	eg	ef	fg	eg	ee	fg	ef	--	ef	eg	ee	--	--	ee	ee	fg	ef	fg	eg	--	ee	--	ee	eg	ef	ef	ef	eg	ee	ef	ef	ee	ef	ee	eg	fg	fg	ef	eg	ee
203327	<hkxhk>	{01}	(hh,hk,kk)	hh	hh	hh	hk	hh	kk	hk	hk	hh	hk	kk	hh	hk	kk	hk	hk	kk	--	hk	kk	--	hh	hk	hh	hk	kk	kk	hk	kk	--	hk	hk	hh	hk	kk	hk	hk	kk	hk	--	hk	hh	hh	hk	hk	kk
49395	<nnxnp>	{-1}	(nn,np)	nn	nn	nn	np	nn	np	nn	np	nn	nn	np	nn	np	np	np	nn	np	np	nn	np	np	nn	np	nn	nn	np	np	np	np	nn	np	np	nn	nn	np	np	np	np	np	--	nn	nn	nn	np	nn	np
17200	<nnxnp>	{-0}	(nn,np)	np	np	np	nn	np	nn	np	nn	np	np	nn	np	nn	nn	nn	np	nn	--	np	--	nn	np	--	np	np	nn	nn	nn	nn	--	nn	nn	np	np	nn	nn	nn	nn	nn	nn	--	--	np	nn	np	nn
68934	<nnxnp>	{-1}	(nn,np)	nn	nn	nn	np	nn	np	nn	np	nn	nn	np	nn	np	np	np	nn	np	--	nn	np	nn	nn	np	nn	nn	np	np	np	np	nn	np	np	nn	nn	np	np	np	--	np	np	nn	nn	nn	np	nn	np
129171	<nnxnp>	{-1}	(nn,np)	nn	nn	nn	np	nn	np	nn	np	nn	nn	np	nn	np	np	np	nn	np	np	nn	--	--	nn	np	nn	nn	np	np	np	np	nn	np	np	nn	nn	np	np	np	np	np	np	nn	nn	nn	np	nn	np
124762	<nnxnp>	{-0}	(nn,np)	np	np	np	nn	np	nn	np	nn	--	np	nn	np	nn	nn	nn	np	--	--	--	nn	--	np	nn	np	--	nn	nn	nn	nn	--	--	nn	np	np	nn	nn	nn	--	nn	--	np	np	np	nn	np	nn
102127	<nnxnp>	{-1}	(nn,np)	nn	nn	nn	np	nn	np	nn	np	nn	nn	np	nn	np	np	np	nn	np	np	nn	np	--	nn	np	nn	nn	np	np	np	np	nn	np	np	nn	nn	np	np	np	np	np	--	nn	nn	nn	np	nn	np
134380	<nnxnp>	{-0}	(nn,np)	np	np	np	nn	np	nn	np	nn	np	np	nn	np	nn	nn	nn	np	nn	nn	--	nn	nn	np	nn	np	np	nn	nn	nn	nn	np	nn	nn	np	np	nn	nn	nn	nn	nn	nn	np	np	np	nn	np	nn
91813	<nnxnp>	{-1}	(nn,np)	nn	nn	nn	np	nn	np	nn	np	--	nn	np	nn	np	np	np	nn	np	--	nn	--	--	nn	np	nn	nn	np	np	np	--	nn	np	np	nn	nn	np	np	np	--	np	np	nn	nn	nn	np	nn	np
202911	<hkxhk>	{10}	(hh,hk,kk)	--	kk	kk	hk	kk	hh	hk	hk	kk	hk	hh	kk	hk	hh	hk	hk	hh	hh	hk	hh	hh	kk	hk	kk	hk	hh	hh	hk	hh	hk	hk	hk	kk	hk	hh	hk	hk	hh	hk	--	hk	kk	kk	hk	hk	hh
85449	<nnxnp>	{-1}	(nn,np)	np	nn	nn	np	nn	np	nn	np	nn	nn	np	nn	np	np	np	nn	np	--	nn	--	np	nn	np	nn	nn	np	np	np	np	nn	np	np	nn	nn	np	np	--	--	np	--	nn	nn	nn	np	nn	np
12647	<nnxnp>	{-0}	(nn,np)	--	np	np	nn	--	nn	np	nn	--	np	nn	np	nn	nn	nn	np	--	--	--	--	--	--	--	--	--	nn	nn	--	--	--	--	nn	np	np	nn	nn	--	--	nn	--	np	np	np	nn	np	--
131878	<nnxnp>	{-0}	(nn,np)	np	np	np	nn	np	nn	np	nn	np	np	nn	np	nn	nn	nn	np	nn	--	np	nn	nn	np	nn	np	np	nn	nn	np	nn	--	nn	nn	np	np	nn	nn	nn	nn	nn	--	np	np	np	nn	np	nn
81875	<nnxnp>	{-0}	(nn,np)	np	np	np	nn	np	nn	np	nn	np	np	nn	np	nn	nn	nn	np	nn	nn	--	nn	nn	np	nn	np	np	nn	nn	nn	nn	--	nn	nn	np	np	nn	nn	--	nn	nn	nn	np	np	np	--	np	nn
96957	<hkxhk>	{01}	(hh,hk,kk)	--	hh	--	hk	hh	kk	hk	hk	hh	hk	kk	hh	hk	kk	hk	hk	kk	kk	hk	--	hk	hh	hk	--	hk	kk	--	hk	kk	hk	hk	--	hh	hk	kk	hk	hk	kk	hk	--	hk	hh	hh	hk	hk	kk
30389	<nnxnp>	{-0}	(nn,np)	np	np	np	nn	np	nn	np	nn	np	np	nn	np	nn	nn	nn	np	nn	nn	np	nn	nn	np	nn	np	np	nn	nn	nn	nn	np	nn	nn	np	np	nn	nn	nn	nn	nn	nn	np	np	np	nn	np	nn
39851	<nnxnp>	{-1}	(nn,np)	nn	nn	nn	np	nn	np	nn	np	nn	nn	np	nn	np	np	np	nn	np	np	nn	np	np	nn	np	nn	nn	np	np	np	np	nn	np	np	nn	nn	np	np	np	np	np	--	nn	--	nn	np	nn	np
105277	<nnxnp>	{-0}	(nn,np)	np	np	np	nn	np	nn	np	nn	np	np	nn	np	nn	nn	nn	np	nn	nn	np	nn	nn	np	nn	np	np	--	nn	nn	nn	np	nn	nn	np	np	nn	nn	nn	nn	nn	nn	np	np	np	nn	np	nn
64303	<hkxhk>	{01}	(hh,hk,kk)	--	hh	hh	hk	hh	kk	hk	hk	hh	hk	kk	hh	hk	kk	hk	hk	kk	kk	hk	kk	kk	hh	hk	hh	hk	kk	kk	hk	kk	hk	hk	hk	hh	hk	kk	hk	hk	kk	hk	hk	hk	hh	hh	hk	hk	kk
94185	<nnxnp>	{-1}	(nn,np)	np	nn	nn	np	nn	np	nn	np	nn	nn	np	nn	np	np	np	nn	np	np	nn	np	np	nn	np	nn	nn	np	np	np	np	nn	np	np	nn	nn	np	np	np	np	np	np	nn	nn	nn	np	nn	np
134071	<nnxnp>	{-1}	(nn,np)	np	nn	nn	np	nn	np	nn	np	nn	nn	np	nn	np	np	np	nn	np	np	nn	np	np	nn	np	nn	nn	np	np	np	np	nn	np	np	nn	nn	np	np	np	--	np	np	nn	nn	nn	np	nn	np
66813	<nnxnp>	{-1}	(nn,np)	np	nn	nn	np	nn	np	nn	np	nn	nn	np	nn	np	np	np	nn	np	--	--	np	np	nn	np	nn	nn	np	np	np	np	nn	np	np	nn	nn	np	np	np	np	np	np	nn	nn	nn	np	nn	np
195026	<nnxnp>	{-1}	(nn,np)	--	nn	nn	np	nn	np	nn	np	nn	nn	np	nn	np	np	np	nn	--	--	nn	np	--	nn	np	nn	nn	np	np	--	--	--	np	np	nn	nn	np	np	np	--	np	--	nn	nn	nn	np	nn	np
139347	<nnxnp>	{-1}	(nn,np)	--	nn	nn	np	nn	np	nn	np	nn	nn	np	nn	np	np	np	nn	np	--	nn	np	np	nn	np	nn	nn	np	np	--	np	nn	--	np	nn	nn	np	np	np	--	--	np	nn	nn	nn	--	nn	np
12415	<nnxnp>	{-1}	(nn,np)	np	nn	nn	np	nn	np	nn	np	nn	nn	np	nn	np	np	np	nn	np	np	nn	np	np	nn	np	nn	nn	np	np	--	--	nn	np	np	nn	nn	np	np	np	np	np	np	nn	nn	nn	np	nn	np
21441	<nnxnp>	{-1}	(nn,np)	np	nn	nn	np	nn	np	nn	np	nn	nn	np	nn	np	np	np	nn	np	np	nn	np	np	nn	np	nn	nn	np	np	np	np	nn	np	np	nn	nn	np	np	np	np	np	np	nn	nn	nn	np	nn	np
38356	<nnxnp>	{-1}	(nn,np)	--	nn	nn	np	nn	np	nn	np	--	nn	np	--	np	np	np	nn	--	--	--	--	--	--	--	--	--	--	np	--	--	nn	--	--	nn	--	np	--	--	--	np	--	--	nn	nn	--	nn	np
108291	<hkxhk>	{11}	(hh,hk,kk)	kk	hk	hk	hk	hk	hk	hh	kk	--	hh	hk	hk	hk	kk	kk	hh	hk	hk	hh	hk	--	hk	hk	--	hh	hk	kk	hk	hk	hh	kk	kk	hk	hh	hk	kk	hk	--	kk	kk	hh	hk	hh	kk	hh	hk
2338	<nnxnp>	{-0}	(nn,np)	nn	np	np	nn	np	nn	np	nn	np	np	nn	np	nn	nn	nn	np	nn	nn	np	nn	nn	np	nn	np	np	nn	nn	nn	nn	np	nn	nn	np	np	nn	nn	nn	nn	nn	nn	np	np	np	nn	np	nn
17966	<nnxnp>	{-1}	(nn,np)	--	nn	nn	np	nn	np	nn	np	nn	--	np	nn	np	np	np	nn	--	np	--	--	--	nn	np	nn	nn	--	np	np	np	--	nn	np	nn	--	np	np	--	--	--	np	nn	nn	nn	--	nn	np
92407	<hkxhk>	{00}	(hh,hk,kk)	hh	hk	hk	hk	hk	hk	kk	hh	hk	kk	hk	hk	hk	hh	hh	kk	hk	hk	--	hk	hk	hk	hk	hk	kk	hk	hh	hh	hk	kk	hh	hh	hk	kk	hk	hh	hk	--	hh	hh	kk	hk	kk	hh	kk	hk
17288	<nnxnp>	{-1}	(nn,np)	np	nn	nn	np	nn	np	nn	np	nn	nn	np	nn	np	np	np	nn	np	np	--	np	np	nn	np	nn	nn	np	np	np	np	nn	np	np	nn	nn	np	np	np	np	np	np	nn	nn	nn	np	nn	np
123831	<hkxhk>	{01}	(hh,hk,kk)	hk	hh	--	kk	hh	kk	hk	hk	hh	hk	kk	hh	kk	hk	hk	hk	kk	kk	hk	kk	kk	hh	kk	hh	hk	kk	hk	hk	kk	hk	hk	hk	hh	hk	kk	hk	kk	kk	hk	hk	hk	hh	hk	hk	hk	kk
47255	<nnxnp>	{-0}	(nn,np)	nn	np	np	nn	np	nn	np	nn	np	np	nn	np	nn	nn	nn	np	nn	nn	--	nn	--	np	nn	np	np	nn	nn	nn	nn	--	nn	nn	np	np	nn	nn	nn	nn	nn	nn	np	np	np	nn	np	nn
53897	<nnxnp>	{-1}	(nn,np)	np	nn	nn	np	--	np	nn	np	nn	nn	np	nn	np	np	np	nn	np	np	nn	--	--	nn	--	nn	nn	np	np	np	np	nn	np	np	nn	nn	np	np	np	--	np	np	nn	nn	nn	np	nn	np
54719	<nnxnp>	{-1}	(nn,np)	np	nn	nn	np	nn	np	nn	np	nn	nn	np	nn	np	np	np	nn	np	--	nn	np	--	nn	np	nn	nn	np	np	np	np	nn	np	np	nn	nn	np	np	np	--	np	np	nn	nn	nn	np	nn	np
76575	<hkxhk>	{10}	(hh,hk,kk)	hk	kk	kk	hh	kk	hh	hk	hk	kk	hk	--	kk	hh	hk	hk	hk	hh	--	--	hh	hh	kk	hh	--	hk	hh	hk	hk	hh	hk	hk	hk	hk	hk	hh	hk	hh	hh	hk	hk	hk	kk	hk	hk	hk	hh
82192	<nnxnp>	{-0}	(nn,np)	nn	np	np	nn	np	nn	np	nn	np	np	nn	np	nn	nn	nn	np	nn	nn	--	nn	nn	np	nn	np	np	nn	nn	nn	nn	np	nn	nn	np	np	nn	nn	nn	--	nn	--	np	np	np	nn	np	nn
4666	<nnxnp>	{-0}	(nn,np)	nn	np	np	nn	np	nn	np	nn	--	np	nn	np	nn	nn	nn	np	nn	nn	--	nn	nn	np	nn	np	np	nn	nn	nn	nn	np	nn	nn	np	np	nn	nn	nn	nn	nn	np	np	np	np	nn	np	nn
61969	<nnxnp>	{-1}	(nn,np)	np	nn	--	np	nn	np	nn	np	--	nn	np	nn	np	np	np	nn	np	--	--	--	--	nn	np	--	nn	np	np	--	--	--	--	--	nn	nn	np	np	--	--	np	--	nn	nn	nn	np	nn	np
22916	<efxeg>	{10}	(ee,ef,eg,fg)	ef	fg	fg	ee	fg	ee	eg	ee	fg	eg	ee	fg	ee	ef	ee	eg	ee	--	fg	ee	ee	fg	ee	fg	eg	ef	ef	ef	ee	eg	ef	ef	eg	eg	ee	ef	ee	--	ef	--	eg	fg	eg	ef	eg	ee
128003	<nnxnp>	{-1}	(nn,np)	--	nn	nn	np	nn	np	nn	np	--	nn	np	nn	np	np	np	nn	--	--	--	--	--	nn	np	--	--	np	np	--	--	nn	np	np	nn	--	np	np	np	--	np	--	nn	nn	nn	np	nn	np
117702	<efxeg>	{01}	(ee,ef,eg,fg)	eg	ee	ef	fg	ee	fg	ef	fg	ee	ee	fg	ee	fg	eg	fg	ee	fg	fg	ee	fg	fg	ee	fg	ee	ef	eg	eg	eg	fg	ee	eg	eg	ef	ef	eg	fg	fg	eg	eg	fg	ee	ee	--	eg	ee	fg
104821	<hkxhk>	{01}	(hh,hk,kk)	hk	hh	hk	kk	hh	kk	hk	kk	hh	hh	kk	--	kk	hk	kk	hh	kk	kk	hh	kk	kk	hh	kk	hh	hk	hk	hk	hk	kk	hh	hk	hk	hk	hk	hk	kk	kk	hk	hk	kk	hh	hh	hk	hk	hh	kk
12633	<nnxnp>	{-0}	(nn,np)	nn	np	np	nn	np	nn	np	nn	np	np	nn	np	nn	nn	nn	np	nn	--	np	nn	--	np	nn	np	np	nn	nn	nn	nn	np	nn	nn	np	np	nn	nn	nn	--	nn	nn	np	np	np	nn	np	nn
33634	<nnxnp>	{-1}	(nn,np)	np	nn	nn	np	nn	np	nn	np	--	nn	np	nn	np	np	np	nn	--	nn	nn	np	--	nn	np	nn	nn	np	np	--	np	nn	np	np	nn	--	np	np	np	--	np	np	nn	nn	nn	np	nn	np
79920	<nnxnp>	{-1}	(nn,np)	--	nn	nn	nn	np	nn	np	nn	nn	nn	np	nn	np	nn	np	np	np	--	--	np	--	np	nn	np	nn	np	np	--	--	np	--	np	np	--	nn	--	nn	--	np	nn	nn	nn	np	--	nn	np
63545	<nnxnp>	{-0}	(nn,np)	--	np	np	np	nn	np	nn	np	--	np	--	np	nn	np	nn	nn	--	--	--	nn	np	nn	np	nn	np	nn	nn	--	nn	--	nn	nn	nn	np	np	--	np	nn	np	nn	np	np	nn	nn	np	nn
105858	<nnxnp>	{-0}	(nn,np)	np	np	np	np	nn	np	nn	np	np	np	nn	np	nn	np	nn	nn	nn	np	nn	nn	np	nn	np	nn	np	nn	--	nn	nn	nn	nn	nn	nn	np	np	np	np	nn	np	nn	np	np	nn	nn	np	nn
59551	<nnxnp>	{-1}	(nn,np)	nn	nn	nn	nn	np	nn	np	nn	nn	nn	np	nn	np	nn	np	np	np	--	np	np	nn	np	nn	np	nn	np	np	np	np	np	np	np	np	nn	nn	nn	nn	np	nn	--	nn	nn	np	np	nn	np
32058	<nnxnp>	{-1}	(nn,np)	np	nn	nn	nn	np	nn	np	nn	nn	nn	np	nn	np	nn	np	np	np	nn	np	np	nn	np	--	np	nn	np	np	np	np	np	np	np	np	nn	nn	nn	nn	np	nn	np	nn	nn	np	np	nn	np
35596	<nnxnp>	{-1}	(nn,np)	nn	nn	nn	nn	np	nn	np	nn	nn	nn	np	nn	np	nn	np	np	np	nn	np	np	nn	np	nn	np	nn	np	np	np	np	np	np	np	np	nn	nn	np	nn	--	nn	np	nn	nn	np	np	nn	np
48814	<nnxnp>	{-0}	(nn,np)	np	np	np	np	nn	np	nn	np	np	np	nn	np	nn	np	nn	nn	nn	np	--	nn	np	nn	np	nn	np	nn	nn	nn	nn	nn	nn	nn	nn	np	np	np	np	nn	np	nn	np	np	nn	nn	np	nn
9844	<nnxnp>	{-0}	(nn,np)	--	np	--	np	nn	np	nn	np	np	--	--	np	nn	np	nn	nn	--	--	--	--	--	nn	--	--	np	--	nn	nn	nn	--	--	--	nn	--	np	--	--	--	--	--	--	np	--	nn	np	nn
105742	<nnxnp>	{-0}	(nn,np)	np	np	np	np	nn	np	nn	np	np	np	nn	np	nn	np	nn	nn	nn	np	nn	nn	--	nn	np	nn	np	nn	nn	nn	nn	nn	nn	nn	nn	np	np	np	nn	nn	np	nn	np	np	nn	nn	np	nn
126360	<nnxnp>	{-1}	(nn,np)	nn	nn	nn	nn	np	nn	np	nn	nn	nn	np	nn	np	nn	np	np	np	nn	np	--	--	np	nn	np	nn	np	np	--	np	--	np	np	np	nn	nn	nn	--	--	nn	--	nn	nn	np	--	nn	np
56295	<hkxhk>	{11}	(hh,hk,kk)	hk	hh	hk	hk	kk	hk	hk	hh	hk	hk	kk	hk	kk	hk	kk	kk	hk	hk	kk	hk	hk	hk	hk	kk	hh	hk	hk	hk	kk	--	kk	hk	hk	hk	hh	hk	hh	hh	hh	--	hk	hk	hk	hk	hh	kk
129624	<nnxnp>	{-1}	(nn,np)	nn	nn	nn	nn	np	nn	np	nn	nn	nn	np	nn	np	nn	np	np	np	--	--	np	np	--	nn	np	nn	--	--	--	np	np	np	np	np	nn	nn	nn	nn	--	nn	np	nn	nn	np	--	nn	np
141906	<nnxnp>	{-1}	(nn,np)	--	nn	nn	nn	np	nn	np	nn	nn	nn	np	nn	np	nn	np	np	np	nn	--	np	--	np	--	np	nn	--	np	--	--	--	--	np	np	nn	nn	nn	nn	--	nn	--	nn	nn	np	np	nn	np
99211	<nnxnp>	{-0}	(nn,np)	nn	np	np	np	--	np	nn	np	np	np	nn	np	nn	np	nn	nn	nn	--	--	nn	--	nn	np	--	np	nn	nn	nn	--	--	np	nn	nn	np	np	np	np	--	--	--	np	--	nn	--	nn	nn
132730	<nnxnp>	{-1}	(nn,np)	np	nn	nn	nn	np	nn	np	nn	nn	--	np	nn	np	nn	np	np	--	--	--	np	--	np	nn	np	nn	np	np	--	np	--	nn	np	np	--	nn	--	--	--	nn	--	nn	nn	np	--	nn	np
203947	<nnxnp>	{-0}	(nn,np)	nn	np	np	np	nn	np	nn	np	np	np	nn	np	nn	np	nn	nn	nn	np	np	nn	np	nn	np	nn	np	nn	nn	nn	nn	nn	nn	nn	nn	np	np	np	np	nn	np	nn	np	np	nn	nn	np	nn
105656	<nnxnp>	{-0}	(nn,np)	--	np	np	np	--	np	nn	np	--	--	nn	np	nn	np	nn	nn	nn	--	--	nn	--	nn	--	--	np	nn	nn	--	nn	--	nn	nn	nn	--	np	--	--	--	np	--	--	np	--	--	np	nn
106549	<hkxhk>	{00}	(hh,hk,kk)	hh	kk	hk	hk	hh	hk	hk	kk	hk	hk	hh	hk	hh	hk	hh	hh	hk	hk	hk	hk	hk	hk	hk	hh	kk	hk	hk	hk	hh	--	hh	hk	hk	hk	kk	hk	kk	hk	kk	hh	hk	hk	hk	hk	kk	hh
65529	<hkxhk>	{01}	(hh,hk,kk)	hk	hk	hh	hh	hk	hh	kk	hk	hh	hh	hk	hh	hk	hh	hk	hk	kk	--	--	kk	hh	kk	hh	hk	hk	kk	kk	kk	hk	hk	hk	kk	kk	hh	hk	--	hk	kk	hk	kk	hh	hh	kk	kk	hk	hk
94294	<nnxnp>	{-0}	(nn,np)	nn	np	np	np	nn	np	nn	np	np	np	nn	np	nn	np	nn	nn	nn	--	--	nn	--	nn	np	nn	np	nn	nn	nn	--	--	--	np	nn	np	np	np	--	--	np	nn	np	np	nn	--	np	nn
47691	<nnxnp>	{-1}	(nn,np)	--	nn	--	nn	--	nn	np	nn	--	--	np	nn	np	nn	np	np	--	--	--	np	--	np	nn	np	nn	np	np	--	--	--	--	np	np	--	nn	--	nn	--	--	--	nn	nn	--	--	nn	nn
44507	<nnxnp>	{-1}	(nn,np)	--	nn	nn	nn	np	nn	np	nn	nn	np	np	nn	np	nn	np	np	np	--	nn	np	--	np	nn	np	nn	np	np	np	--	np	--	np	np	nn	nn	nn	nn	--	nn	--	nn	nn	np	--	nn	np
23537	<nnxnp>	{-0}	(nn,np)	--	np	np	np	nn	np	nn	np	np	nn	nn	np	nn	np	nn	nn	nn	--	np	nn	--	nn	np	nn	np	nn	nn	nn	--	np	np	nn	nn	np	np	--	--	--	np	--	np	np	nn	--	np	nn
35876	<nnxnp>	{-1}	(nn,np)	np	nn	nn	nn	np	nn	np	nn	nn	np	np	nn	np	nn	np	np	np	nn	nn	np	nn	np	nn	np	nn	np	np	np	np	nn	nn	np	np	nn	nn	nn	nn	np	nn	np	nn	nn	np	np	nn	np
203519	<efxeg>	{10}	(ee,ef,eg,fg)	ef	eg	fg	fg	ef	fg	ee	eg	--	ef	ef	fg	ef	fg	ef	ef	--	--	--	--	--	ee	--	ef	--	--	ee	--	ef	--	fg	ee	ee	--	eg	--	--	--	eg	--	fg	fg	ee	ee	eg	ef
88342	<hkxhk>	{01}	(hh,hk,kk)	hk	hk	hh	hh	hk	hh	kk	hk	hh	hk	hk	hh	hk	hh	hk	hk	kk	hh	hk	kk	hh	kk	hh	hk	hk	kk	kk	--	hk	hh	hh	kk	kk	hh	hk	hh	kk	kk	hk	--	hh	hh	--	kk	kk	hk
6360	<nnxnp>	{-0}	(nn,np)	nn	np	np	np	nn	np	nn	np	np	nn	nn	np	nn	np	nn	nn	nn	np	np	nn	np	nn	np	--	np	nn	nn	nn	nn	np	np	nn	nn	np	np	np	nn	nn	np	nn	np	np	nn	nn	nn	nn
9259	<nnxnp>	{-0}	(nn,np)	nn	np	--	np	nn	np	nn	np	--	np	nn	np	--	np	nn	nn	nn	--	nn	--	--	nn	np	--	--	nn	nn	--	--	--	--	nn	nn	nn	np	nn	nn	--	--	nn	np	np	--	nn	nn	np
20495	<nnxnp>	{-0}	(nn,np)	nn	np	np	np	nn	np	nn	np	--	--	nn	np	nn	np	nn	nn	np	--	--	nn	--	nn	np	nn	np	nn	nn	nn	nn	--	np	nn	nn	--	np	nn	nn	nn	np	nn	np	np	nn	nn	nn	np
76559	<hkxhk>	{11}	(hh,hk,kk)	kk	hh	hk	hk	kk	hk	hk	hh	hk	kk	kk	hk	kk	hk	kk	kk	hh	--	hk	hk	hk	hk	hk	kk	hh	hk	hk	hk	kk	kk	hk	hk	hk	hk	hh	kk	hk	--	hh	kk	hk	--	hk	hk	hk	hk
135471	<nnxnp>	{-1}	(nn,np)	--	nn	nn	nn	np	nn	np	nn	nn	np	np	nn	np	nn	np	np	--	--	--	--	--	--	nn	np	nn	--	np	np	np	--	nn	np	np	--	nn	--	--	--	nn	--	nn	nn	np	--	np	nn
84777	<nnxnp>	{-0}	(nn,np)	--	np	np	np	nn	np	nn	np	--	nn	nn	np	nn	np	nn	nn	--	nn	np	nn	np	nn	np	nn	np	nn	nn	--	nn	--	np	nn	nn	--	np	nn	nn	--	--	nn	--	np	nn	nn	nn	np
77196	<nnxnp>	{-0}	(nn,np)	nn	np	np	np	nn	np	nn	np	--	--	nn	np	nn	np	nn	nn	np	--	--	nn	--	nn	--	nn	--	--	nn	--	--	--	np	nn	nn	--	np	--	--	--	--	--	np	np	nn	nn	nn	np
141335	<nnxnp>	{-0}	(nn,np)	nn	--	np	np	np	np	nn	--	np	nn	nn	np	nn	np	nn	nn	np	np	np	nn	--	nn	np	nn	--	nn	nn	--	nn	nn	np	nn	nn	np	--	nn	nn	--	--	--	np	np	nn	nn	nn	np
77894	<hkxhk>	{11}	(hh,hk,kk)	kk	hh	hk	hk	hk	hk	hk	hh	hk	kk	kk	hk	kk	hk	kk	kk	hh	--	kk	hk	hh	hk	hk	kk	hh	hk	hk	hk	kk	hk	hk	hk	hk	hk	hh	kk	hk	hk	hh	kk	hk	hk	hk	hk	hk	hk
101225	<hkxhk>	{11}	(hh,hk,kk)	kk	hh	hk	hk	hk	hk	hk	hh	hk	kk	kk	hk	kk	hk	kk	kk	hh	hk	--	hk	hk	hk	hk	kk	hh	hk	hk	hk	kk	hk	hk	hk	hk	hk	hh	--	hk	--	hh	--	hk	hk	hk	hk	hk	hk
67063	<nnxnp>	{-0}	(nn,np)	--	np	np	np	--	np	nn	--	--	--	nn	np	nn	np	nn	nn	--	--	--	--	--	--	--	--	--	--	nn	--	--	np	--	nn	nn	--	np	--	--	--	np	--	np	np	nn	--	nn	np
110721	<nnxnp>	{-0}	(nn,np)	--	np	np	np	--	np	nn	np	--	nn	np	np	nn	np	nn	nn	np	--	--	nn	--	nn	--	--	np	nn	nn	nn	--	--	nn	nn	nn	--	np	--	--	--	np	nn	np	np	nn	--	nn	np
23417	<hkxhk>	{01}	(hh,hk,kk)	hk	hk	hh	hh	hh	hh	kk	hk	hh	hk	hk	hh	hk	hh	hk	hk	hk	--	hh	--	hh	hk	hh	hk	hk	--	kk	kk	hk	hh	hk	kk	kk	hk	hk	hk	kk	kk	hk	hk	hh	hh	kk	hk	kk	hh
53737	<nnxnp>	{-0}	(nn,np)	nn	np	np	np	np	np	nn	np	np	nn	nn	np	nn	np	nn	nn	np	--	--	nn	np	np	np	nn	np	np	nn	nn	nn	np	np	nn	nn	np	np	nn	nn	--	np	nn	np	np	nn	nn	nn	np
28366	<efxeg>	{11}	(ee,ef,eg,fg)	--	ee	ef	ef	ef	ef	eg	ee	--	fg	fg	ef	fg	ef	fg	fg	--	--	--	--	--	ee	ef	--	--	--	eg	eg	--	--	ee	eg	eg	ef	ee	fg	--	--	ee	--	ef	ef	--	eg	eg	ee
66238	<nnxnp>	{-0}	(nn,np)	nn	np	np	np	np	np	nn	np	np	nn	nn	np	nn	np	nn	nn	--	--	--	nn	--	np	np	nn	--	np	nn	--	nn	--	np	nn	nn	np	np	nn	--	--	np	--	np	np	nn	np	nn	np
33303	<nnxnp>	{-0}	(nn,np)	--	np	np	np	np	np	nn	np	--	nn	nn	np	nn	np	nn	nn	--	--	--	--	--	np	np	--	np	np	nn	--	nn	np	--	nn	nn	np	np	nn	--	--	--	--	np	np	--	--	nn	np
128240	<nnxnp>	{-0}	(nn,np)	--	np	np	np	np	np	nn	np	np	--	nn	np	nn	np	nn	nn	--	--	np	nn	--	np	--	nn	np	np	nn	--	--	--	--	nn	nn	np	np	nn	--	--	np	--	np	np	nn	--	nn	np
5414	<nnxnp>	{-0}	(nn,np)	nn	np	np	np	np	np	nn	np	np	nn	nn	np	nn	np	nn	nn	np	nn	np	nn	np	np	np	nn	np	np	nn	np	nn	np	np	nn	nn	np	np	nn	nn	nn	np	np	np	np	nn	np	nn	np
87180	<hkxhk>	{11}	(hh,hk,kk)	kk	hh	hk	hk	hk	hk	hk	hh	hk	kk	kk	hk	--	hk	kk	kk	hh	kk	hk	hk	hk	hh	hk	kk	hh	hh	hk	hh	kk	hk	hk	hk	hk	hk	hh	--	hk	hk	hh	--	hk	hk	hk	hh	hk	hk
44757	<hkxhk>	{00}	(hh,hk,kk)	hh	kk	hk	hk	hk	hk	hk	kk	hk	--	hh	hk	hh	hk	hh	hh	kk	hh	hk	hk	--	kk	hk	--	kk	kk	hk	kk	hh	hk	hk	hk	hk	hk	kk	hh	hk	hk	kk	hk	hk	hk	hk	kk	hk	hk
65642	<nnxnp>	{-0}	(nn,np)	--	nn	np	np	--	np	nn	np	--	nn	nn	np	nn	np	nn	nn	--	--	--	--	--	--	np	nn	--	--	nn	--	--	--	--	nn	--	--	np	nn	nn	--	--	--	np	np	nn	--	nn	np
204842	<nnxnp>	{-0}	(nn,np)	nn	nn	np	np	np	np	nn	np	np	--	nn	np	nn	np	nn	nn	np	np	np	--	--	np	np	nn	np	np	nn	np	nn	np	np	nn	nn	np	np	nn	nn	nn	np	np	np	--	nn	np	nn	np
92260	<nnxnp>	{-0}	(nn,np)	nn	nn	np	np	np	np	nn	np	--	--	nn	np	nn	np	nn	nn	--	--	--	nn	--	np	np	nn	np	np	nn	--	nn	--	np	nn	nn	np	np	nn	nn	--	np	--	np	np	nn	--	nn	np
82369	<nnxnp>	{-0}	(nn,np)	nn	nn	np	np	--	np	nn	np	--	--	nn	np	nn	np	nn	nn	--	--	--	--	--	np	np	nn	--	np	nn	np	--	--	--	nn	nn	np	np	nn	nn	--	np	--	np	np	--	--	nn	np
199311	<nnxnp>	{-0}	(nn,np)	nn	nn	np	np	np	np	nn	np	np	nn	nn	np	nn	np	nn	nn	np	nn	np	nn	--	np	np	nn	np	np	nn	np	nn	np	--	nn	nn	np	np	nn	nn	nn	np	--	np	np	nn	np	nn	np
56654	<nnxnp>	{-0}	(nn,np)	--	nn	np	np	np	np	nn	np	--	nn	nn	np	nn	np	nn	nn	np	nn	--	nn	--	np	nn	--	nn	--	nn	--	--	--	--	nn	nn	np	np	--	--	--	--	--	np	np	nn	--	nn	--
120017	<nnxnp>	{-0}	(nn,np)	nn	nn	np	np	np	np	nn	np	np	nn	nn	np	--	np	nn	nn	np	nn	--	nn	--	np	np	nn	np	np	nn	np	nn	--	np	nn	nn	np	np	nn	nn	--	np	--	np	np	nn	np	nn	np
108054	<nnxnp>	{-0}	(nn,np)	--	nn	np	np	np	np	nn	np	np	nn	nn	np	nn	np	nn	nn	np	nn	--	nn	np	np	np	nn	np	np	nn	--	nn	np	np	nn	nn	--	np	nn	--	--	--	np	np	--	--	np	nn	np
37606	<nnxnp>	{-0}	(nn,np)	nn	nn	np	np	np	np	nn	np	--	nn	nn	np	nn	np	nn	nn	np	--	--	nn	np	np	np	nn	np	np	nn	np	--	np	np	nn	nn	np	np	nn	nn	nn	np	--	np	np	nn	np	nn	np
19452	<hkxhk>	{11}	(hh,hk,kk)	kk	hk	hk	hk	hk	hk	hk	hh	hk	kk	kk	hk	kk	hk	kk	kk	hh	kk	hk	--	hk	hh	hk	kk	hh	hh	hk	--	kk	hk	hk	hk	hk	hk	hh	kk	hk	hk	hh	hk	hk	--	hk	hh	hk	hk
197892	<hkxhk>	{00}	(hh,hk,kk)	hh	hk	hk	hk	hk	hk	hk	kk	--	hh	hh	hk	hh	hk	hh	hh	kk	hh	hk	hk	kk	kk	hk	hh	kk	kk	hk	kk	hh	hk	hk	hk	hk	hk	kk	hh	hk	--	kk	hk	hk	hk	hk	kk	hk	hk
49570	<nnxnp>	{-0}	(nn,np)	nn	nn	np	np	nn	nn	nn	np	np	nn	nn	np	nn	np	nn	nn	--	nn	--	np	--	np	np	nn	np	--	nn	np	nn	np	np	nn	nn	np	np	nn	nn	nn	np	--	np	np	nn	--	nn	np
114225	<nnxnp>	{-0}	(nn,np)	--	nn	np	np	--	nn	nn	np	--	--	nn	np	nn	np	nn	nn	np	--	--	--	--	np	np	nn	--	--	nn	--	nn	--	--	nn	nn	--	np	--	nn	--	np	--	np	np	--	nn	nn	np
28215	<efxeg>	{00}	(ee,ef,eg,fg)	ee	ef	eg	eg	eg	ee	ef	fg	eg	ee	--	eg	ee	eg	ee	ee	fg	ee	--	--	--	fg	eg	ee	fg	fg	ef	--	ee	eg	eg	ef	ef	eg	fg	ee	ef	--	fg	eg	eg	eg	ef	fg	ef	eg
92626	<nnxnp>	{-0}	(nn,np)	--	nn	np	np	np	nn	nn	np	np	nn	nn	np	nn	np	nn	nn	np	--	np	np	np	np	np	nn	np	--	nn	np	nn	np	np	nn	nn	np	np	nn	nn	--	np	--	np	np	nn	np	nn	np
130703	<nnxnp>	{-0}	(nn,np)	nn	nn	np	np	np	nn	nn	np	np	nn	nn	np	nn	np	nn	nn	np	--	np	np	--	np	np	nn	np	np	nn	np	nn	--	np	nn	nn	np	np	nn	nn	--	np	--	np	np	nn	np	nn	np
50330	<efxeg>	{00}	(ee,ef,eg,fg)	ee	ef	eg	eg	eg	ee	ef	fg	eg	ee	ee	eg	ee	eg	ee	ee	fg	ee	--	fg	eg	fg	--	ee	fg	fg	ef	eg	ee	--	eg	ef	ef	eg	fg	--	ef	--	fg	--	eg	eg	ef	fg	ef	eg
74325	<nnxnp>	{-1}	(nn,np)	np	np	nn	nn	nn	np	np	nn	nn	np	np	nn	np	nn	np	np	nn	np	np	nn	--	nn	nn	np	nn	nn	np	nn	np	nn	nn	np	np	nn	nn	np	np	np	nn	nn	nn	nn	np	nn	np	nn
96006	<nnxnp>	{-1}	(nn,np)	--	np	nn	nn	--	np	np	nn	--	np	np	nn	np	nn	--	np	nn	--	--	nn	--	nn	--	np	--	--	np	--	--	--	nn	--	np	nn	nn	--	--	np	--	--	nn	nn	np	--	np	nn
88168	<hkxhk>	{11}	(hh,hk,kk)	kk	hk	hk	hk	hk	kk	hk	hh	hk	kk	kk	hk	kk	hk	kk	kk	hh	kk	--	hh	--	hh	hk	kk	hh	hh	hk	hh	hk	hk	hk	hk	hk	hk	hh	--	hk	hk	hh	hk	hk	hk	hk	hh	hk	hk
100426	<nnxnp>	{-0}	(nn,np)	nn	nn	np	np	np	nn	nn	np	np	nn	nn	np	nn	np	nn	nn	np	nn	--	np	np	np	np	nn	nn	np	nn	np	np	--	--	nn	nn	np	np	nn	nn	--	np	--	np	np	nn	--	nn	np
115700	<hkxhk>	{11}	(hh,hk,kk)	kk	hk	hk	hk	hk	kk	hk	hh	hk	kk	kk	hk	kk	hk	kk	kk	hh	kk	--	--	--	hh	hk	kk	hh	hh	hk	hh	hk	hk	hk	hk	hk	hk	hh	kk	hk	--	hh	hk	hk	hk	hk	hh	hk	hk
55046	<nnxnp>	{-1}	(nn,np)	np	np	nn	nn	nn	np	np	nn	nn	np	np	nn	np	nn	np	np	nn	np	np	nn	nn	nn	nn	np	nn	nn	np	nn	nn	nn	nn	np	np	nn	nn	np	np	--	nn	nn	nn	nn	np	nn	np	nn
1924	<hkxhk>	{11}	(hh,hk,kk)	kk	hk	hk	hk	hk	kk	hk	hh	--	kk	kk	hk	--	hk	kk	kk	hh	kk	--	hh	hk	hh	hk	kk	hh	hh	hk	hh	hk	hk	hk	hk	hk	hk	hh	hk	hk	--	hh	hk	hk	hk	hk	hh	hk	hk
52352	<hkxhk>	{11}	(hh,hk,kk)	kk	hk	hk	hk	hk	kk	hk	hh	hk	kk	kk	hk	kk	hk	kk	kk	hh	kk	hk	hh	hk	hh	hk	kk	hh	--	hk	hh	hk	hk	hk	hk	hk	hk	hh	kk	hk	hk	hh	hk	hk	hk	hk	hh	hk	hk
83526	<nnxnp>	{-1}	(nn,np)	np	np	--	nn	nn	np	np	nn	nn	np	np	nn	np	nn	np	np	nn	np	--	nn	nn	nn	nn	np	nn	--	np	nn	nn	nn	nn	np	np	nn	nn	np	np	np	nn	nn	nn	nn	np	nn	np	nn
74101	<nnxnp>	{-0}	(nn,np)	nn	nn	np	np	--	nn	nn	np	--	nn	nn	np	nn	np	nn	nn	--	--	--	--	--	np	np	nn	np	np	nn	--	--	--	--	nn	nn	np	np	nn	--	--	--	--	np	np	nn	--	nn	np
74133	<nnxnp>	{-0}	(nn,np)	nn	nn	np	np	np	nn	nn	np	np	nn	nn	np	nn	np	nn	nn	np	nn	--	np	np	np	np	nn	np	np	nn	np	np	np	np	nn	nn	np	np	nn	nn	nn	np	np	np	np	nn	--	nn	np
48048	<hkxhk>	{10}	(hh,hk,kk)	hk	hh	kk	kk	kk	hk	hh	hk	kk	hk	hk	kk	hk	kk	hk	hk	hk	--	hk	hk	kk	hk	kk	hk	hk	hk	hh	hk	kk	kk	kk	hh	hh	kk	hk	hk	hh	--	hk	kk	kk	kk	hh	hk	hh	kk
6016	<nnxnp>	{-1}	(nn,np)	np	np	nn	nn	nn	np	np	nn	nn	np	np	nn	np	nn	np	np	nn	--	--	nn	--	nn	nn	np	nn	nn	np	nn	nn	--	nn	np	np	nn	nn	np	np	np	nn	--	nn	nn	np	nn	np	nn
97632	<nnxnp>	{-0}	(nn,np)	nn	nn	--	np	np	nn	nn	np	np	nn	nn	np	nn	np	nn	nn	np	--	--	--	--	np	np	nn	np	np	nn	--	np	--	np	nn	nn	np	np	nn	nn	--	np	--	np	np	--	np	nn	np
100209	<nnxnp>	{-1}	(nn,np)	--	np	nn	nn	nn	np	np	nn	--	--	np	nn	np	nn	np	np	nn	nn	--	--	--	--	nn	--	--	nn	np	--	nn	--	nn	np	np	--	nn	--	--	--	nn	--	nn	nn	np	--	np	nn
20448	<nnxnp>	{-0}	(nn,np)	nn	nn	np	np	np	nn	nn	np	--	nn	nn	np	nn	np	nn	nn	np	--	--	--	--	np	np	nn	np	np	nn	np	np	np	np	nn	nn	np	np	--	nn	nn	np	np	np	np	nn	--	nn	np
33699	<nnxnp>	{-0}	(nn,np)	nn	nn	np	np	np	nn	nn	np	np	nn	nn	np	nn	np	nn	nn	--	--	--	np	nn	np	np	--	np	np	nn	np	np	np	np	--	nn	--	np	nn	nn	nn	np	--	np	np	nn	np	nn	np
94391	<nnxnp>	{-1}	(nn,np)	np	np	nn	nn	nn	np	np	nn	nn	np	np	nn	np	nn	np	np	nn	--	--	nn	--	nn	nn	np	nn	nn	np	--	nn	nn	nn	np	np	nn	nn	np	--	--	nn	nn	nn	nn	np	nn	np	nn
59014	<nnxnp>	{-0}	(nn,np)	nn	nn	np	np	np	--	nn	np	np	nn	nn	np	nn	np	nn	nn	np	--	--	np	--	np	np	nn	np	np	nn	np	--	np	np	nn	nn	np	np	nn	nn	nn	np	np	np	np	nn	np	nn	np
109656	<nnxnp>	{-1}	(nn,np)	np	np	nn	nn	nn	np	np	nn	nn	np	np	nn	np	nn	np	np	nn	--	--	nn	--	nn	nn	np	nn	nn	np	nn	nn	nn	nn	np	np	nn	nn	--	--	np	nn	--	nn	nn	np	nn	np	nn
132812	<nnxnp>	{-0}	(nn,np)	nn	nn	np	np	np	nn	nn	np	np	nn	nn	np	nn	np	nn	nn	np	--	np	np	np	np	np	nn	np	np	nn	np	np	np	np	nn	nn	np	np	nn	--	--	np	np	np	np	nn	np	nn	np
54640	<nnxnp>	{-0}	(nn,np)	nn	nn	np	np	np	nn	nn	np	np	nn	nn	np	nn	np	nn	nn	np	nn	np	--	np	np	np	nn	np	np	nn	np	np	np	np	nn	nn	np	np	nn	nn	nn	--	np	np	np	nn	np	nn	np
49341	<hkxhk>	{11}	(hh,hk,kk)	kk	hk	hk	hk	hk	kk	hk	hh	hk	kk	kk	hk	kk	hk	kk	kk	hh	--	hk	--	hk	hk	hk	hk	hh	hk	hk	hh	hk	--	--	hk	hk	hk	hh	kk	hk	--	hh	hk	hk	hk	kk	hh	hk	hk
26819	<nnxnp>	{-0}	(nn,np)	nn	nn	np	np	np	nn	nn	np	np	nn	nn	np	nn	np	nn	nn	np	nn	np	np	--	np	np	nn	np	np	nn	np	np	np	np	nn	nn	np	np	nn	nn	nn	np	--	np	np	nn	np	nn	np
27770	<nnxnp>	{-0}	(nn,np)	--	nn	np	np	np	nn	nn	np	np	nn	nn	np	nn	np	nn	nn	np	--	np	np	np	np	np	nn	np	np	nn	np	np	--	--	nn	nn	np	np	nn	nn	--	np	--	np	np	nn	np	nn	np
206784	<nnxnp>	{-1}	(nn,np)	np	np	nn	nn	nn	np	np	nn	nn	np	np	nn	np	nn	np	np	nn	np	nn	nn	nn	nn	nn	np	nn	nn	np	nn	nn	nn	nn	np	np	nn	nn	np	np	np	nn	nn	nn	nn	np	nn	np	nn
54192	<nnxnp>	{-1}	(nn,np)	np	np	nn	nn	nn	np	np	nn	nn	np	np	nn	np	nn	np	np	nn	np	nn	nn	nn	nn	nn	np	nn	--	np	nn	nn	nn	nn	np	np	nn	nn	np	np	np	nn	nn	nn	nn	np	nn	np	nn
20762	<nnxnp>	{-1}	(nn,np)	np	np	nn	nn	nn	np	np	nn	nn	np	np	nn	np	nn	np	np	nn	--	--	nn	nn	nn	nn	np	nn	nn	np	nn	nn	nn	nn	np	np	nn	nn	np	np	np	nn	nn	nn	nn	np	nn	np	nn
121258	<nnxnp>	{-1}	(nn,np)	np	np	nn	nn	nn	np	np	nn	nn	np	np	nn	np	nn	np	np	nn	np	--	nn	nn	nn	nn	np	nn	nn	np	nn	nn	nn	nn	np	np	nn	nn	np	np	np	nn	nn	nn	nn	np	nn	np	nn
120566	<nnxnp>	{-0}	(nn,np)	nn	nn	np	np	np	nn	nn	np	--	nn	nn	np	nn	np	nn	nn	np	--	--	--	np	np	np	nn	np	np	nn	np	np	--	np	nn	nn	np	np	nn	nn	--	np	--	np	--	nn	--	nn	np
74868	<nnxnp>	{-0}	(nn,np)	nn	nn	np	np	np	nn	nn	np	--	nn	--	np	nn	np	nn	nn	np	nn	np	np	np	np	np	nn	np	np	nn	np	np	np	--	nn	nn	np	np	nn	nn	nn	np	nn	np	np	nn	np	nn	np
204867	<nnxnp>	{-0}	(nn,np)	nn	nn	np	np	np	nn	nn	np	np	nn	nn	np	nn	np	nn	nn	np	--	np	np	np	np	np	nn	np	np	nn	np	np	np	np	nn	nn	np	np	nn	nn	--	np	--	np	np	nn	np	nn	np
14521	<nnxnp>	{-0}	(nn,np)	nn	nn	np	np	np	nn	nn	np	np	nn	nn	np	nn	np	nn	nn	np	nn	np	np	--	np	np	nn	np	np	nn	np	--	np	np	nn	nn	np	np	nn	nn	nn	np	np	np	np	nn	np	nn	np
93680	<nnxnp>	{-0}	(nn,np)	nn	nn	np	np	np	nn	nn	np	np	nn	nn	np	nn	np	nn	nn	np	nn	--	np	np	np	np	nn	np	np	nn	np	np	np	np	nn	nn	np	np	nn	nn	--	np	np	np	np	nn	np	nn	np
46661	<hkxhk>	{00}	(hh,hk,kk)	hk	hh	hk	hk	hk	hh	hk	kk	hk	hh	hh	kk	hh	hk	hk	hh	hk	--	hk	kk	--	hk	hk	hh	hk	kk	hk	kk	hk	hk	hk	hk	hh	hk	hk	hh	hk	--	kk	hk	hk	kk	hh	hk	hk	hk
51743	<nnxnp>	{-0}	(nn,np)	nn	nn	np	np	np	nn	nn	np	--	nn	--	np	nn	np	nn	nn	np	nn	--	np	np	np	np	nn	nn	np	nn	np	nn	np	np	nn	nn	np	np	nn	nn	--	np	--	np	--	nn	--	nn	np
123973	<nnxnp>	{-0}	(nn,np)	np	nn	np	np	np	nn	nn	np	np	nn	nn	np	nn	np	nn	nn	--	--	--	np	--	--	np	--	--	np	nn	--	--	np	--	nn	nn	--	np	nn	nn	--	np	--	np	np	nn	np	nn	np
106501	<efxeg>	{00}	(ee,ef,eg,fg)	ef	ee	fg	eg	eg	ee	ef	fg	eg	--	ef	fg	ee	eg	ef	ee	eg	--	eg	fg	eg	eg	eg	ee	eg	--	ef	eg	eg	eg	eg	ef	ee	eg	eg	ee	ef	--	fg	fg	eg	fg	ee	eg	ee	eg
36428	<nnxnp>	{-1}	(nn,np)	--	np	nn	nn	nn	np	np	nn	nn	np	np	nn	np	nn	np	np	nn	np	nn	nn	--	nn	nn	np	nn	nn	np	nn	nn	--	nn	np	np	nn	nn	np	np	nn	nn	--	nn	nn	np	nn	np	nn
264342	<nnxnp>	{-1}	(nn,np)	np	--	nn	nn	nn	np	--	nn	--	--	np	nn	np	nn	np	np	nn	--	nn	nn	--	nn	nn	np	nn	nn	--	nn	nn	nn	--	--	--	nn	nn	--	--	--	nn	nn	nn	nn	--	nn	--	nn
100184	<nnxnp>	{-0}	(nn,np)	--	np	np	np	np	nn	np	np	--	nn	nn	np	nn	np	nn	nn	--	--	--	np	--	np	np	nn	np	np	np	--	np	--	--	np	np	--	np	nn	--	--	np	--	np	np	np	--	np	nn
48787	<efxeg>	{00}	(ee,ef,eg,fg)	ee	ef	ee	ef	fg	ef	eg	fg	ee	ee	eg	ee	ee	ef	fg	fg	ef	--	ee	ee	--	eg	ee	fg	eg	fg	ee	ee	fg	--	ee	ef	eg	fg	ef	eg	fg	--	ee	--	ee	ee	fg	ef	ef	ee
83861	<hkxhk>	{00}	(hh,hk,kk)	hh	hk	hh	hk	kk	hh	kk	kk	hk	hh	kk	hk	hk	hk	kk	kk	hk	--	hk	hk	kk	hk	hh	kk	hk	kk	hh	hk	hk	kk	hk	hk	kk	kk	hk	kk	hk	hk	hk	hh	hh	hh	kk	hk	hh	hh
39049	<hkxhk>	{11}	(hh,hk,kk)	kk	hk	hk	hk	hh	kk	hh	hk	hk	kk	--	hk	hk	hk	hh	hh	hk	kk	--	--	--	hk	kk	hh	hk	hh	kk	hk	hk	hh	--	hk	hh	hh	hk	--	hk	hk	hk	--	hk	kk	hh	hk	kk	kk
84585	<nnxnp>	{-1}	(nn,np)	np	np	np	np	nn	np	nn	nn	nn	np	nn	np	np	np	nn	nn	np	--	np	nn	--	nn	np	nn	nn	nn	np	np	nn	nn	nn	np	nn	nn	np	nn	nn	nn	np	np	np	np	nn	np	np	np
81780	<nnxnp>	{-1}	(nn,np)	--	np	np	np	nn	np	nn	nn	nn	--	nn	np	np	np	nn	nn	np	--	--	nn	nn	nn	np	nn	nn	nn	np	np	nn	--	--	np	nn	nn	np	nn	nn	nn	np	--	np	np	nn	np	np	np
119053	<hkxhk>	{11}	(hh,hk,kk)	kk	hk	hk	hk	hh	kk	hh	hk	hk	kk	hh	hk	hk	hk	hh	hh	hk	kk	kk	hk	hk	hk	kk	hh	hk	hh	kk	hk	hk	hh	hk	hk	hh	hh	kk	hk	--	hk	hk	kk	hk	kk	hh	hk	kk	kk
85437	<hkxhk>	{00}	(hh,hk,kk)	hh	hk	hk	hk	kk	hh	kk	hk	hk	hh	kk	hk	hk	hk	kk	kk	hk	hh	hh	hk	--	hk	hh	kk	hk	--	hh	hk	hk	kk	hk	hk	kk	--	hh	kk	kk	hk	hk	hh	hk	hh	kk	hk	hh	hh
81624	<nnxnp>	{-0}	(nn,np)	nn	nn	nn	nn	np	nn	np	np	--	nn	np	nn	nn	nn	np	np	nn	nn	nn	np	--	np	nn	np	--	np	nn	nn	--	--	nn	nn	np	nn	nn	--	np	--	nn	nn	nn	nn	np	nn	nn	nn
90194	<hkxhk>	{00}	(hh,hk,kk)	hh	hk	hk	hk	kk	hh	kk	hk	hk	hh	kk	hk	hk	hk	kk	kk	hk	hh	hk	hk	--	hk	hh	kk	hk	kk	hh	hk	hk	kk	hk	hk	kk	kk	hh	--	hk	hk	hk	--	hk	hh	kk	--	hh	hh
25071	<nnxnp>	{-0}	(nn,np)	nn	nn	nn	--	np	nn	np	np	--	nn	np	nn	nn	--	np	np	nn	--	np	np	--	np	nn	np	np	np	nn	nn	--	--	nn	nn	np	np	nn	np	--	--	nn	--	nn	nn	np	--	nn	nn
40583	<hkxhk>	{11}	(hh,hk,kk)	kk	hk	hk	hk	hh	kk	hh	hk	hh	kk	hh	hk	hk	hk	hh	hh	hk	kk	hk	hk	hk	hk	kk	hh	hk	hh	kk	hk	--	hh	hk	hk	hh	hh	kk	hh	hk	hk	hk	kk	hk	kk	hh	hk	kk	kk
5199	<nnxnp>	{-0}	(nn,np)	nn	nn	nn	nn	np	nn	np	np	np	nn	np	nn	nn	nn	np	np	nn	--	--	np	--	np	--	np	--	np	nn	--	--	--	nn	nn	np	np	nn	np	--	--	--	--	nn	nn	np	--	nn	nn
95108	<efxeg>	{00}	(ee,ef,eg,fg)	ee	ef	ef	ef	fg	ee	fg	eg	eg	ee	fg	ef	ef	ef	fg	fg	--	--	ee	eg	eg	eg	ee	--	eg	fg	ee	ef	eg	--	ef	ef	fg	--	ee	fg	--	--	ef	ee	ef	ee	fg	--	ee	ee
83995	<efxeg>	{00}	(ee,ef,eg,fg)	ee	ef	ef	ee	fg	ee	fg	eg	fg	ee	fg	ef	ef	ef	fg	fg	ef	ee	ee	eg	eg	eg	ee	fg	ee	fg	ee	ef	eg	--	ef	ef	fg	fg	ee	fg	eg	eg	ef	ee	ef	ee	fg	ef	ee	ee
89852	<efxeg>	{00}	(ee,ef,eg,fg)	--	ef	ef	ee	fg	ee	fg	eg	fg	ee	fg	ef	ef	ef	fg	fg	ef	ee	--	eg	eg	eg	ee	fg	eg	fg	ee	ee	eg	fg	ee	ef	fg	fg	ee	fg	eg	--	ef	ee	ef	--	--	ef	ee	ee
22081	<hkxhk>	{11}	(hh,hk,kk)	kk	hk	hk	kk	hh	kk	hh	hk	hh	kk	hh	hk	hk	hk	hh	hk	hk	kk	hk	hk	hk	hk	kk	hh	hk	hh	kk	hk	hk	hh	hk	hk	hh	hh	kk	hh	hk	hk	hk	kk	hk	kk	hh	hk	kk	kk
61136	<hkxhk>	{10}	(hh,hk,kk)	hk	hh	hh	hk	hk	hk	hk	kk	hk	hk	hk	hh	hh	hh	hk	kk	--	--	--	kk	--	kk	hk	hk	kk	hk	hk	hh	kk	hk	hh	hh	hk	hk	hk	hk	kk	kk	hh	hk	hh	hk	hk	hh	hk	hk
99272	<nnxnp>	{-1}	(nn,np)	np	np	np	np	nn	np	nn	nn	nn	np	nn	np	np	np	nn	nn	np	--	--	--	--	nn	np	nn	nn	nn	np	--	--	--	np	np	nn	nn	np	nn	--	--	np	np	np	np	nn	np	np	np
140149	<nnxnp>	{-0}	(nn,np)	nn	nn	nn	nn	np	nn	np	np	np	nn	np	nn	nn	nn	np	np	nn	--	--	np	--	np	nn	np	np	np	nn	nn	np	np	nn	nn	np	np	nn	np	np	--	nn	nn	nn	np	np	--	nn	nn
140175	<hkxhk>	{01}	(hh,hk,kk)	hk	kk	kk	hk	hk	hk	hk	hh	--	hk	hk	kk	kk	kk	hk	hh	kk	hk	hk	hh	hh	hh	hk	hk	hh	hk	hk	kk	hh	hk	kk	kk	hk	hh	hk	hk	hh	hh	kk	hk	hk	hh	hk	kk	hk	hk
43393	<nnxnp>	{-0}	(nn,np)	--	nn	nn	nn	np	nn	np	np	--	nn	np	nn	nn	nn	np	np	nn	--	nn	np	--	np	nn	np	np	np	nn	--	np	--	nn	nn	np	np	nn	np	np	--	nn	--	np	np	np	nn	nn	nn
59826	<hkxhk>	{10}	(hh,hk,kk)	--	hk	hh	hk	hk	hk	hk	kk	hk	hk	hk	hh	hh	hk	hk	kk	hh	--	hk	kk	kk	kk	hk	hk	kk	hk	hk	hh	kk	--	--	hh	hk	kk	hk	hk	--	kk	--	--	hk	kk	hk	hh	hk	hk
131934	<hkxhk>	{00}	(hh,hk,kk)	hh	kk	hk	hh	kk	hh	kk	hk	kk	hh	kk	hk	hk	kk	kk	hk	hk	--	--	hk	hk	hk	hh	kk	hk	hk	hh	hk	hk	kk	hk	hk	kk	hk	hh	kk	hk	--	hk	hh	kk	hk	kk	hk	hh	hh
62927	<nnxnp>	{-1}	(nn,np)	--	nn	np	np	nn	np	nn	nn	nn	np	nn	np	np	nn	nn	nn	np	--	np	nn	nn	nn	np	nn	nn	nn	np	np	nn	nn	--	np	nn	nn	np	--	nn	--	np	--	nn	nn	nn	--	np	np
21704	<hkxhk>	{00}	(hh,hk,kk)	hh	kk	hk	hh	kk	hh	kk	hk	kk	hh	kk	hk	hk	kk	--	hk	hk	hh	hk	hk	--	hk	hh	kk	hk	kk	hh	hk	hk	kk	hk	hk	kk	hk	hh	--	hk	hk	hk	hh	kk	hk	kk	hk	hh	hh
112645	<hkxhk>	{11}	(hh,hk,kk)	kk	hh	hh	kk	hk	kk	hh	hk	hh	kk	hh	hk	hk	hh	hh	hk	hk	kk	hk	hk	hk	kk	kk	hh	hk	--	hk	hk	hk	hh	hk	hk	hh	hk	kk	hh	hk	hk	hk	kk	hh	--	hh	hk	kk	kk
65941	<hkxhk>	{11}	(hh,hk,kk)	kk	hh	hh	kk	hh	kk	hh	hk	hh	kk	hh	hk	hh	hh	hh	hk	hk	kk	hk	hk	hk	kk	kk	hh	hk	hh	hk	hk	hk	--	hk	hk	hh	hk	kk	hh	hk	hk	hk	--	hh	--	hh	hk	kk	kk
38053	<hkxhk>	{00}	(hh,hk,kk)	hh	kk	kk	hh	kk	hh	kk	hk	kk	hk	kk	hk	kk	kk	kk	hk	hk	hh	--	hk	--	hh	hh	kk	hk	kk	hk	hk	--	--	hk	hk	kk	hk	hh	kk	hk	hk	hk	hh	kk	hk	kk	hk	hh	hh
205778	<hkxhk>	{10}	(hh,hk,kk)	kk	hk	hk	hk	hk	kk	hk	kk	hk	hk	hk	hh	hk	hk	hk	kk	hh	--	hk	kk	kk	hk	hk	hk	kk	hk	kk	hh	kk	hk	hh	hh	hk	kk	hk	hk	kk	kk	hh	hk	hk	kk	hk	hh	hk	hk
45913	<hkxhk>	{11}	(hh,hk,kk)	kk	hh	hh	hk	hh	hk	hh	hk	hh	kk	hh	hk	hh	hh	hh	hk	hk	kk	--	hk	--	kk	kk	hk	hk	hh	hk	--	hk	--	hk	hk	hh	hk	kk	hk	hk	hk	hk	kk	hh	hk	hh	hk	kk	kk
56939	<hkxhk>	{00}	(hh,hk,kk)	--	kk	kk	hk	kk	hk	kk	hk	kk	hh	kk	kk	kk	kk	kk	hk	hk	hh	--	hk	kk	hh	hh	hk	hk	kk	hk	hk	hk	kk	hk	hk	kk	hk	hh	kk	hh	--	hk	--	kk	hk	kk	hk	hh	hh
37816	<hkxhk>	{00}	(hh,hk,kk)	hh	kk	kk	hk	kk	hk	kk	hk	kk	hh	kk	kk	kk	kk	kk	hk	hk	hh	--	hk	--	hh	hh	hk	hk	hk	hk	hk	hk	kk	hk	hk	kk	hk	hh	--	hk	--	hk	--	kk	hk	kk	hk	hh	hh
117441	<efxeg>	{10}	(ee,ef,eg,fg)	ef	eg	eg	fg	--	fg	eg	fg	--	--	eg	eg	eg	eg	eg	fg	ee	--	--	--	--	--	ef	ee	--	--	fg	--	fg	--	--	ee	eg	fg	ef	eg	--	--	ee	--	eg	fg	--	--	ef	ef
123011	<hkxhk>	{00}	(hh,hk,kk)	hh	kk	kk	hk	kk	hk	kk	hk	kk	hh	kk	kk	kk	kk	kk	hk	hk	--	hk	hk	--	hh	hh	hk	hk	hk	hk	hk	hk	--	hk	hk	kk	hk	hh	kk	hk	hk	hk	--	kk	hk	kk	hk	hh	hh
3248	<nnxnp>	{-1}	(nn,np)	np	nn	nn	nn	nn	nn	nn	nn	nn	np	np	nn	nn	nn	nn	nn	np	--	np	nn	nn	np	np	np	np	np	nn	--	nn	nn	np	np	nn	nn	np	nn	nn	nn	np	np	nn	nn	nn	np	np	np
77654	<nnxnp>	{-1}	(nn,np)	np	nn	nn	nn	nn	nn	nn	nn	nn	np	np	nn	nn	nn	nn	nn	np	--	np	nn	nn	np	np	np	np	np	nn	np	nn	nn	np	np	nn	nn	np	nn	nn	--	np	np	nn	nn	nn	np	np	np
205763	<nnxnp>	{-0}	(nn,np)	nn	np	np	np	np	np	np	np	--	--	nn	np	np	np	np	np	nn	nn	--	np	np	nn	nn	nn	nn	nn	np	nn	np	--	nn	nn	np	np	nn	np	np	np	nn	nn	np	np	np	nn	nn	nn
41247	<nnxnp>	{-1}	(nn,np)	np	nn	nn	nn	nn	nn	nn	nn	nn	np	np	nn	nn	nn	nn	nn	np	np	np	nn	nn	np	np	np	np	np	nn	np	nn	np	np	np	nn	nn	np	nn	--	nn	np	np	nn	nn	nn	--	np	np
79664	<hkxhk>	{01}	(hh,hk,kk)	hk	hk	hk	hh	hk	hh	hk	hh	hk	hk	kk	hk	hk	hk	hk	hh	kk	--	--	hh	--	hk	hk	kk	hk	kk	hh	kk	hh	hk	kk	kk	hk	hh	hk	hk	hh	hh	hk	--	hk	hh	hk	kk	hk	hk
139288	<nnxnp>	{-1}	(nn,np)	np	nn	nn	nn	nn	nn	nn	nn	nn	np	np	nn	nn	nn	nn	nn	np	--	--	nn	--	np	np	np	np	np	nn	np	nn	nn	np	np	nn	nn	np	nn	--	nn	np	--	nn	nn	nn	np	np	np
43771	<nnxnp>	{-0}	(nn,np)	nn	np	np	np	np	np	np	np	--	nn	nn	np	np	np	np	np	nn	--	--	np	--	nn	nn	nn	nn	nn	np	nn	np	--	nn	nn	np	np	nn	np	--	--	nn	--	np	np	np	nn	nn	nn
6810	<nnxnp>	{-0}	(nn,np)	nn	np	np	np	np	np	np	np	np	nn	nn	np	np	np	np	np	nn	nn	nn	np	np	nn	nn	nn	nn	nn	np	nn	np	--	--	nn	np	np	nn	np	np	np	nn	nn	np	--	np	nn	nn	nn
58676	<hkxhk>	{00}	(hh,hk,kk)	hh	kk	kk	hk	kk	hk	kk	hk	kk	hh	hk	kk	kk	kk	kk	hk	hk	hh	hh	hk	--	hh	hh	hk	hh	hk	hk	hk	hk	--	hk	hk	kk	hk	hh	kk	--	--	hk	hh	kk	hk	kk	hk	hh	hh
82696	<hkxhk>	{00}	(hh,hk,kk)	hh	kk	kk	hk	kk	hk	kk	hk	kk	hh	hk	kk	kk	kk	kk	hk	hk	hh	hh	hk	--	hh	hh	hk	hh	hk	hk	hk	hk	--	hk	hk	kk	hk	hh	kk	hk	hk	hk	--	kk	hk	kk	hk	hh	hh
122766	<nnxnp>	{-1}	(nn,np)	np	nn	nn	nn	nn	nn	nn	nn	nn	np	np	nn	nn	nn	--	nn	np	np	np	nn	nn	np	np	np	np	np	nn	np	nn	nn	nn	np	nn	nn	np	nn	nn	nn	np	--	nn	nn	nn	np	np	np
20265	<hkxhk>	{11}	(hh,hk,kk)	kk	hh	hh	hk	hh	hk	hh	hk	hh	kk	hk	hh	hh	hh	hh	hk	hk	kk	kk	hk	hk	kk	kk	hk	kk	hk	hk	hk	hk	hh	hh	hk	hh	hk	kk	hh	hk	hk	hk	kk	hh	hk	hh	hk	kk	kk
43954	<nnxnp>	{-0}	(nn,np)	--	np	np	np	np	np	np	np	--	nn	nn	np	np	np	np	np	--	--	--	--	--	nn	nn	--	--	--	np	nn	nn	np	nn	nn	np	np	nn	np	--	--	nn	--	np	np	np	nn	nn	nn
31329	<nnxnp>	{-0}	(nn,np)	nn	np	np	np	np	np	np	np	np	nn	nn	np	np	np	np	np	nn	--	--	np	--	nn	nn	nn	nn	nn	np	nn	nn	np	np	nn	np	np	nn	np	np	--	nn	np	np	np	np	nn	nn	nn
115497	<nnxnp>	{-0}	(nn,np)	nn	np	np	np	np	np	np	np	np	np	nn	np	np	np	np	np	nn	--	nn	np	--	nn	nn	nn	nn	nn	np	--	--	--	np	nn	np	np	nn	np	nn	--	nn	np	np	np	np	--	nn	nn
35228	<nnxnp>	{-1}	(nn,np)	np	nn	nn	nn	nn	nn	nn	nn	--	nn	np	nn	nn	nn	nn	nn	np	--	np	nn	nn	np	np	--	np	np	nn	np	--	nn	nn	np	nn	nn	np	nn	--	--	np	nn	nn	nn	nn	np	np	np
207838	<hkxhk>	{11}	(hh,hk,kk)	kk	hh	hh	hk	hh	hk	hh	hk	hh	hk	hk	hh	hh	hh	hh	hk	hk	kk	hk	hk	hk	kk	kk	hk	kk	hk	hk	hk	kk	hh	hh	hk	hh	hk	hk	hh	--	hk	hk	hk	hh	hk	hh	hk	kk	kk
25063	<nnxnp>	{-0}	(nn,np)	nn	np	np	np	np	np	np	np	--	np	nn	np	np	np	np	np	nn	nn	np	np	np	nn	nn	nn	nn	nn	np	nn	--	np	np	nn	np	np	np	np	nn	--	nn	np	np	np	np	nn	nn	nn
115631	<nnxnp>	{-0}	(nn,np)	nn	np	np	np	np	np	np	np	np	np	nn	np	np	np	np	np	nn	nn	np	np	np	nn	nn	nn	nn	nn	np	nn	nn	np	np	nn	np	np	np	np	nn	np	nn	np	np	--	np	nn	nn	nn
55560	<nnxnp>	{-0}	(nn,np)	nn	np	np	np	np	np	np	np	np	np	nn	np	np	np	np	np	nn	nn	np	np	np	nn	nn	nn	nn	nn	np	nn	nn	np	np	nn	np	np	np	np	nn	np	nn	np	np	--	np	nn	nn	nn
1244	<nnxnp>	{-0}	(nn,np)	nn	np	np	np	np	np	np	np	np	np	nn	np	np	np	np	np	nn	nn	np	np	np	nn	nn	nn	nn	nn	np	nn	nn	np	np	nn	np	np	np	np	nn	np	nn	np	np	np	np	nn	nn	nn
82882	<nnxnp>	{-0}	(nn,np)	--	np	np	np	np	np	np	np	np	np	nn	np	np	np	np	np	nn	--	--	np	np	nn	--	nn	nn	nn	np	--	nn	--	np	nn	np	np	np	np	--	np	nn	np	np	np	np	--	nn	nn
25385	<nnxnp>	{-0}	(nn,np)	nn	np	np	np	np	np	np	np	--	--	nn	np	np	np	np	np	--	--	np	--	--	nn	nn	nn	nn	nn	np	nn	nn	--	np	nn	np	np	np	--	nn	--	nn	--	np	np	np	nn	nn	nn
17859	<nnxnp>	{-0}	(nn,np)	--	np	np	np	np	np	np	np	--	--	nn	np	np	np	np	--	nn	--	--	np	--	--	nn	nn	nn	nn	np	nn	nn	--	np	nn	np	np	np	np	--	--	nn	--	np	np	np	nn	nn	nn
141196	<nnxnp>	{-1}	(nn,np)	--	nn	nn	nn	nn	nn	nn	nn	--	nn	np	nn	nn	nn	nn	nn	--	--	--	nn	--	np	np	--	np	np	nn	np	--	nn	nn	np	nn	nn	nn	--	--	--	np	--	nn	nn	nn	--	np	np
4409	<nnxnp>	{-1}	(nn,np)	np	nn	nn	nn	nn	nn	nn	nn	nn	nn	np	nn	nn	nn	nn	nn	np	--	nn	nn	--	np	np	np	np	np	nn	np	np	nn	nn	np	nn	nn	nn	nn	np	nn	np	nn	nn	nn	nn	np	np	np
54288	<nnxnp>	{-0}	(nn,np)	nn	np	np	np	np	np	np	np	np	np	nn	np	np	np	np	np	nn	--	--	np	--	nn	nn	--	nn	nn	np	nn	nn	np	np	nn	np	np	np	np	nn	--	nn	--	np	np	np	nn	nn	nn
[truncated: 1,830 more rows]
[truncated: 124 more columns]
