# Supplementary material for: Salmonid Chromosome Evolution as Revealed by a Novel Method for Comparing RADseq Linkage Maps
Source: Genome Biol Evol. 2016 Nov 9;8(12):3600–17. doi: 10.1093/gbe/evw262 (PMC5381510; doi:10.1093/gbe/evw262)
Supplement: Supplementary Data [file evw262_Supp.zip › additional_fileS4_inversion_genes_2016-05-12.xlsx]

## Sheet: Sheet1
Genes present in (target) jcf1000135673_0-11298582 between 3,162,054-10,985,974
Based on presence in (subject) Atlantic Salmon Genome v2 between 44,754,074-36,928,641
Subject.Start	Subject.Stop	Gene.Description
39029156	39031870	ADP-ribosylation factor-related protein 1
39403461	39409594	ubiquitin-conjugating enzyme E2 variant 1
40532643	40560133	Bridging integrator 2
42137468	42145339	Integral membrane protein GPR175
42849754	42851024	Cytokine-like protein 1 precursor
43393899	43462730	Solute carrier family 2, facilitated glucose transporter member 9
43607960	43611060	CD8 beta precursor
43629868	43690845	Calpastatin
44024938	44029928	Nucleolar protein 5A
44135796	44141077	tubulin polyglutamylase complex subunit 2
44303694	44317280	aminoacylase-1
