# Supplementary material for: Salmonid Chromosome Evolution as Revealed by a Novel Method for Comparing RADseq Linkage Maps
Source: Genome Biol Evol. 2016 Nov 9;8(12):3600–17. doi: 10.1093/gbe/evw262 (PMC5381510; doi:10.1093/gbe/evw262)
Supplement: Supplementary Data [file evw262_Supp.zip › additional_fileS3_sfon_female_map.txt]

species	LG	cM	Marker	Sequence
Sfon	1	0	45506	TGCAGGGGAGCAAGCGATGAGTGTGGGCAGACAGGCTCCACCTCTGGTAATACATATCGGGCAGGCGACTCTCTTGCTTC
Sfon	1	0	114992	TGCAGCTGGGGGCAGGGGCTGGGAAAGCCTCGGACTCTGTCTTGGCACTGGATTTGACCAGAGGTGGACGAGGAGACGAC
Sfon	1	2.336	128541	TGCAGACACTAGGCCCTCCGTGGAATGAGTTTGATGTCCGTGTGCGTGTGCGTGTGCGTGTGCGTGTGTGTGTGTGTGTG
Sfon	1	8.741	1247	TGCAGGATGTTTTGGAGTGTAAGAGCATTGATCCTCGAGAAGGACACAACTACAGAGTTCAAGCTCCAGACGTCATCAAC
Sfon	1	8.741	79065	TGCAGCTCCCCTCCTAGACTTTCCACCTCCACTGTACTGCTGTCTGTCTCACTGCGACCACAACCGCCTTCCTCTGCCAG
Sfon	1	10.078	62547	TGCAGAACAAAGCCTTGTGAACAAACAGGAGGAATGTAGAAACCATCTGAAAGCCTTTTGATTAACCAATGAGCACCGCT
Sfon	1	10.194	43883	TGCAGCTCAGCAATAAATAGCAGCGTGTGATGATCAAATAAATGTTTTTGTTTCTCCAATGTTGTCATCAAATCTCTGTG
Sfon	1	12.346	85751	TGCAGTGGCACCCTATTCCCTATATAGTGCACTACTTTTGACCAGAGTCCTACGGACCCTGCGATAGACTAGCGTCCTGT
Sfon	1	15.4	50900	TGCAGACTATCTATTAGGCAGGAAGCAACAACGAAAGCCTCCCAGACTCTCAGTAACCCCGCTACTAGCGATGCTTCTTC
Sfon	1	19.337	107725	TGCAGATGGTGGTTGAACAATGAGTTTTAGTGACGCATACACTCTTAAGTGTATGTAAACGTCCGACTTCAACTGTAGAC
Sfon	1	20.297	112860	TGCAGAAACCCAACAGGACCAGGTTATCCCTGGCCTATAGGCTCCCGAGTGGCGCAGCGGTCTAAGGCATTACATTTCAG
Sfon	1	21.434	65206	TGCAGGGCAAACGCAGCGTTCCATTGGATATGAATGTATTTCTGGTGTACCAAAAAGCAATGACGATATCTGTCGAGGTC
Sfon	1	21.522	204966	TGCAGACATAGTCATCAGTTGATGAATCGTGGATGCTGTCGTTAGCTCCAGAGCCAAACTCAAGCCGCCTTCTCTCCTCC
Sfon	1	22.634	105885	TGCAGAGGGTAATGAGAAAAACTCACAAAAGATAGGTGTGCCAAACTTGTAGCATCATGCCCAAGACGTCTCGAGGCTAT
Sfon	1	23.986	29074	TGCAGAGACATAATAAGAGTAATGCATCAGATGACCTCTTACATAAAAAAGAACAAGATGTGGATAGATTAGAGTCCCGC
Sfon	1	26.021	10026	TGCAGTGTGGCTGGTCCCAAATCATCCTCACCACTTTGGGTGAAGCCTGAGTGCTGAATCTATTTGGTTCTTTACCCTAA
Sfon	1	29.035	66325	TGCAGCTCCAGAGGGCTCAGAGAGCCTGAGAATGACGGTGTGGCCAGCTCTAACACCAACTCCTCATTCTGATGGCCTGT
Sfon	1	29.888	12541	TGCAGGCCAGACCCACACAGACTATTGGCAAAGACCATCTTTAACAGTTCAGACCCAATCCGTCCCTAGGCTTAGATGAG
Sfon	1	29.888	89289	TGCAGCAGGAAACACACCGAATTCTGGGAACTTTGCTCCCCCTCCCCTGCCTGCGAAGACTCAGAGAGCACCCTCACGCG
Sfon	1	33.245	139302	TGCAGTCAGCATGCCAATTGCACGCTCCTGGCGTTGTGTTGTGGGACAAAACTGCACATTTTAAAGTGGCTATTTATTGT
Sfon	1	35.392	90920	TGCAGACTATAGTTGTGTGTATGTAGCTGTGTGTCTAGTATATGTATGAAGTTGTGTGTGTATATAGTGAGTATGATCCC
Sfon	1	35.392	92975	TGCAGTGTGTGACGTTTGGTTTGGTGTGGCGTTTGATGTGTCGTTGCGTTTGGTTTGGCGTGGCTTGGTGTGGCGTGGCG
Sfon	1	36.175	51707	TGCAGTGTGTTTTAGCCAGCTGCCCTACCGCTAGCTGTCTCTGCGGTGTGTATTAGCGAGCCACGAGCAATGGCTGTTTG
Sfon	1	37.929	125524	TGCAGGCCAACTCCTGATGGACATCCTCACGCAAACTACAGCGATAGTGGTCAATCAGGTCCCTGTCGTTCCATCCCGTG
Sfon	1	39.976	140742	TGCAGAGACAGCTAGCGATAGGGCAGCCACTCTGCTTTTAGCTGTTCTTCGGTGCAGTGTGTCCAAGCTCTCTGAGAGGA
Sfon	1	42.111	70726	TGCAGCTGCCCTCACAAAAACATATACAGTATTTTCTGTGATTTATGTGGTACTGGTGATGACCATTGCTATGAGCGTGT
Sfon	1	45.725	26497	TGCAGGATTATTTTCCTGCTGTGGCAAACTGGCTCAAATTATGATCTTACATCTGTAAGAGCACAGTGTCGTAACATCAG
Sfon	1	47.43	5306	TGCAGACTCTGGGGATGACGCTACGCCGCTGTCGTCACGAGATGGCCACCCTCGCCATTTTTCTTACCGTTGCCACGGCA
Sfon	1	52.713	36665	TGCAGTCACAAGCTCAACTGGCATGTGAGTGAATAAACCAGTAACTTTAAAAAGAGAGACATGGAGAGAGGAAAAAACAA
Sfon	1	53.996	127771	TGCAGTGATACGCTCAAACAGGCGTGATTAGAACACTTATTTAGAATGTCCAGTTACGATTGACGCAACAGTCTGCGTTT
Sfon	1	55.479	13743	TGCAGACTATTCTAGTGCCCTGGCCAATTCATTGATATATCTGTGACAGGTACGGCAACTGCTCGGCCTCTGACCGCAAG
Sfon	1	57.457	57692	TGCAGACAATAAAACACAGTGAACTTCTGGATGGTCTTTCTTGTCCCCTTGTGATGACAGAACATTAGACAGTCCAACAG
Sfon	1	58.066	103825	TGCAGCTTCAGAGCCCGATTACTCACTCTCTTCAGTTCGCAGATGTTTTGGTAGGACACCCCGTCACTGCCGCACACCGA
Sfon	1	62.567	99311	TGCAGTCTCACTGGGCAGGGAAACATAGAAGGCCCCATACTACACATGGAGATTGCCTCATTGTTGTCAAATGTTGATTG
Sfon	1	71.212	31551	TGCAGCATTGAAGGTCCCAAAGAACAGTGGCCGTCATCATTCTTAAATGGAAGAAGTTTGGAAATACCAAGATTCCTAGA
Sfon	1	74.553	42888	TGCAGAACTCTTTATCTGGGTCCACTGTGGCCATATCGGCACCTGCAAAAAACTGCTGCACCGACACGCAGGCCAGGCAG
Sfon	1	76.07	65607	TGCAGTTTAGCGATAAGTCTGCACTCTGGGGAGCAGACTTTTTAGCTAACATTCCACTCCTTGCCACAGCTATCATTTGT
Sfon	1	77.391	65532	TGCAGGGTGCTTTGCTGTGGTTTGTGCTGGAGGGAGTTATTGACTCCCGTCCTCTGCCTGACTCCCGTCCTCTGCCTCAG
Sfon	1	77.391	95212	TGCAGTCTTCTTACCCATGATGCATTGCGCTGTGTGGCCCTGCCGTGAGTTTTGAGAGATTGGAGGCTGAAAGGGAGCAG
Sfon	1	80.447	138739	TGCAGACCCAGGCGGCTCCAGACCATAACATACTAATGGGGGGCTGGTGTGGTATAAAAACAGGTGTTACTAATTGAAGC
Sfon	1	82.847	70277	TGCAGCTTTGATATGTGCTGAGAGAAGGACAGTGTACTGTCTAGCCAAACTGCCAAGATGAGGTGACTACCTCATGCTCA
Sfon	1	87.448	127260	TGCAGCTCTTTGTTAAGTGTTGCAGTCATTTCAGTTGCAATAGTAGCTGACATGTATAGTGCTGATGTATAGTGCTCATC
Sfon	1	89.852	46991	TGCAGTAGGATGTGCCCTTGGCGCGATGTGACTCCATTATGCTCTCAAAATGGCGGCTGAAGGTGTCCTCAGTCGTGCCT
Sfon	1	90.745	47780	TGCAGGAATGTTGTTGTACCCCTTCCCAGATCTGTGCCTGCACCCAATCCTGTCTAAGCGCTCTAAGGACAATTCCTTAT
Sfon	1	91.643	91360	TGCAGCCTAGAGGGATGCACGTATGCAGGCATGGACGCTACCAGGAACATGGTCTTGGTAAATCCAACTCCAATGGCTAC
Sfon	1	92.835	39397	TGCAGAGCAACATCCCTGGAGCAATTACAGACAAAGAGCTTTGCTCAAGGGCACAACGGAGGTAGGGAGGATATGGGACA
Sfon	1	92.835	121662	TGCAGCTCAATGATGAGAGAACAGTGCGCGAGAAACGGCCGACAGGTTTCCGACTCTCCAGCGAAGCATTCTGGCGAAGG
Sfon	1	96.498	38232	TGCAGCCACCGATGGCAAAGCCAGTACCCCAGTTGATGCCTACTACATTCAGTGCCCTGATGCCTGGACCTGTCCTTGGC
Sfon	1	97.091	12703	TGCAGGTCTGGCTGGGAGTTTGCAGCCTGGGGTTGAACATGCTGGAGCTCTGTCGCTTGCTGGTCTGGCTGCAACTCTGG
Sfon	1	97.091	92332	TGCAGGACCTGCTCCAATTCTTCACCCTGCACCAGGTCTGTCTAACCACTCAACTCTGCCAGGGTTCAACCACGGTTCAA
Sfon	1	97.091	126963	TGCAGAGGAAGTGAAACAAAGTGATGTTTAGCTTAGAAGCGAGTTAGTGGATAGTAGAATTGGTAGTAGACTAACCGTAA
Sfon	1	98.6	61325	TGCAGTGAGAGGAGAATCAAATCACAGACAATGATAGCTTATAGTAGTTTCAGAGAGGGTTGTATACCAATACAATTACC
Sfon	1	100.093	12737	TGCAGCCGACAGGGAGGTTATGGACAGAGCCTGCATGTCCTCCACAGGCACACCGCCACCACCGCAGTAGCCCACCTTGG
Sfon	1	101.9	59771	TGCAGGAACAACATTGGAGATCCGATGGCATACAGAGTTGGGGCGGAATATCACCTGTTAGGGAAGCGAGAGCATGCTCC
Sfon	1	102.565	36488	TGCAGTAGTAGACATTCAGACACCTGTTATAGTCACGAGGAGGACGAGGGAGAGGATGGAAGGGGAAGGAAAGAACCTGT
Sfon	1	103.218	32805	TGCAGTAAAATGTTAAAGTGACTCCTATCTAGTAATTGTAGCCCCAATGTATTTTACCCAGTTAGCAATGAGCACTCAGG
Sfon	1	103.867	199124	TGCAGTGGGCTAAGGAACAAAAACACTGGACACTGAAGAATTGGAAAAACATTGCTTGGTCTGATGAATCCTGGTTCCTG
Sfon	1	106.282	51089	TGCAGGAATGTCCACCAGGGTGGTTGCCAGAAAAATTGTATGTTAATTTCTCTACCATTAGCCGCCTCTAACGTTGTTTT
Sfon	1	108.213	680	TGCAGTAAATTATTATTAGAGTTACTTGTGACCGCCTCCCCTACACACAGTTGATGATGGGTTTTATCCATATGACCAGT
Sfon	1	114.895	102710	TGCAGCCACTGATACTGCAATTCCACCTCTGACCAGATCCTCTATCCTCCCCTCGCTGGGATTGGCTGAAAACAACATGC
Sfon	1	116.997	19991	TGCAGGTGGCGACCACAGACCACTTCTCAGTCCTCCTGCTGGAGGTCATTTTGCAGGGCTCTGGCAGTGCACCTCCTTGC
Sfon	1	119.112	43425	TGCAGGGAGCGCTTCGGATCGATCGGCCTTTGATTAAGGAGATTGGCGATTAATAAAAGGGTTTTTCGAGTGACGACTGA
Sfon	1	119.112	81559	TGCAGCGGGCTCATTGAAGCAAATTGGAGTTACTTTGAAGTTACGAAAAGGATACAGATGTTATTCAGTTATTGGATTGA
Sfon	1	119.112	85877	TGCAGGTTGAGCAGGTTTCTATGGACTCTTACCTTTCACACGGGTGACTTTGAAGCAGGCAAGTTGTTCGATGCATTAGG
Sfon	1	122.772	82717	TGCAGTTGTTCGAGAGATGTCCAGTTTGCAGACACGCATGCAGCGCAGTGAAGACCAGCAAGGGGGCCCTCATCAGCATC
Sfon	1	124.571	102846	TGCAGCTTAGAGGGAACATTGATGCTGGCCCATGTTGACTCCAATGCTTCCCACAGTTGTGTCAAGTTGGCTGGATGTCC
Sfon	1	125.763	39470	TGCAGCACGCCACCCAGGAAGCCCGCTGGGTCAACGTCAAAGTCAACTACGACAACGTGGGCTTGGGCTACCTCTCTCTT
Sfon	1	125.763	110312	TGCAGGGCAAGGCAGTCGCTCCTGTTGTTGACCTCGGTGATGGGGAACAGCTCCTCTGTGGTGGTGTTGATGCAGCGGTA
Sfon	1	127.367	79801	TGCAGTATATCTTGGATATTGAACATTTATAACGCATCCCTGTCAGGGTAAATGGACACCATTTTCAAAATGTAGACACC
Sfon	1	132.594	99958	TGCAGACCTTGCAAAGCATGGGAAACAACTACTTCAAGGTCTCAGAGCAGCTGACCTCACCGATTTGAACGCTACTGGTG
Sfon	1	132.594	126377	TGCAGTGATCACTGTGGATGAGGAGCCTTGTCTGCTCCTTCCCCTCCACACGCGAGAAGAGGTCGAGAAACTCCTCTACA
Sfon	1	132.594	197722	TGCAGGTGGTGTTCTGTCTCCAGGGGTAGATCCTGACGTTGGTTGACTGACAGGCACTCACATAAGTCTGGACAGCCCTG
Sfon	1	133.187	63039	TGCAGACAATTGAGACAGGGATTGTGTATCTCTGCCATTCAGAGGATGAATGGGCAAGACAAAATATATGTGCCTTTGAA
Sfon	1	133.994	17773	TGCAGGAAAGAGAAGAATTTCTATCTTGACCAGGTCTCTCACAAAATAGATTTTATTACCGAGACATTTGTGGCCAGTCA
Sfon	1	135.577	7982	TGCAGAAGCCTCGTCAGCTTGCTGTCACGGTAAGGCACACGCCCGCCGCCGCCCGCGTTGAGTGAGTCCACCACCTTGCT
Sfon	1	135.577	12634	TGCAGCCATCCCCCTCCTGAGGTGTAGCTCAGCAGATGGGTCCAGCCTTCAATGTAAGTCACCCCCAGCCACCTTAGAAG
Sfon	1	135.577	55838	TGCAGATGTCAATGGTATTGGACTCTGTAAATAGAACACATAGGCCAGTCACATTAGCCCCTGCGGAAGTTAACTAGCTA
Sfon	1	135.577	59164	TGCAGCGCGGAGGCATGTGACCCCTACCACCATGGGTTCAGGCTCTGATCAAAGTGTCCACTGAGAGAGGGAGAGAAGCA
Sfon	1	136.768	10899	TGCAGCTGAAAATGGAAGGGCGTACGAACATGACTATTTCCAGCCAGTCTGTATTGTGCTGTAATGCTAGGAGACCTACT
Sfon	1	136.768	99893	TGCAGTCTCTCTTCTGCACTTGCAGCAGTGCTCATATCGTCACTTATCTAAATGGGATCTTGGCCTCGCTATCTGATACA
Sfon	1	137.967	87962	TGCAGGCTTGGGGATGGGTCTAGGCCTTGGTGGCTCCACCTGGAGCTACTCTGGAGGTAGGGGATTTGCGGAGAACGGAG
Sfon	1	138.564	64048	TGCAGCAAGAAAAATATGTTGGCTCTTAGATGGCAATCACCTCACTCTCTCTCCCAATTTGCCAGTGGATACAGCTACTA
Sfon	1	139.186	80945	TGCAGCCGCACGGGGAACAGTCATCACCTCCATTCTGGAGACCAAAGACAGAGGGAAACCGTCCGCCATCTTGGCTCAAA
Sfon	1	140.483	130183	TGCAGATCCCCACTTTCTCCTCAACGATGCTGTCTCTGAGACTGTTACCATAGGAACGCTTCCACCCCTCCACTTCCTGA
Sfon	1	143.7	57515	TGCAGTCTTCTGTTCATGCTGGTACTGGTGCTATACTTCCAGCTGTTTTCCGTCCTCAAGGTACTGTCTCATTAATCAAG
Sfon	1	144.672	11960	TGCAGCTCTAGCCTTTAGCTCAGTGCAGATGTTGCCTGTATCCATGGTTTCTGGTTGGGATATGTACATATGGACGCTGT
Sfon	1	147.655	127256	TGCAGGATAAATGCCTTACTTGGAGCTGCAAGACCTAGCTAGTTAGCTGTAATGTTTGTGAAGACGACTCACTGTAATCA
Sfon	1	147.921	30115	TGCAGATGCATCCCAGCATGGCTTTCGAATCTAGAGCACTGACGGAGACAGTGACACAGTGAAACATGAGATGTTGCTCT
Sfon	1	149.577	52586	TGCAGTAATCAAATGCTCACCTTCGATTGCCACTGGCACGCTGGAGAAGGGTGGTCTTCAAGGATGAATCCTGGTATCAC
Sfon	1	150.236	867	TGCAGCTTTGATATGTGCTGAGAGAAGGATATTGTAAGTTCATCACTTTTACCACCCTATGATGTTCATCATAACGAATT
Sfon	1	150.931	41650	TGCAGTGAGAAGACTGTCTGAGCTGATGAGGTCACAGAGAGAAGACAGCAGTTGATTACGGACCCACACTAGTCTGGCTG
Sfon	1	151.938	41922	TGCAGCAGTCCCTTTGAGGAATGTCTGACAGTAAAACGTGACAGTTGCACATTTCTCTGTTCCCCTAATTGCCACTCCGT
Sfon	1	153.856	86921	TGCAGCAATATACATCAAGAGATGTTACCAGATAATTGAATGTTAAATTATTTACCATAAGCCGCCTTAGAGAATTTGAC
Sfon	1	156.25	59018	TGCAGAATGACAAAGTGAAAGTGAACAGAGCTTTAGGGCGAAAGCAACATGGTGGATTGTGGAAGCTCCACCACTACACT
Sfon	1	156.25	97385	TGCAGAGGCAAACACAGAAACACACACGTGGCACTGGATGCATGGCTGTCGTTACCTTTCTCTCCAGTTTCAGCACCGAT
Sfon	1	156.25	117328	TGCAGCTCCAACACCCCGCTGGTAAAATCCGCTGTCTTTACCCGACAAGACGTCTCCGCTGTCTTTACCCGACAATAAAA
Sfon	1	160.481	46004	TGCAGCCTGCCAGGAATTGCTATCTGCATGAAAATGCCTATTCAGAGAGGCTAGCACCAGCCTAGCTTTGGTTACGCTCC
Sfon	1	162.996	68707	TGCAGACACAAAGACAGGATGTGATGTCACAGAGTGCCAGGGGGTAGCTGGGTAGTTGGCAGTCATGCTCCCATTTCCAA
Sfon	1	163.647	124561	TGCAGGGTAGTGCACTTTTCAGGCTTCAGAGCACTTCAAGATCCTTATGTCCTAATGTAACCGTTCACGCTCTGCTGCAT
Sfon	1	165.446	103962	TGCAGTGTGTTTTGAAATGTAGGCGGACAGCACCAGTGTGTCTAAATGCTTCCACTTTCCCTTTACCTTCCACCTCAGCA
Sfon	1	170.419	36741	TGCAGCACTCCACCAATCAGGCCTTTATGAGAAACAAGATTCTCTGGTCTGATAAAACCATGATTGAACTCTTTGGCCTG
Sfon	1	173.959	15227	TGCAGCTTTCATCCCCTGGGCAGAGATGGCCCAAAACTCCCTCCGCCACTCCTCCACTAACCTATCTCCATTTCCGTGTG
Sfon	1	175.149	21929	TGCAGAGCAATAACAGCGTCACCCTGACCTGTACTATGTAGGTGTTTGAGGGATTGGGGGTGTGTGCGTGCGTGCGTGTC
Sfon	1	180.767	120379	TGCAGTAGTGGATGCTCTGCTGTCGATGTACTCTCCAACTGCAATGACCAGCCTCACCCCCTGCTGCTGCCTTATAAAAA
Sfon	1	184.003	106614	TGCAGTGGAGAGGGTCAAAAGCTTCATCAAGGACCTTAGCCACCCGAGCCATAGCATGTTCACCCATGTTACCATCTAGA
Sfon	1	184.266	15997	TGCAGCTGACACACCTGAAGGAAACAGACCACAACCTACATTACAGAAAGACTATCAAAGACACTGGTAACCAATGTTCC
Sfon	1	184.266	54257	TGCAGAAAAGTGGGCAAAATTGTCAGTAGAAAGGTCCAGCAAGCTCATTGGTGACTCCAAGAAGCATTTGTTGGCAAAAA
Sfon	1	184.266	69322	TGCAGGAAAAGAGTGAGTCAGAGGAAGTGAAATGGTTCCTTGGAAGATGTGGGAACGTATGTTTTTGGTTTCCCAAAAAC
Sfon	1	185.457	26704	TGCAGGAGAGGCTCCGCAACATGCAGGAACAGATCAAGGGCCAGAACATCAGTCTCACCTCCCTGCTGGACGCCACCTGG
Sfon	1	189.596	54058	TGCAGTCTGAGCTCCATTCAATGATAATCAAAGCCCAGCATCCAATCAAAACAGTTATGAATATGCGTGTTTGTTCTGCT
Sfon	1	190.947	54066	TGCAGGCCAACTCCTGACGGACGTCCTCGCGCAGACTGTAGCGATAATGGTCGATCAGCGCCCTGTCGCTCCTCCCGCGC
Sfon	1	192.744	36598	TGCAGTCACCGTGGCAATGAGATGACAGACAGGGCTTGGGAATTATCACGCAGATTACTGGTGCAGACTTTACTGCTATT
Sfon	1	192.744	55763	TGCAGGTCAAGGAGACACCGTATGTCCACTAGGGGGTGTGGCAGGAGCAGATGTGACAGACTTGGCAAGTCCCTGAAGGG
Sfon	1	194.93	67973	TGCAGAATGCTGTGGTAGCCATGCTGGTTAAGTGGGCCTTGAATTCTAAATCAATCACAAAGAGTGAGCACCCCCACACC
Sfon	1	196.524	14295	TGCAGTTGGCATTCAACTTCTGTAGCCTCCATGAGAGGTGGCAGTCGTTCTCCCCTGGCTCTATTCAATCCGTATCGCAG
Sfon	1	202.017	32239	TGCAGAGCTGTCTGACTAAATCACTATTTTAGTAGTTCTTAAGGCATACTTTCAAGACTGCTACAACTATCAATTGTGTA
Sfon	1	202.859	48609	TGCAGGTCTGTGTCTGTGTGTGTGAGTGAGTAGGCGAGGTTAGTGACTCTGCCAGGCAGTGTGTAATTAGCCAGAGTGGC
Sfon	1	202.859	206489	TGCAGTGAAGAAGGCTAGGCAATCTAACAAATGTAAAAGAAATTCTCACAATAAAACCCATTGTCTTTTCAATTTGTTCC
Sfon	1	204.717	6082	TGCAGCCTATCATCCCTCTTCATCACCCTGTGGACAGATTATTAAAAGAGGGCTATAGCATAGTAAGATGAAGCCTGGTC
Sfon	1	206.396	105224	TGCAGCAGACATATGGTGAGCAATATGTTTAGAACCTTCGAAATCACAGTATCGAATCGCAATGCATATGATTTCGCCAC
Sfon	1	211.338	122337	TGCAGGGACCACTGTAGAAGGATCACAAAGGTTTGTTGTTACGTGTGAAAAGGTTAAATGGAAGAAGTTTGGATACATCA
Sfon	1	216.125	69916	TGCAGCGAGGTCTACGATAGTCACGACCTCGAACGCAACACGAGGTTGAAAATGATCAAATAACCTCTTAACAATCAATG
Sfon	1	217.297	109120	TGCAGCTACAGCACAAACTCACCACAGACTCGCACACTCGCTCCGCTGTCCTGGTTTAATAAAGTAATACCAATATCTCA
Sfon	1	219.441	90401	TGCAGCCCTGTCGATGACAATAGGGGCGTGCTAGGTCCTCTTTTTCCTGTCGTCCACAATCATCAGGGAGAGGTTGAAAA
Sfon	1	221.625	45500	TGCAGTCATTTTCAGGTCGCCAATGCTCACCGTCTCCTCCCCTGCAACAACAAGGCCTTGTAAATCTCTGTTAACTTCTG
Sfon	1	229.438	11056	TGCAGCTGAAAATTTAAATTTAAATTAAGAGCGATGTGCGGGATCTGTGATGGGCTTTGTTGATTTTCATGACGCTAAAC
Sfon	1	229.438	131501	TGCAGGGACCTGCTTAGGTCCTCCAGAGTAGCTCCTCATTTAAAGCCAAAATGCATTAAATGACTATGGTCCCTTTCTGC
Sfon	1	230.635	115849	TGCAGACAGAAGCCCCGTTTATACCTGGTGTTAACATGTGTCCTTTGTCCTAATTGTGCCCACATTTGTAGACAGGTGTG
Sfon	1	232.466	36750	TGCAGTCTGAAGTTCGCAAAAGTACACATGGATGTTCCACAGCGCTACTGGCAAAATATTCTGTAGACAGATGAAACTAC
Sfon	1	236.09	71664	TGCAGGGAGCCACCATTAAACAGAACCTTATGGAAGGGTGGCGGAACGCCACGACCAGGGGTTCAAGGTCGTTAATGGAG
Sfon	1	236.757	5215	TGCAGCTCAAAACAGCAATACTTTCAATTCATTATGGTCATTGAAAGTCTATGCCATTACGTTAGAGCTCTGTCTGTCCT
Sfon	1	237.135	112307	TGCAGCTACATCCTAACATCGTAGGCTACAACCAAGACGTCGTAGGTCGCATAAAGTGAGCGAGTGAAAGACGTGCAATT
Sfon	1	237.349	68858	TGCAGGAATGTTCACCAGAGCTGTTGCCCTTAAGTTCTTTACCATAAGCCACCTCCAATGTCCTTTTAGAGAACTTGGCA
Sfon	1	237.349	75877	TGCAGTGTTCTAGGTTTGATGTTAATTTGGTGTTAAGATCTGATGTCTTTGTGTTGGTCTTCTACAGGTGTGGTAAGACC
Sfon	1	237.349	109217	TGCAGGTATCAGCAGGAGTCTCTGGCCCTCACCGCCATCTACGGCAACCGCTTCACCGAGCGTATTGCCAACAGCATGTG
Sfon	1	239.731	109570	TGCAGACCGCGAATGGAACTGCGAATGGAATGGCATCAAACACATGGAACCATGTGTTTGATGTATATGATACCGTTGCA
Sfon	1	242.12	96476	TGCAGCTAGAAATTACATAAACCTAGAACAAGAATACTGACAACTGCCGAAAACACCTATTCTAAGAACATTCCTGAATG
Sfon	1	242.795	80474	TGCAGCACTGCCCCCAGCAGGCCATCTGAAGGAATTACACCATCAGAGACATGAAAGATTGACTGAAGGAGCTAAAAATG
Sfon	1	243.786	94740	TGCAGTAAGATTTTTACGAGATACTTAGACTAATAATTGTCATTTAAGTGCCTTGATATAATGGGTCTCCCGAGTGGCGC
Sfon	1	245.8	137743	TGCAGCTTGGTAGAGGCAGTAAGTTCCCACACTCATAACAGAAGTTCATGGATTGTGTATGTGTGCCATTCAGAGGCTGA
Sfon	1	247.376	21483	TGCAGGATCTGAAACCACTGTCTTTATAGGTAGCTCATCCACTGGTACAAATACTGACTGACTGAATAAAGTCAATGAGG
Sfon	1	248.312	96641	TGCAGTCAGCCGACAAGACGCTCCCCATTCCAATTCTCCCATGCACCTGCTTGCACTCACCTTAGATGTCCACATCACTC
Sfon	1	251.85	46044	TGCAGAGATGGGAGAACCTTCCAGGAGGACAACCATCTCCACGGAACTCTGGAGCTCTGTCAGAGTGACCATCGGGTTCT
Sfon	1	254.891	33854	TGCAGACCATGTGTTTGATGAATTTGATACCATTCCACTCCAGTCATTACTACGAGCAAGTTCTCCCCAATTAAGGTGCT
Sfon	1	255.489	69138	TGCAGTCTGAACCCTATCTGAGGTTCTTTGGAGGTTCCTGGGACAACCTGTCCTGCTTCACCCACGTGATCACAGAGGCG
Sfon	1	256.682	16740	TGCAGAGCAAACTGTGAGATGACACTCTGGCATGCAAGGCTAAGAAGGAAGCAACTCAATGGGGCAATTGTGTGTGCTGG
Sfon	1	257.273	87633	TGCAGGAGCTGTGTGTGGCAACATCGGCTGGTGTCACATGGTCCCTTTGATCTCCCCCTACGCCATCACGCCAGGCTGCG
Sfon	1	257.273	89616	TGCAGATACTTTCCATGGTGAGAGGAGAGCCATAGAGGGTCAAAGGAATGGGAAGTGGTGGTGTGCATCTCAAATGGTAC
Sfon	1	257.865	77765	TGCAGATGTCACTGGTTCTTTATCCTGGAGCAGACATCTGGTCCTTCCTAGCGGGGCCTGCTGGACACACACACACACAC
Sfon	1	258.487	77055	TGCAGCGATCAGTAAGCTGCTCTGACAGCTGACGCTTAAAGTTAATCTAACTGATTGATCGCTGAGATCCTGGTTGAAGA
Sfon	1	259.182	72152	TGCAGGCTACCAAACATCCCTCAACCACAGCTACACTTGTCACCCTGTAGTCAAACCCATTGTTATGCTGATAAATCTCT
Sfon	1	261.86	118806	TGCAGGACAGACCACTAGTCATGATTACACACGTCAGCATGGTAGAGCCGTGTTCCTGTCCGAGGACAACAACGGACAAC
Sfon	1	265.617	23435	TGCAGCGGCGACTTCAGGAGAAGAAACTCACACAAAGGGGTTTTGTCTTGTCTCCTGTTCCCCCCTGTTGTTCTGTAGTC
Sfon	1	266.366	70424	TGCAGCGCTCACTTCTACAATGTTTACCCAGGCGGGCATCTCATTCTCCTAACAAACCTTTCGTTGCACTGGCATACCTG
Sfon	1	266.366	91183	TGCAGACTATGTCAATCTGGCCCTGAAAAACGGAGCTGTGTCGCTGGTCATTAATTTGGGATCTGGAGCCTTTGAAGCTC
Sfon	1	267.556	50342	TGCAGGCTGGCCAGGTATCTGTAGGGGTCTGACTGGCCCTGCTTCCCCTGGTGGTCCTCCAGGCCCTCAGTGTCCACTTC
Sfon	1	267.556	201775	TGCAGAAACTTGGGTCCTTTGAATATGTTGCCTCCTCTGGATTTGAAGTCTTACCAATGTCTGGCTTGGGGGTAGAAGCT
Sfon	1	269.237	139377	TGCAGAGATGGTTGTCCTTCTGGAAGTTTCTCCCATCTCCAGAGGAACTCTAGAGCTCTGTCAGTCAGAGTGACCATCGG
Sfon	1	271.802	93861	TGCAGGAACACAATACACAAGTCAATCACGAGCTCCCGAGTGGCGCAGCAGTCTAAGGCACTGCATCTCAGTGTAAGAGT
Sfon	1	271.802	108747	TGCAGAGGTTGTAGAGGGATGTATTGTACTTGTTTGTGTCCTCAGCTGTAGCTTCGGGGTTGGCTGCAACACATAGCCCT
Sfon	1	272.992	35340	TGCAGGGAATTGATAAACCATGGTGCTGAATCTCCGCTACTGCGGCCATTTGCTTTTCTGTTTGTTTAGCGCAGCATCAG
Sfon	1	272.992	87513	TGCAGGGAGTGTACAGATTGATCCTGGAAAGGTGAGAGCAGTGGGGGATTGGTCCTAGTCTATGTCCAGGGTGTAGCTGC
Sfon	1	275.704	17600	TGCAGTGCAGGAACAGAGCTGCCAATTAAAGTAGGTGACTAATCTGCTTTCCGTTAATTAAGTATTATTTAAAGTGGCGT
Sfon	1	278.465	50158	TGCAGGGCTGGATGGAAAGCCCAGCTCCAAAGAGGGAAGAGACCAGATGTACTCTTCCGATCGGGAGGAGAAAGGCAGGT
Sfon	1	278.465	123704	TGCAGGGTGTTGTTGTAGACCTCCTTAAGAATACTGTCCCCTGGTCCTTCCTGCTATGCAGACACCAAGCTTCCTCTTTC
Sfon	1	278.465	205665	TGCAGGGCAATAATTGTCCAGCGGCACTGAACATCAAAGGGCACGTAGCGCTAGAAGAGCGAGTCGGCTTCAGTGTAAAG
Sfon	1	279.057	37724	TGCAGGATTATTGTGACGATGGGACAGGAAGGCACAGGGATGAAGCTTCTAGTCATGGGCAGATCAATGGGACAGGATGG
Sfon	1	279.648	56166	TGCAGTGGTCAGTCAGCTGGTTGACGTTGGCTCCATACTTCAGGAGGAGCTCCAACACGGCCTTGTGGCCCTCGCTACAG
Sfon	1	281.236	80900	TGCAGCAGGTAGCCTAGTGGTTAGAGCGTTGGGCCAGAACCAAAAGGTTGCTGGATCATATCCCGAGCTGACAAAGTAAA
Sfon	1	282.037	7539	TGCAGGATGGGTAGCTACCTGCTCTCAGGTGGGGTTTGCTCCTGGCACACAGTATGGCGTTGAACTGGGACTCATCCGTC
Sfon	1	282.037	44017	TGCAGTCTACCACCACTATGACTTTGACTCCGATACCCCTGGGAATGGGTATCGCACACTGGTCAAGGTAGGGTAGAATT
Sfon	1	282.039	54094	TGCAGACTGTGATTGTGCAGTCTTTATCTTCTTCACTCATTGAGAGTTCTTGACCATTTGTGACGTATTCAGCTCGCGCT
Sfon	1	283.257	38542	TGCAGTTCGTTCCAGTCATTGGAACATATTCCGTGTGATCAAAAAAATCTTGTAGTGTGGCTTCCGATTGGTCAGACCAA
Sfon	1	306.524	32762	TGCAGCTAAAACAGAGGTCCAGTACAGTTCCCTTCCTCCCTGGTAGGTCCAGAGTCAGTTTCCCTGGCAGTTCCAAAGTC
Sfon	1	342.694	103723	TGCAGACCATATTACAGTAATTACCAAGATAACTTTCACCTATATTTTTTGTAGCTGTCTATTTACCATCACAAACCGAT
Sfon	2	0	37169	TGCAGGGCCGCATTTAGGGTGAGATATTGGAGGTTCACAGTTAGGGCGAGGTGCGTTTTTAAAAACAGGTGCTTTTCCGC
Sfon	2	0	59247	TGCAGGACCTGCTTTGAGGAGTGTGGTTTTCCAAAAAGCATAGCATCTCTTTATACATTTTAGTCATTTAGCAGACGCTC
Sfon	2	25.541	81112	TGCAGAGTGGTGATGATTGTATGTCAAAATATTCAACATTCTGTCGGTGGCAAGAATTCTGTACAATAATTTTACCTGAA
Sfon	2	25.541	138038	TGCAGCCTGTAACCTGTAACCTAACTCAACAATTATATATCCCATTAGGAATAGCCTAAATAGTATGCTATTTATATACC
Sfon	2	39.127	7697	TGCAGGAGCAGCTAGATCTACCCCCTTCAGTACAGAAGAAACACTGGCTGACATCGTCCTGTTGATGGACTCAAATGGGA
Sfon	2	40.123	54234	TGCAGATTAATTTAGAGATAACTAACGTAAGACATAGCATCCACGTGGAACACTTGAGACGTTCCTATTCAAAAACAGCT
Sfon	2	40.846	2765	TGCAGATCATTATACGTTTATCTATTCAGTCCTCCAGCCCTGTCGTGTGTCATGTGTCCGTTGTGTTGAATGTGTTCTGC
Sfon	2	40.846	18960	TGCAGAAGGTGGAAGGCCCATTCGTGGATACTCTGGATCCTGTTGCTACGGAGATCAAGGGTTCGTAACCACGTGTACTG
Sfon	2	40.846	21586	TGCAGTCTCAATGCAACTAGTCATTTAATTGATTTCTTAGACATGTCTGTCATTGGTTGTCTATTCCATGATCCTACAGT
Sfon	2	42.443	18718	TGCAGCCAGCCAGAGTGTTCATCTCTCAACTGGGGTTTTTTGGCATGGAGCAGCTCACAGAAGAATGACATCGGTAGCCG
Sfon	2	43.409	199535	TGCAGCAACTACGTGATGCCACCGAGTCAGCATGGACCAGCATCTCTGTGGAACTGTTCCCGACAACTTCTAGAATGCTC
Sfon	2	46.131	24737	TGCAGACAGTAAGTTCCTGGCAACATGGCACGGGCCATACGAGGTGATCGAGTAACTGGGACCCGTCAATTACCATGTAC
Sfon	2	46.848	33822	TGCAGTTCTCCTGTTACAACTAGCGGTGTGGAAACTCAGCCAAAGAGGAAGCTGTGGGATCACAGTCTGTTTACTGTCAA
Sfon	2	46.848	86337	TGCAGCAGGGTATGACACCAGCGTGTGTATCCCCATGGCTGTTTGTGATTGAGGGAACACCTGACCATTTCAACAACATT
Sfon	2	46.848	127380	TGCAGTAGCCTCAACAGCACTGTAGGGTAGCACCATGGTGTAAGTTGGAGGACAGCTAGCTTCTGTTCTCCTCTTGGTAC
Sfon	2	47.44	140473	TGCAGTCTCCCTGCCTGTGCATATGTGTGGGCACAAGATCCGTGTCTGTCTGTCTGTTTGTGTGTCCAGTATCAGTTTAA
Sfon	2	49.236	206207	TGCAGTAAGTCCAGATACTGCTAGCGTCTACAGGACTGTTCCTGAAGGAGACAGAGAGGGAGGATATCTGCTTCATCTGC
Sfon	2	49.84	96316	TGCAGCCATAAAAGGTTAACCTGTCTCCTCCCCTTCATCTAACATCAATAAGGGATCATAGCTTTCACCTGGATTCACCT
Sfon	2	51.777	45865	TGCAGGTGACTACCATCTTTTCGAAATTGGACCTTTGGAACGCCTACCACCTGGATCGGATACAGGAAGGATACGAGTGG
Sfon	2	57.202	23464	TGCAGCTGACGGGTAAAGTAGTTTCATACTTGATGTATAATATTTGTTTTGTTGGTTTAAACATGCATGGACTCAATCTC
Sfon	2	61.673	68907	TGCAGGATATTTACAAACCACAACTACTGTCTTCATATTCAACATCCATAGCAAAGTGGTCTACAGTGTGTTTGTCTGCC
Sfon	2	62.795	195846	TGCAGTATTTGTGACTCGACATATTCCCAAGAGACTCCCCACTTGGAGCTACCAGTGAAGAATAGAAATGATGTCACCTA
Sfon	2	76.532	74813	TGCAGAGAAACCCTCCAGGTTAGTCAGTCATATAACATATGCGCTCTCTCACTTTCCTAACTGGGGGATACAGTCACAAT
Sfon	2	76.532	126011	TGCAGGGTTTTCCAGGATTACTGAGCCTGGGTTTCTCTGTGATATACTTCTACTTGTTTTGATTCAGTTCAGTTTTTATT
Sfon	2	86.476	207617	TGCAGCACAGGGGGGACATGATTTAGGAAGCCTTAACACCAGGACTATTGTCCAGCTTGTTATGTGTGCTGTGTTAGCTG
Sfon	2	94.365	32038	TGCAGTAGCCTGGATATATGTAGACATCCACTTTGTGTAGTTTCATATACCCTATGCATTACCAATTGTGCGCCGCCCGA
Sfon	2	96.786	94395	TGCAGTGGAGAATGTGGAAAGTTCCTCGGCGTACACATCACTGACAATCTGAAATGGTCCACCCACACAGACAGTGTGGT
Sfon	2	96.786	123398	TGCAGCCTCAGTGTGAGCGAGCAGGGTGGGGTAGTGAAATGTTCTCCGATCGTGCAGATCATAGCGTAATGAAAGAATGA
Sfon	2	96.786	134290	TGCAGTATACAGTACAGCATGTTATTGTCTCACAGTAGACTATGTACAGTGGTATCAGATTTGCTAGATTTCCTTATGTT
Sfon	2	102.11	81988	TGCAGTTTCATTGTTTTCAGGCTGGTTGTATTGGTGCTAGCTAGGTATCACGCTAAAGCTAGCTAGCTACCCCAGAAGTT
Sfon	2	104.36	87051	TGCAGCCGGCGGACACAGAGCTTTTATGACACTGAATACATTTTCGCACGAACCCCGTGACCACCAAACTCAACTCATCT
Sfon	2	108.872	52565	TGCAGAGATGGTTGTCCTTCTGGAAGGATCTCCCATCTCCTTCTGGAAGGATCTCCCATGGAAGGATCTCCAACAAAGCA
Sfon	2	110.386	212	TGCAGGAACAGGGTTGGAGAGCCCATGGAATACAGAGTTTGGGCAGGAATATCATCTGTAGTTAGCAAGAGCATGCTTCT
Sfon	2	111.533	71145	TGCAGGTTTCCTTTTCTTCACAGATTGTTGTTTGTCCCTCATCCTCTGGCTGGTGTGCATTGTCCTCCGTAACCACGCCA
Sfon	2	129.791	57887	TGCAGTGGCGCACTAGCTGAGCAGACAGGGAGGGTTGTTAGTCTGTGTGGTGCGGCCATCCCTCTTTCTCCCTTTGTTGG
Sfon	2	129.791	85963	TGCAGAACCACCAGTTATCATCAATGCTAATAGTGGCCATGTTGCCAAAAGAAAAGCCCTTGTAATTGAAACGAACAATA
Sfon	2	137.871	23181	TGCAGTGGGTACTGATATCACACACTGGTAGTTACTCCACAAATGCAAATGAACTTCTGTCCATTCCAGTCATTATGCTG
Sfon	2	147.183	47228	TGCAGCTGAGCATATTGACTTGTTTTCTCCCTCCGTGTTGAGCACACCCCACCTCCTATGTATTCGGCTAGACTACTGTA
Sfon	2	149.486	11502	TGCAGGGCCTCAGCTTTGGAGCTATTTCCCTTTTCACCTCCTCCTTTTGCTTCTGAAGAACAACAGAGGATACATGCCCT
Sfon	2	149.486	50375	TGCAGCTCCCATATGGACTCGGGAGAGAAGAAGGTCGAGAGCCGTGCGTCCTCCGAAACACAACCCAACTGCACTGCTTC
Sfon	2	149.486	66019	TGCAGTTGATGAATGTGCGCCGCTGCGGTCACTCTGAAAACTTCTTCTTTGTGGAGGTTGGTCGCTCTGCGGTCACGGGC
Sfon	2	153.146	107209	TGCAGCGTTTCAGTGCCCACAGCAAAGTTGCAGCAGGTACTGGTTCCCTGTATGTGGCTTTGACAGTTCAGGCTTCTTGG
Sfon	2	153.146	118459	TGCAGTTCAGTCTTGGTGACGCTCAGCTCCACTCCTTGCTCGACCACCTTGTTCACTAAAACGGCATTCTCTCTTCAGTT
Sfon	2	154.773	49753	TGCAGGAGATACCATTAAGACTATGTGAGAGGCCTATAAAGTCAGTGTCCAGATTTCAGTTGCCATTTAACCCATTTTAA
Sfon	2	160.615	64511	TGCAGTAACCTGGCATTGCAACCCTGGCTTACGTCCCAAATGGCACCCTATCAAAAGTAGTGCACTATGTAGGGAATAGG
Sfon	2	161.206	83474	TGCAGCTAGCCAGCAGATGCAACCCGCTGATTTACAGCTGCACTAGGGTCGGACAGGCTTCCTGTGTAGATTAAGACACA
Sfon	2	164.455	54173	TGCAGGATGGACTTGTTTTTTTTTACCCCCTTTTTCTCTCCAATTTCGTGGTATCCAATTGGTAGTTACAGTCTTGTCCC
Sfon	2	166.873	20106	TGCAGGCCTCCATACATTTCAAGAACCTTTTAGAATTCTGAAGATGCCACGTCAAGAACCCCACACTTAACTCACAGTTT
Sfon	2	172.141	60197	TGCAGAAGAGGTAACTCTGGGTCTTCCTTTCCTGTGGCGGTCCTCATGAAAGCCAGTTTCATCGTAGCGCACTTGAAGAA
Sfon	2	174.654	25610	TGCAGTCTGCAATAACCCCGTTACCCGCGTACAGAAACAACTGACCTCGATAAATGCGGCTGTTTTCGTGCGTTTGTGTT
Sfon	2	177.353	11088	TGCAGGACTGTATCCTAAACTGATAGCTACAACGGTTATCTAACAACTAAATGGCGATGTGATATTGGCGAAAACTCTTC
Sfon	2	183.977	82343	TGCAGCAAACTGTCAAGACAGACTGATGAGCTCCTCTGTTTAAAATGTTTTTATGTTCATACTGTGGTAACTTGCAAACA
Sfon	2	186.28	103166	TGCAGTTGTGGTTGTCGTTCTAGCTGCTGAAGCTGCTTTGGTTGTTGTGTACGTCTGAATCATGAGTTAATAAGCAGGAA
Sfon	2	188.802	56038	TGCAGAGTTGACATTCTTGCGTGTGTGTCTATGCGTGTGTCGTCAACTCAAAAATATGAACTAGTTCACACAATCGTGTC
Sfon	2	189.996	55665	TGCAGAAGAGAGGGGCCTCAAGGACACAGATAGTGTGGACTGTGGAGCTCTCAGTTAGTCAGGTGGTTTGGTGCGTGCGC
Sfon	2	189.996	125298	TGCAGACTTCTGTTTCTTCATGGTGGGAATGGCCACAGTCACATTTCCCTGGACACCTGCCTTCATGACGACCTTTGAGG
Sfon	2	192.406	51292	TGCAGAGCAGGAGTCAAGGCAGGGTTGAAGCCAATTTATGCTTGATCTGACAATGTGGTAGGAGGCTTCGTATGGACGGT
Sfon	2	192.406	85097	TGCAGATAGTGACCCAATCAACCACCTGACCAATTAACCAATAAACGAGTTCCACTACGCCGCTAGGCCCCGCCCAGTGA
Sfon	2	196.997	48921	TGCAGTAGCCATGCTGGCTAAGAGTGCCTTGAATTCTAAAAAATTAACTGACCGTGTCACCAAAAAAGCACCATCAAACC
Sfon	2	199.228	7045	TGCAGAGAATTGGAAGTAATGTCCTTGGGATGGTACAGCTAGTTGCTAGCTGCTAACTCCGTCAGTAATACAAACACTTG
Sfon	2	200.423	28305	TGCAGAAGCACTGCACAAACACCGAAAAGGCTTGATTCAGGTAGAGAGAGAGCAAATGAGAACTCACCATGGGAATGGAG
Sfon	2	200.423	76185	TGCAGCGAATGAGAGAAATTCCCCAAATAGATGTGCGAAGCTTGTAGCGTCATACCCAAAAATACCTTTGGCTGTAATCA
Sfon	2	200.423	89814	TGCAGCCCAGAAGAAGCAGAATACTTTATTGATCCTTACAAGAGGGAAATGTTAAACACACTCACATACACACTAGGGCA
Sfon	2	201.614	58082	TGCAGGCAAAACATTTCCAGGAAACATTAAAAAAAAACAGTGAATGCATCATAACTGGTACATTGTTTCTCCTTAACAAA
Sfon	2	201.614	132852	TGCAGCGCCATAACCCTACCATCTCATGGTCGAGGATAAGAATCACCGACTGGTCACCTGGATGCCAGAAGACCTGCTTT
Sfon	2	202.804	201690	TGCAGGGGCACACACATTCAGACAGACACAGGTAGTACACATTACGCTACTGCTGCTGTCACAGCACACTGTCTGAACAC
Sfon	2	205.646	27710	TGCAGTACCACCACTGGCTTCTCTAAATAGTAAATCTCAAGGCTAACCACTGGGTCACGTTAAGTAACCACCACTTCTAG
Sfon	2	206.708	56604	TGCAGCAGCACAGACAGGAGATCTTCCTTCCTTCCCCAGCTAACAGCAGCAGGATGAGTCATTGTTTACAGGCCTTTCCA
Sfon	2	207.017	207551	TGCAGCCTGTCACCCTTGTAGCTCTAAACCCATGTACATCCTTTACTAAATTGCAGCAACAGCCAAACCCGTACAATGAT
Sfon	2	207.609	81367	TGCAGCGGTGAAGGGTCTGACAATTCTGAACGTTAACGTCTCCCAATTATTACAGACACTGCTTTGTGTCAACATCTCAT
Sfon	2	207.609	110605	TGCAGTTTGGAGCCATGGCCTGGCTGCACCACCACCTGTCTGAGTGTGTGGAGTGTGTGGTTCACCTGTGGTCGAAAGCA
Sfon	2	210.019	63989	TGCAGGCAGAGCAATATGCTCTTTTCCAGTGCTCTGTGCTCTAGGACCAGCCAAAATGCCTTAAATTAAACCTACGCATC
Sfon	2	214.316	18453	TGCAGAGAATGACAAGGTGTTGTCCAGAGTCACGCCAAGGTTCTTTGCACGCTGGGAGGACGACGCTCTGGAGTTGTCAA
Sfon	2	214.316	72331	TGCAGCTCGTGAGCTTCTGTTGAGCTTAAGCTTGTTGTTCCTGCCGCAGCTCGTGCTGCCATTTCCAGACAGTCATCTCA
Sfon	2	221.555	84843	TGCAGGAGAAAGAGTCAGCAGCTTTATGTTCCTTGCCGTCCACATCCCCGAGGACTTGACATGAATCAACAACACCACCC
Sfon	2	222.212	49423	TGCAGCATGCTATCCTCAGGCATTTTAATGGGTGAGCATTGATCTGTCCAGTCAAACACATTCAAATGTGTCCAGCCAGT
Sfon	2	222.212	114842	TGCAGCTGCAATGTTATTTGTCAAACGTATCCTTTTGTATAGACTAGCGTAACAAACATGTCATTCAACTGCACAGTCTG
Sfon	2	233.904	105192	TGCAGATGAAAGGCCCTAGCTAAGTCATTAAACCTCTCCCAGACGACTGACTGACTGACTAAGCCACAGACCTCTGACTG
Sfon	2	235.636	124350	TGCAGGGGACTTTCACTTATACTCCCTGAGTCATCTGCGTAGCTGAGCGCAGGATTAGTAGTGATTTCCACGCAGACAGG
Sfon	2	236.48	15814	TGCAGCTGGCACAGGGGTGCACCCATTAGCCCCAGTCCAGCCTGCCTGAGTTGACAGCGGGAGGGAGGGAGAGGTGATAG
Sfon	2	246.104	24088	TGCAGTCGTCTTTCTCGGGGAAGGCCACGGGGAAGGTCAAGGGGAAGGGCAACAGCCTGAAGGAACGACTGTGTCAGACC
Sfon	2	248.324	115317	TGCAGGATATCATGGTAGCTAATGATTGTGTTAGCCATTATACCTAGATTGACTGCTGCTAGTGGTAGCACTCGGGTTAG
Sfon	2	251.074	101462	TGCAGTGTGGAGTGGTACTGTAAGCCACACTTTGGCGTATCGTCTGTGTACTTCCACTTTACCAATTGTTTTAAAGACAA
Sfon	2	255.401	89273	TGCAGTAGGCCACAGCCCCATAAGCTAACACTCCCACAATAGCCACCATTGCAGCGCCCCCACACATCAGCACAGGTAGC
Sfon	2	256.608	103904	TGCAGGAAGAGTACCTTGGTGAGACAAAACCGTGACTCGTCAGTGAAGAGCACTTTTTGCCAGTCCTGTCTGGTCCAGCG
Sfon	2	257.116	22471	TGCAGATTTTGCTGCAAAGAGACACAATTATTAGATCATTTGTTTTGTTACTGTCCATATGTACAGTACTGTAGCTTGTT
Sfon	2	257.798	6605	TGCAGGAACAAGGCTGTCTTACTCTGCGGATCAGGCTGTCCTCAGTGGGGAGGAGGGGACCTGCATACTCACACTGTTCC
Sfon	2	258.134	137709	TGCAGTCAGTACAGTAAATTGATTAAATTGACCTTACAGTATTCTTTATGTACTCTATGCTTTATGTTGTCGCTCTTTCT
Sfon	2	258.391	81167	TGCAGCAGCTGGTTTGCTCTATCTCTCTCTCGCTCTCTCTTTCTGCGTATTATTTGTTGACAGAGGCCCTTCCAGGTTTG
Sfon	2	258.987	69674	TGCAGCAGTGCAAAATCTGGAGGGAAAGACGAAGAGAGAAAAACAAACACAGAAAGAGAACATCAAAACAGAGCCCATCC
Sfon	2	259.73	88235	TGCAGCTAATTCGGTTGTCCATGTCAAAGGCAAAAGCAACTTCACAGTAGCCTCAGAAACACTCACGTCTGCTGGCTAGA
Sfon	2	261.986	26008	TGCAGTAGCTTTGTGCTTTTAAACCACACACACATTCGCTCACTTGCTCCCTCTTTTTCATCTCTCTCTCTCTCTCACAC
Sfon	2	263.148	109253	TGCAGGTAATCTGCATGGACAAGACACAAACACACATGAAATTGCACACATGTTAATGCAAGTTCAGAAACACAAAACCA
Sfon	2	269.484	25331	TGCAGCAGTCGTGTTCGGCTCTGTACAGGCCCTTCTAGACAAGTCAGGTAAAATTACAATCATATCAGATCCGACCCAGA
Sfon	2	269.484	60191	TGCAGTTAGGGATACTAATGACCATCAGCAGCATCAGAGCTTGGAGCTTGACTAAACGGTCACATGGAATTTGACTGCTG
Sfon	2	272.871	78429	TGCAGATAGCAGCTTATGATGGAGAAGCAGATATAACGGAGAAACTACACCCTTCCCCTTTACTCTCTCAGAATCACCCT
Sfon	2	274.519	47169	TGCAGGAATGTCCACCAGAGCTGTTGCCAGAGAATTTAATGTGCCCCTTTGGGAGCCTCCTGAGTGGTGCAGCAGTCTTT
Sfon	2	277.494	69577	TGCAGTGATTGAATTCCGTCCCTACTCTCCTCGCAGCCTGATTGGACAGTAAGTGATGTGATACCTCTTTACTTCCTGCT
Sfon	2	285.179	43691	TGCAGTTGGTATGTTTGATAGAGTCGGCGTCCTCCGTGGCTATGAAGTCCGATTTGGAAAGCGATGGTTGGCTGTCACTC
Sfon	2	287.468	45737	TGCAGATCAATGTGCTTCACAGTGGAGTCTGACATTCACAACGGCACCATGCAACCTGGACTGAAGAGGCAGACAAGTAG
Sfon	2	291.706	53638	TGCAGTGGTGTGGAACCTAGTGTCCAAGTCACGTATGATGTTGTACATAGCAGTAAAACACAGCTCCAACCGCTGCTGCA
Sfon	2	297.667	25687	TGCAGTAATGGGCACCAGGCCTCAGACCTTGCTGTGCTTAGCAAGCTAATGAATGGAGGACTCACACAGTACAGCCCTGA
Sfon	2	300.145	36223	TGCAGCCAACTTCCACCTGATTGTTGAGTCACTGTAATCTTCTCTTCTGCACTCAGGACATGTTATTACCCATATCACGA
Sfon	2	302.958	89559	TGCAGCGCTGTGGTAATGCTACACACCACATGCTACGCACTGTGATTTAACCCACAGGTGCTTCCAAAACCCAAAGCCCT
Sfon	2	308.977	113673	TGCAGGATGCTGTGGTAGCCATGCTGGTTTTGTGTGCTTTGAAAACGTCTATCGTTTCCTATTATCAATTGGACACGTGT
Sfon	2	312.692	20450	TGCAGCAACAGGAAATGTTAATTATAATTAATGGACATTCATTTTATTTTTTAGGGGTGCCAGCTACTGTCTCTCCAACA
Sfon	2	317.877	8809	TGCAGCCGTATTCAATTACAATAATATTGACACCCAAAACGACAGAACTTAAACTAAACTAATTGATAAGAGTTTCCCTC
Sfon	3	0	51553	TGCAGGATCCAGCTCGGTTCTTCCAGTCAGGTGAGTCTAGACTAGATGATGCGCTCTGTGACCACTCAACCCTGCCCTGA
Sfon	3	4.368	2781	TGCAGAGAAGAATGGAGAAACTCCCAAGTTTGTAGAGTCCTAGCCAAGAACACTCGAGGCTGTAATGGCAGCCAAAGGTA
Sfon	3	4.368	15520	TGCAGATCCTGACAACCTCCAGCAAACCGTTCCAGCGAAGCTGGTGCAGCTTCAAGAAGGCATCCATGATCACTACAGAG
Sfon	3	6.778	41969	TGCAGCTTGTGAAACTGACTGGTTTTAAATAACTCCTTCTTTACCAACCTGTACCAAGGCAGCAGACATTCCTTCCTATA
Sfon	3	6.778	55100	TGCAGCATTAAGATTCCACTTCACTGGAACTAAGGGGCCTTGCCCAAACCATGAAAAACATGGCCTACCACGTTGCGGCT
Sfon	3	8.333	138135	TGCAGAGGCAGCGCCAGGCCATGAGATACGGAGGCAAAGTGACATCCTCCAGTTTATGCTCCCTGAAAGCCTTCACATAC
Sfon	3	10.038	126584	TGCAGTGTATGGCGAAACAAAACATAACAGTGGTTAAGTGGTGTATTGTTAGAATGTAATGTACTACATAGGGAATAGGG
Sfon	3	11.677	90948	TGCAGGAGGAGGAGCGGTAGAGATACTCTTAATGATCGGCTATGAAAAGCCAACTGACATTTACTCCTGAGGTGCTGACT
Sfon	3	13.115	51372	TGCAGTGGTGAGGGTCTCGAGCTTCAAGTGCCTCGGTGTCCAAATCGCGAAGTATTTAAAATGGTCCACATACGCACACA
Sfon	3	14.648	127319	TGCAGGGCTAATTAACAAGCCCTTCTCTCAGTCTGACAGCCAGGGTGTGTAAGGAGGACAACCTCCAGGGTAGCCATTCA
Sfon	3	15.095	36490	TGCAGGGTACCCCCAGCTCCCAACAGCCTCTCTGTTCTCCAACATCCCTGGACACCGTCTCGGATGAAGCTTCGGTAAAG
Sfon	3	15.85	41522	TGCAGAGACCCAGATAAGAGAGAAAGGGACAGTCCATCGGTCACTGTCGACTCTGGCTGTGGAGAGACGCGCTAGGCAGC
Sfon	3	16.966	73535	TGCAGTCTCTTTACCTCTCCAGTCTTTCTCTATATACTAACTCTAACCCTAACCCCAACATGTTTTATTTAACATGGTCC
Sfon	3	18.235	3172	TGCAGTACCTGGTTCGAATCCAGGCTGTATCCCGTGATTGGGAGTCCCGTAGGGCGGCGCACAATTGGCCCAGTGTTGTC
Sfon	3	18.235	21113	TGCAGTGAAGGAGACCCCGCAGGTTTTGGTAGCGCGCCGTGACCAGGAACTAGCAATCTGCCAGACCACTGACTCATTCC
Sfon	3	18.783	124854	TGCAGGAATGGCCAGAGCTATTTCCAGATAATTGAATGTGGATTTCACTACCATAAGCCTCCAGCGTCGTTTTAGAGAAT
Sfon	3	19.418	17713	TGCAGGTAGTGGATGACCCTATGCCGCCCCACTTCATGTGTTGTGTTTTCACTTTGAACTAAAATAAGGAGGTTGAGCCT
Sfon	3	19.418	65229	TGCAGAAGAAGAGACAACATCTGTTCCGCCTGTTTATCAAACGAAGGACAGAACTCAACATGTGACATGTGCCTTAGCCA
Sfon	3	19.418	66649	TGCAGGGACAACGTTAACAGAACCACGGGATAAACAACTCTTCATCTGACAAGTGAGGTTTCTGACAGCATCCTGTTTGA
Sfon	3	19.418	129983	TGCAGAATTCCTGGAAACTGAAAATGCCCCAGTTCTTCCATGGCCTGTATACTTACCAGATATGTTACCCATTGAACGTG
Sfon	3	19.418	231153	TGCAGTAGATTGCAATTCCGTCCCCTTTGCCAGTTCTATCTTGTCGGAAATTTCACGGTTTTGGTGTCCTTCCTAAGCCA
Sfon	3	20.091	137848	TGCAGGGCTCAGTTACATTACTCATCCATGTTGGCACCATCTCTAAATGTCTGGTCATTTGCCGCCAGAGAAACAGCAAT
Sfon	3	20.602	30061	TGCAGGAATACTCCTACTGCGACCAGTTAGGGTTAAGTACCTTGCTCAAGGGAACATCACCAGATGTGTTACTTTTGTAC
Sfon	3	20.602	65950	TGCAGTATGGCTCTGAATGAGAAGGAGATGGAGAAGAATATGGTGGTGTGGCAGCAGCCCGACGCGTGGGAACACTCCAG
Sfon	3	21.37	24867	TGCAGGGACTGGGAGATTAGTTAGGATCAAGGGAAAGATGGACAGAGCAAAGTACAGTACAAGAGTGGCTTCAGGACAAT
Sfon	3	22.107	109965	TGCAGCTACAGAGAAACAAAGATTCCAGAGCTCAGTGGATACAGAGTCATGCTTCATTCAGAACGAAGCAAGGCATGCTT
Sfon	3	23.443	48395	TGCAGCATTGTCCTGACTGTCTGGCTACCCCAGCATTATCCTCAGTGTTTGTCTAGTGGGCTAGTGTTTGATGAGGAAAA
Sfon	3	23.572	97278	TGCAGAGATCACAGTACTGTACCTTAAAGATGAGTTCTGGGGATTTGTCGGCAACCTCCTCTATGTCCATCCCACCCTGA
Sfon	3	24.765	141993	TGCAGAACCCGTAGCACACCTACTTCCCGCAGCTATTTTATTTTATTTAACTAGGCAAGTCAGTTAAGAACAAATTCTTA
Sfon	3	25.957	95361	TGCAGCACCACTACTTCCCTCAGCTATGGGAACACATCTGCCCCTACCTTCCCCGACCTTAACAGAGGCTATCTAACGAT
Sfon	3	25.957	111364	TGCAGGCAAGAGTTCGTGTTCCTTGAGGCGAAGATGATTGCCTGTCCCGTTTTGCCTTGGCTTTCACCTTAATGTGTGTG
Sfon	3	27.148	58365	TGCAGTCTCTAACCTGGTGGTGCGTGGCAGCTTGTCCCCACACTGAATGCGGGGGGCGCTGAGCTCCTGTAGCGGCCCAT
Sfon	3	27.158	46481	TGCAGCCCCGTCAATGAGAATGAGGGCGTGCTCGGTCCTGTTGTCCTGGCACCACACGACCAGGTCTCTGACCTCCCTAT
Sfon	3	28.962	24100	TGCAGTCTTTGCTGTCCTCCTGGTGAGGGCACTTATAGATTACAGAAATTTTCAGCAATACTTCTGTAAATGACAAAATG
Sfon	3	31.43	96065	TGCAGGCAGGTGTCCAGGCTGGGGAGATGGATGGGACAGCCAGGGGAAAATGGTCTGGCTTCAGGGGTATTGACGATTGG
Sfon	3	35.141	137327	TGCAGTGTATAAAATGTGGTGAGGGCCTCCCGAGTGGCGCAGTGGTCTAAGGCACTGCATCGCAGTTGCTAGCTGTGCCG
Sfon	3	35.735	115199	TGCAGTCTGTTGCAGGCCTGGGAAGGGAAGTTGCATAAGCACGGGTCTCTGTCTGCTCTGCTCCTGGGGAGAGAGGGAGG
Sfon	3	36.925	133394	TGCAGCATGTGCTTAGTTCTTTCCCTTGTGTGATGTAGATAGAAGGAATGTTTATTCTGTTGATGTTGGCCACTGAATTC
Sfon	3	37.517	48468	TGCAGTCCATGATCACCTCCTTTGTTTTGCTGATGTTGAGGAAGTGGTTTTGTGTGTTGGCACCAAAAATGTCAGGTCTC
Sfon	3	37.517	59852	TGCAGAGATGAGCTGAAGGACAGGTGCAAGTGGAAGGAGAAGTAAGGCAGCCAGCAGAGCAGGAACTGACCCACAATGAT
Sfon	3	37.517	81394	TGCAGCGCAGGTTGCTTGGTCGACTGTTGGAGCATGACCTGTACGTCAAGACTGAGAAATGCCTGTTCTTCTAGGAGTCC
Sfon	3	37.517	112404	TGCAGCCAATTCTCGATTACAAAGGAAATCGCAGCCATGATCTGCCCAATGATGCCTCTCTACCAGACGAACACAATGCA
Sfon	3	37.772	94377	TGCAGCCGGGGAGAGTCGACCTGCTGCTGACGACTCCAGGTTGATGGAAACCAAGGGAGATGTTTTGAGTGTGGCACCCG
Sfon	3	39.065	110530	TGCAGATCATACAGTATGGAGTTCTCAGGGCATCTTGTTCACAGACATCCATTGTTTAATACTTCATTAATCTTATTGCC
Sfon	3	42.318	71671	TGCAGCTGATACACTCAGAGGCGTAGTGCTGGACAGGTGTGGTCCACTCCTGGCACTTTTTAGCCTCCTCTTCTCATAAT
Sfon	3	46.598	103139	TGCAGCAAAGAACACAGTGGCCGCCATCTTTCTTAAATGCAAGAAGTTTGGAACCAACAAGACTCCTTCTAGAGCTGGCT
Sfon	3	49.272	62342	TGCAGCTGCCTGCTAGGTTGATTCCATCCTGATGTGAGTGTTACGTTATGTTCTCTCTGTTGTGGTATGTGTTGTGGTTG
Sfon	3	51.136	77556	TGCAGTAAACATAAAAAGTCTGAAGCTCTTATATATTGTTAATCTGTGCCCTATTTCAGTATGTGCGCTGTGTTTAGCAC
Sfon	3	52.9	47129	TGCAGGACATTGGAGTGGAGGCGCCACATCCTCCTCCAGCACAGAGTGCCCATGACCCTCCTCCTCTCTGATTGCAGGTT
Sfon	3	52.9	243006	TGCAGTGACCGTGTCTGGAGTAACCGTGTCTGGAGTAACCGTGTCTGGAGTAACCGTGTCTGGAGTAACCGTGTCAGGAG
Sfon	3	54.091	109603	TGCAGTAGCAACAACCGTGTTGTACTGGGGCCTCCTTTCATATATGGGGCAGAGTGTGTGTAGAAATATGCTACAGCGCA
Sfon	3	55.281	11513	TGCAGAATGGAACATTGTTGACAGTCTACAGGAAATATGCAAAAGCTATCTCTCTAACCGTGACACGCCTGTATAAGGTA
Sfon	3	55.281	96784	TGCAGGCAATCTCAATGCCGTGCGTTACAGGGAAGACATCCTCCTCCCTTCCTGCATGCTCATCCTGACATGACCCTCCA
Sfon	3	55.873	131908	TGCAGCCCCGTCGATGGGGACGTACTCGCCCTCGTTTCCTGTAGTCCACAATCAGCTCCTTGGTCTCACTGACGTTGAAG
Sfon	3	56.465	129175	TGCAGCTGTTCGCTGTTCTCATTTCACCTCCATAGCCATGACGTGTTGGGTTTGAGTCTCAGCATCACTTTACTCACAGA
Sfon	3	56.943	56087	TGCAGGATTAAACTCATGGATAATGAAAAAGTAAAATGGTCTATTTTTAGACGAGACACTCAGCATGCCCACACAGTGTG
Sfon	3	60.385	82529	TGCAGTTTCACTGGCTGTTGACGAGGTGGGACGCCGTCCCACATACCCTAGAGAGGTTAAAAACAACCTGAGGATTGATT
Sfon	3	63.862	4556	TGCAGGCTGATTCGGTATCCCAAGAAGGAGACATCGACCTGATGGAACTGGAGCCGTCTCAGGACTACTCGGACGTGAGC
Sfon	3	64.696	136989	TGCAGAATTGTTCGATGGCGACCAGTACCAACGGGAGACGGTAGCGGTACTTAGTGGTGATAGAATTGAGACCTTTGTAA
Sfon	3	67.263	99571	TGCAGGTGAAAATTAGTTTTAAGCATCACATTATATCCTGTTGTATCGTGCCATGGCTGTGCCAGAGCCGACTGCAAGCC
Sfon	3	68.8	31285	TGCAGTTACTTACTATCAATCACAGCGTATTACACAGTATTCACTGTGTCAGGATCCACTCAATGTAAAATATTGTATTA
Sfon	3	72.077	49088	TGCAGAGAGGATGAGCTGCTGCTAACCACAAAACCCCAACCAGGGCCCCAAGGTACAATCAGGGAGGCTGCAAGAGACAA
Sfon	3	72.077	171930	TGCAGTCCAGCTCCCGACGGACGTCCTCGCGCAAATTGTAGCGATAGTGGTCGATCGGGGCCCTATCGTTCCACCCCGCG
Sfon	3	74.778	191371	TGCAGAGAGGGAGAGGTTGGAGGATTAAGAAGGGAGGAGAAGGTGGAAAAGAGTTTCCTAGGGTTAGAGGTAGAAGCTTG
Sfon	3	77.612	78906	TGCAGTGAGAGAGAGGGAGACGCTACAACGTATGTATGGGAGGGAGGGAGGCAGAGGAGAGCAATTTATGAGTGTGTGTG
Sfon	3	79.159	91279	TGCAGGTCTCATGTGTCCCCCTTGCACCTCACATTCTCAGCCATTTGGTTTCCTTTTGGACCATTCTGCCAAACCAAACA
Sfon	3	82.068	115356	TGCAGCTTTGCTTTCCTTTCCTTTTGTTAGGCTGCCCTCACCACGTCCTCCGAAGTTGTCCACAAATGAAGCCCTAGTAA
Sfon	3	82.996	33586	TGCAGCAACTAACCCTCCATCGGAGAACGTGAATCGTCTTCATTATTAATGGAGAGAAAATTATCTGAGGGTGTCTCCCA
Sfon	3	83.014	90770	TGCAGTTAGCACGCTAATCATCTAGTCTTTGATCCCCTCGCCATTCCTCTTCTCCCTACATGACCATAGCACTGTAGGTA
Sfon	3	84.81	68062	TGCAGAGTGAGAGTTGAGTTGTCCAATGGTGAGAAACGCTCGAGGAGCCGCGGACCTCCACCCTCCTGGAGCCGTCGTCC
Sfon	3	84.81	202501	TGCAGAATGGCCCATGCTGTAGAGCTCAGTGACTTTCAACGTGGCATCGTCATAGGATGCCCCCTTTCGAATAAGTCAGT
Sfon	3	86.103	96711	TGCAGTAGTCCACAATCAGCTCCTTGGTCTGAGGGAGAAGTTGTTGTCCACAGTCCACCACAGTGCCAGGTCACTGACAT
Sfon	3	86.87	140787	TGCAGCACGGCAGTATGTAAAGGAGTGCGCCGCACGCGATACGGGCCCTTCACCGTACAGCAAGCTTTGACCCGCTGACA
Sfon	3	89.629	130727	TGCAGTGGCAGGCGGTGGGTAACCCCAGGTGTCGTGGTGTGTGGAGGCGTGTCGGGAGACTAGACTCCTGCTCCTGTCCC
Sfon	3	90.832	112101	TGCAGCCTAATGCACTATACAACACAACGGATCATTACTTGAGCTCCGTGTGTTATGCTTGATTTATGTATACACCCGCT
Sfon	3	91.17	85893	TGCAGCTAGGTAGCAAAACAGACTCATCAACAGGATGTACAAATAACTTGGCTGGCTATTGGGTAGGACTGTTTTCTCCT
Sfon	3	91.426	129390	TGCAGTTCCTACAGAGAACCAGCTGTACGGTGGAGACCAGAGCCAGCTTCGCCTGCACATCCAGTCCCAGGAACACCCTG
Sfon	3	92.62	131187	TGCAGCCAGCCACGTGAAGACCTTCTCAGAGATCCTCCACGCCAAGAGAAAGCTGGAGGAGGACCAGCAGCAAGGCCCCA
Sfon	3	102.097	32294	TGCAGTTCTGTGGGCAAAACACCTCGTTAATGAGAGAGGTCAGAAGAGAATGTCCAGACTCATTCAAGCTAACAGAAAGG
Sfon	3	104.821	208628	TGCAGGAACAGGGTTGGAGAGCCCATGGCATACAGAGTTTGGGTGGAATATCACCTGTTGTTGGTGGGAGGCTGCATGCT
Sfon	3	122.484	114682	TGCAGGTGTAGCAGGAGTCACCTGTCACAGAACAGAAAGAGAGGGGAACAAAATCATTACTGTCAATCTGTTCACCAAGA
Sfon	3	122.484	119412	TGCAGTGCTCACTAATCTCTTAATACTCATTCTATTTTTGATTTGCATGTTGTTGGAGGTTCCAGAGGTAGTCGTTGGCA
Sfon	3	140.74	5856	TGCAGCAGCAGCCTTGCAGCCTATTCAGGTCAGGGCTTTGTTTGATGAACAGCCGTTATGACAGTTATGCTGAGCTAAGT
Sfon	3	140.74	77145	TGCAGTGTGTGGGTGCTATGTGTTTGTGTGCGTTGTGTACAGTGCGTGTGCTATGCGGGGTGAGACAAGGGAAAGACCAT
Sfon	3	143.15	103681	TGCAGGTAGTTGACGGGGTAGCCGACCCCTGAGCTGGAGCCTGCCACACCCATGCCCGCCATGCGAGGCATCATAGGAAT
Sfon	3	144.337	98033	TGCAGGGTCTTACTCATGTTGAGGAGAGGTTGTTGTCCTGGCACCACACTTAAGTCTGACTACCTCCCTGTATACTGTTT
Sfon	3	145.543	3445	TGCAGGTAGTCTAGCAGTTAGAGTGTTGGGTCAGGAACCAAAGGTCTCTGGTTTGAATCCCCTAGCCCACTAGGTGAAAA
Sfon	3	149.523	110973	TGCAGAGCAAAGTAGAATGTGCCGATAGGTGTTGCTCGTGGTATGTGTGTGCAGCACAGGAGGTTGGTGGCACCTTAATT
Sfon	3	152.059	15174	TGCAGCGATGAGACAAGATCAGAATCACGAAATTGGGGAGTAAAAGGATGGTAAAAAAAAAAAATTTGTCGACAAAGAGA
Sfon	3	153.268	85121	TGCAGCCTTATAAGGTTGCTGTGGTGTACAGGGATGACAAAATGGGATTGCACGGGTTCAGGAGGATTGAACAGTATTGC
Sfon	3	158.89	137923	TGCAGCCATGCCTGACACAAAGCTCCCATCGCTGCCAGGAAAAGAGTGTAAATGTGTAGTGTATTTCTATCTGACCGCAA
Sfon	3	161.255	198652	TGCAGCCCAGCGTTCAACACTATTGTGCCCTCCACGCTCGTCACCAAGCTGTGGACCTTGGGACTGAACACTTCCCTCTG
Sfon	3	162.861	133545	TGCAGAAATGTCCACCAGAGCAGTTATTCAGATAATTGAATGGTCATTTATATATCATAAGCAGCCTCCAACGTTGTTTT
Sfon	3	164.541	12039	TGCAGAAGGAGTGACATGAACTCGCCGTGAACTCAAAGCAGTTGAAGCGCACATCCACCCAAATACTCACCAAAACGTAC
Sfon	3	169.729	61673	TGCAGACCAGTACATTGCTAGGTTGCTACTGGCGTGTAAAATGCTTCTAGCTGTACCCTGAAATATCAACCATTGAGACC
Sfon	3	173.828	49379	TGCAGAACTACAAGGTCACACTGAAAAGGTAAGTGATATGCCTCTTCGCTCTCTCTTCACTGAGGATCTTAACCTAGGGT
Sfon	3	173.828	127001	TGCAGGAATGTCTACTAGAGCTGCTGCCAGAATGTTCATTTCTCTACCATAAGCCAAGTCCAATGTAGTTTTAGAAAATT
Sfon	3	177.097	45649	TGCAGTAGCATGCTCCCTCAAACTTGAGATATCTGTGGTATTGTGTTGTGTGACAAAATTGCACTTTTATTGTCCTCAGC
Sfon	3	180.41	51771	TGCAGCAGAGGTAACTGTGGGTCTTCTATTTCTGTGGCGGTCCTCATTAGCGGCAGTTTCATCATGGCGTGTGATGGATT
Sfon	3	181.834	100967	TGCAGTAGCATCTGACTGGGGCAGCAGGTAGCCCAGTGGTTAGAGCGTTGGTCCAGTCACTGAAAGGTTGCTGGATCGAG
Sfon	3	189.184	92164	TGCAGGCAGAACAGTTGAAACTGGAGCAGCAGCATGACCAGGTGGACTGGGTACAGCAAATTAACAAATCTACAGAAAGA
Sfon	3	194.413	57655	TGCAGCAATACGTCATCCCATCGCTTAGTTGGACTATCATTTGTTTTTCAACAGGACAATGACCCAACACACCTCCAGGC
Sfon	3	195.066	23958	TGCAGACTAGTCATTGAAGATAGATATGCCTTTGTCTTTGTAGGATACTTTTCCCCTGGTTCTCGACAGCTGTATTATAT
Sfon	3	196.759	93262	TGCAGTTTTCTACAGCTCTTCTGTGAAACTTTTCAAAAACCATGTGGCATATGGTAAATAAATAACAGGCTTAGATGTCA
Sfon	3	197.568	26923	TGCAGGCTGCGTCCGCAAGGGCCATATGTTCTCTAAGAATGCGCTCCTCACTGCTTGCTCTCTCCATCATCTATATCCCC
Sfon	3	197.568	91029	TGCAGAAACTGATGCCATCGCGTCAGCAGAGACAAACATCCCTGTGGAAGGTTTCCGACACCTTGTACAATGCCCCCCGA
Sfon	3	197.568	96453	TGCAGGGACTTGCTTCCATTCAGCCAGAAGTGAGCTTGTAAGGCCTGCCACTTTACAGCTGAGCCGTTGTTGCTCCTAGA
Sfon	3	198.404	32865	TGCAGGAATGTCCACCTGTGCTGTTACCAGGTAATTGAATGTGCATTTCTCTACCATAAGCCGCCCCAAATCCGACCGAG
Sfon	3	200.913	19683	TGCAGATTTTGTTGTGAGGAGACAGAATCAATAGACCATTTATCTTGGCATTGCCCTCAGGTAGGCTGAAAATGCATAGC
Sfon	3	201.77	48234	TGCAGTGCCACTGGCTAAGCTCAAACCTGATTCCTACTACGGACAAGCCAGAGACAGAGAGACACCTTGATGAGACCGTG
Sfon	3	201.77	91417	TGCAGTCAGCATGCCAATTGCATGCGCCCTCAAAACGAGATATCTGTGACATTGTGTGTGTGACAAATTTGAGTGGCCTT
Sfon	3	202.982	43057	TGCAGCCGACGCACCCTTCTAACTGGAATGTAGCCTAATTATCAATAGATTAAAGTTACACACACACACACACACACAAC
Sfon	3	204.161	87251	TGCAGTACAGCCAGTACCTGACAGCATAGACAGTCTTGTGTGGAACCCTCGCAAAAGTGTGCCCTGGGAGCATTTTGCAC
Sfon	3	206.22	94870	TGCAGAGATGTGTCTCTTCAACAGCACCCTGGAGAGGCGCGCTGGGAATGGACAAGTAAAATATTTTGTCCCTTGTATTA
Sfon	3	207.563	142374	TGCAGTTCTATAGTACATTTAAAATAATCATATGCACAGGTATCCATGTAATGGAAATGAGGCAAAAGATTGCCGCATGT
Sfon	3	208.975	91304	TGCAGCAACTGCCCAAACCTTCTAACTGGGAACAAACCGCATATGTCCCTGCCCCGTCCTCTCCTTCAGTGCCGCACCAG
Sfon	3	208.975	141113	TGCAGATACTAGCGCTGGTAGTTAAGGGAAACGGTTTGATAATGTTTCACATCTTAATGTTGAAGCCCACACACACCAGA
Sfon	3	211.314	126574	TGCAGGATCCATGGCTAAGACTCCCTATACAACTCACCGCCTTGACCGTCATAATGCCTGCATAAGGTTGTTGTAACTTG
Sfon	3	214.428	24588	TGCAGGGTTCTGTGGCCTAAACGTGGAGTTAGCACTAGCATTTCCAGCTGAGGCATTGTAACTCGGTCTTTTACAACCAG
Sfon	3	215.623	50690	TGCAGCAGAAGAAGTGCCTGGAGAAGGAGGTGGCTTCAGAGCGCGCTGCCCTGGCCCTCCTGGTCCACGCCCACAAGGAG
Sfon	3	217.421	10610	TGCAGCCTGGGGGTTCTGTTTCTTTTAATGCTGCTACGTTAGGTGTGAGAAAACAGACTGCTGCAACCTGATTAGTTGAA
Sfon	3	217.421	35926	TGCAGTGAAGTAGGTGGTGTGCTGTGATGAAAGTGACTGCATGGTTATGCTCGAAAGAACTCGAAGAAGATTGTTCACGC
Sfon	3	218.013	139950	TGCAGCTATATCTATTATTTCTACCTCCTGGTCGTCGTGGTCGGCCAGGATGTAGTTGAAGGCGATGTTCTTAGTGACCA
Sfon	3	223.545	62126	TGCAGGTCAGGGTAAAAGGGTTAGCTGTGTGATATTCCGTAGTGGTGTTGACTGCGCTGCGTTACATGAAGTGATAAATT
Sfon	3	224.562	114128	TGCAGAGCGCAAACGTGCGTGTTTACTGGTAACACTGAGGCTGTACCTGCTTTAATTCACTGTTTTAACAGTGGACTCCC
Sfon	3	227.25	557	TGCAGATCCTCTCAAGCTCTGTCAGGGGAGCGTCGTTGCACAGCTATTTTCAAGGCTCCTCCAAAGATGTTAGATCGGGT
Sfon	3	228.449	77533	TGCAGCATCACCCCCTCCAGCTCCAGGGGTGGTTCCTCCAGCAACGGCGCCTGGGCTGACTATAGCCCCAGCTCCCTCCT
Sfon	3	232.757	94640	TGCAGCACAGCTACAGCACAGTGCAAAACATTGGCTACCCAATTGATGCCGATATTGTTATGTTTGGCTTTTTAAGCCGA
Sfon	3	232.757	116953	TGCAGAATTTCAGAAGAAATGTATCCTCTCTGTGTTTTTGAAGGATTGTTTGCACAAATTATATAATGGAATTTTATCAA
Sfon	3	233.448	73418	TGCAGCACTAGCTACCTGATTGTTTCATAGAGTCTGTTATGGAGAGCTATGGTGGCAATAATGCGAAGTGTCACTGCCAT
Sfon	3	236.788	106367	TGCAGCTGAAAAACATCCCCATCGCATGATGCTGCTGCTGCCACCATGCTTTGCCGTAGGGATGGTGCCAGATTTCCTCC
Sfon	3	238.799	61402	TGCAGAGCCAGAGGTTTTCTCGCCTCGCTCTCCTCCTCCATGCTTTACAGACACAGCAGCAAACTTTGTCATCTTTAATT
Sfon	3	239.464	3214	TGCAGTGAGATTGATTCAGTCTGTCCTGAAAGCTCAGTCTTCTTGTGACCATCTGTCCATTGTTGCATCGATCGTCCTTC
Sfon	3	242.568	69051	TGCAGGACACTGGGACATAAAGGACACTGGGACATAAAGGACACTGCTTCAATAATGGATGTAGTCTGACATTTCTCTGT
Sfon	3	246.714	97742	TGCAGGAATGTCCACCAGAGCTGTTGCCAGGTAATAGAAATTGAAATGTTCTACCATAAACTGCCTCCAACGTCGTTTTA
Sfon	3	251.152	72098	TGCAGTGTCTTGTGGATACAACTAAGAAATGTATAGTTGAGATGTAGAGTGTACAGTTAAGGAAACAATGAAATCTAATG
Sfon	3	253.381	127891	TGCAGTACAGCGTAACCACATCTGTTCAATATTATGCAGACGTCGTCTTTAAACAACATACTTTCCTGGAATGATTTGGA
Sfon	3	254.306	45751	TGCAGGTGTAGATAGAGGTATGACTGGCAGCCTCTGTGGATTTGTGGGCATGGGGCAAGGACAGGGCAAGAGGATCACCA
Sfon	3	255.268	48342	TGCAGTCAGGTCAAGATCCTGGTGAGGACGATGCACACACAGATGACCTTCCCTGAGAGAGCATGCAGATGAGCTTCCAA
Sfon	3	255.374	60016	TGCAGTGTCATGAATGTGATACCAAAATGATTTGGTACACTGTGCTGCGTGTCATCAGTCACATGACCAGAAGGACCAGT
Sfon	3	264.206	21252	TGCAGAAACAGCAGCAGGAGCTGGACTGCGACCTGAAGAAGATCATCCAGCAACACAAACACGAGCTGGCCACCATCGAG
Sfon	3	266.773	86801	TGCAGGTACTTCAGAAGAGCTCACGCCGAGCGTCATCAAAGCCTGCACTGTACTGTACACATGTCCATCTCCACTGCTGG
Sfon	3	268.85	27670	TGCAGAGATAGTTCTGGAAGTCACTCCTCAGTCCTTCTGGAAGCTTCTCTCATCTCCACAGAGGAACTCTGAAGCTCTGT
Sfon	3	272.669	7600	TGCAGTATCAACCCATTTAACCTTTGCAGAAGCTTTATAGTATGTTCTGCACATGAGTATGTACACTATAGAATGTGTAG
Sfon	4	0	31220	TGCAGAAATGTCTATCAGAGCTGTTGCCAGAAAATTGAATGTTAATTTCTCTACCTCTAAAACATTGTTTTAGAGAATTT
Sfon	4	4.561	50951	TGCAGACACCTGGTCATGATTTGGGCACAGATACTGTAGACCACAGAAGGAATCTAAGCAATCCTATTTAGTGACTGACT
Sfon	4	5.272	90170	TGCAGTTTGGAGATAGAGGCAAGTGAATGCTCTCCAAACACGATTTTCCAGCTTCAGTCAGAGTGCTCATTATAGACAAC
Sfon	4	5.878	101544	TGCAGCTCCCCAACAGTAAGAACAACCTTCATCTCAGCCACAATGAGAACCTCGAGACCGTCAACAAAGAACCGTTCAGC
Sfon	4	6.043	93536	TGCAGGTTCAGGCTCTTACCGACCGAGATCATGAGGTACGGTTTATGTCAGTTGGTGTTACCATGACGATCGTGTATTTT
Sfon	4	6.489	102967	TGCAGCCTCCCTGGTGTTCAACCTTACAAAGTTCTCCTATGTCATCCCACTCCTCTGCACATTTCACTGGCTTCGTCAAA
Sfon	4	7.299	84117	TGCAGGTGTGACAACAGGAAGAGGTAAAACAATATTGTAGGAACAACTGTTTCTTTTAGAGATGCATGCTGGGACTTTAG
Sfon	4	7.843	78937	TGCAGCGCTCTAACAACCTGCTAGAGGGCGCTCATCCTCGGATAGATTGAAGACCTCATGGAAAGAACCCTTCTTAGTAT
Sfon	4	9.326	107612	TGCAGTTGTGAGGCTGGTTGGTACTGCCAAATTCTCTAAAACAACGTTGCACGCGGCTTATGGTAAAGAAATTAACATTA
Sfon	4	10.989	12619	TGCAGTTTACTGTTTGTTGGTTGCCTAGCATTGAACAATTTAAAGCATGAAGTTGGCAAATAAAGTTCTGTCAGCTAACC
Sfon	4	12.688	39193	TGCAGGGAGACGGGGTGGACAGCTGATCGTCCTCGCAGTGGCAGACAACGTGTAACAGAACACCTGCACAGGATCTGTAC
Sfon	4	12.688	59102	TGCAGTGGGCCCTGTGAAGTTTCTCTGTGCCACGCAACTTAAGCAGACCCACATCAAGAATCTTACTGCCGATAGACTGC
Sfon	4	16.348	597	TGCAGGCACTCGGCCTGCCACAAGGAGTCGCTAGAGCGCGATGAGCCAAGTAAAGCCCCACCCTCCCCTAACCTGGATGA
Sfon	4	16.688	9904	TGCAGCTGACGGTTTGCTGAGAAGTGTCTATCCCACCCACTGTGGTCAGCTGTAGCTAGCAGGGTTCAACAATGTTGACC
Sfon	4	17.3	128302	TGCAGAGATCGCTTGCAGAGTACTGTCATACACAGACCTGTCATATCCAGGTCTGTGCCCAAACACTTCAAGCTTCTACT
Sfon	4	18.587	111156	TGCAGGTGAAAAAACCTACAACACTGGCCTCGCAACAAATTGGGAACACTCCCTCAACTCCATACTACTGCCCTAAAGCT
Sfon	4	18.785	81906	TGCAGTTGCTGCTAGACAAGTACGTCTGGTACTGGGCTGGGGGCCCATGGTGGCTAGAGTGTATAGCAGGCGCTGACAAC
Sfon	4	19.639	250936	TGCAGGCAGCCTTGGAGCTGGACGGGGAGAATGCCATGGTGAGACACGAGTGTGCCGAGGCCCTCGGATCCATCGGCAAG
Sfon	4	22.405	108418	TGCAGCTCTGTGGTGTCTGAGGCCAAGGTGCCTGGCTCGCAGACCAGAGTGACCAGGAGGACTGCCGTGTCCAGCAGCCG
Sfon	4	22.432	207538	TGCAGTACGAGGTAATTGGAGTGATAGATTGAGGGGAATTGAAGGTTTGGTTTGGTGATTGAAGTACTATGTACATGTGA
Sfon	4	22.606	105237	TGCAGTGGACAAGATGGAAAATTCAGGACCACTCAATACACACAGCAAATGACAACCTCCGATGTGTATGGGTGTAGGTA
Sfon	4	24.668	18888	TGCAGGGCCCTCATCTATAGAAGTGACCATTCTTTGCCTGGTGAATTTAATGGGTAAGAAATTAACTTGAATGGCAACAT
Sfon	4	28.306	7187	TGCAGACACGGTATTCTGAGTCATCCAACCAATTGGCCAGCGGAAGGCCTAAAGTGCACTTGATTTGCTCTCTGGGACCA
Sfon	4	30.412	126263	TGCAGCTGTTGTCATTTTCGGTCCGAGGTCGGGCTTGCACCCCAAACAGGTTAACCGCCATCGATAGGAAACAATACTGT
Sfon	4	32.248	101206	TGCAGCAAAATTTCCCCATGGGGACAATAAAGTCAGTAAGTAAGTAATTAACCATGCCAAAACTTTTCAACCTCCTGAGG
Sfon	4	32.295	39340	TGCAGCCAGCTCCATGTAGTTCTCTCTACTGAAGACTAGGAGGCGTGTGCGTCCCGTGATGGGCGATTCGTCCAGATGAG
Sfon	4	32.887	108053	TGCAGATGCCAGCGTGTAACACTGAATGCCCTCTCTCCTGCCTTGGGCACCACGAGATTACTTTAGTGTTTAGTCTACAA
Sfon	4	33.481	101645	TGCAGAACGAGTGGGCATTTGTTTGTTGTAATATGGTGATTTAGGTGCTGGTCTGGGTGATTTTCATTTGACAGTGACTG
Sfon	4	37.364	84344	TGCAGCACCTGTTGGGAGAGCTAGCCAGCAAAAGCCCCTATTCTGTGCTCCATTGATATACAGTAGAAGTGCCCACCCAT
Sfon	4	41.562	48079	TGCAGCACAGCACTGTTTATGTGTTATAGCACAGCAGATAAGATAGCAAGAGAGAGCAGGCCACTGGTGTCTCTTTAACA
Sfon	4	46.719	94330	TGCAGAGAGGGAACCCGATGATCCTGTGGAGAGTGACGTGGGATGGGAAGCCGCCGAGCAAACCGTCGAGCCAGCCAGTG
Sfon	4	50.265	59232	TGCAGCATTTGGTTTCACACTTTCCAGTCAAGTGGGGCCACAACTTGTAAAAATGGGTTGACCAAGGACCAGCCCTACCA
Sfon	4	50.265	122834	TGCAGTCTGTCTGTGAGATGTTTGCAGGTAGTGTATGTATCTGTGTCTGCCTGGTTTTGCTGTTGTTGTTGTCATCGTTG
Sfon	4	63.055	100066	TGCAGCCAGACAGTCTGTTGCCTGCCTTGCTGGAGCGTTGCTCGGGGAGTTTTCAGGGTGAGGGAGTCCATGGTTGATGA
Sfon	4	66.51	102962	TGCAGTAGATATCTCAGATAGGGGGAGCGAGGCCTAGGAGGGGGGAGTGAGGCCTAAGAGGGTTGAATCAGAGAGGTGCG
Sfon	4	72.383	18516	TGCAGCATTGCTCGTCTTCACAGTGGGATACACACAGGGAACCGTTGAGCATGAAAAACCCAGCAGCGTTGCAGTTCTTG
Sfon	4	74.43	40753	TGCAGGCCCTGGGAAAAGTAGTGCACTATAATGGGAATAAGGTGCCATTTGGGATGCAACTCTCACACCTATTCTCATGG
Sfon	4	76.337	31532	TGCAGGCTATAGTCCTATAGGGATACAGTAAGGGTTCTCTAATAGAAACACACCAACCCAGGCACCCAACTCAGTCCCTT
Sfon	4	76.337	40779	TGCAGTGAGTGGGGTTACGGGAAGGACAGAGATGAAATGTTGACTTAGTTTTACACTCCACCAGTTCCTTGACTCGCATG
Sfon	4	85.335	53279	TGCAGAACAGGTTATCCAATTCGGCTCAAACTCGGAATGCCAGGGCTTTCATGGAGTGTTTGATTAGATTTTCGATTGCA
Sfon	4	85.335	125983	TGCAGTGCATTGCATTGGGTGTTTTTGCACTGAGGCCAGGAGGGAGGATGGCAGAGGCAGGCCTGAGACCCTCTGTGGAC
Sfon	4	87.132	206964	TGCAGCACTTATGTACCAACACATACAAACAATAATATTGTAATGAAACAGCAGGGAGCAGGTCTCGAACCCTCGACCTC
Sfon	4	88.322	15014	TGCAGGAGGTCCACGAGATTCTGAGAGAATACGAGCTCAAGTACTGCTTTGTGGACCGCAACAAAGGGACAGGTAAGCCA
Sfon	4	88.914	20214	TGCAGACAATGGACCGATGGGAGAGAGGAGGAGTTCTTCCAGCGCCTCCACCAGCACCACTACAACTACAACCTGTTCAC
Sfon	4	90.105	24336	TGCAGAAAAACAAGAATCTCTAAAGTCGTCCCAGGTGAGGGAGAACCAACTGGCTGCGCAGGATCCTTACCTTGTCGGTC
Sfon	4	91.295	89144	TGCAGCTGCATCAGTACAGTCGGCACTGTTCTGCCATGAAACGGACGGACGTCATAAAACGAACAGAAAGTCTAGCCGCA
Sfon	4	91.935	72415	TGCAGTCATGTCGCAATTCCACATCCATCATACTGGTGTGCTGTAGCGTCGCTGAATAAACCCACTGTACACGTTGTCAG
Sfon	4	93.752	34312	TGCAGCAGGTAGTGCAGCACTTCGATATGTTTCTTGAAGTGTAGGGCGCTGGCCAGCTCCTCCGAGTCGATGAAGACCCG
Sfon	4	101.259	42228	TGCAGCCCATTCCGCACCCACTCCTCTTTAACGACGACTGGGTTTTCCAGAGAAGTGTTTAAACCTTCACCTCCATGCCA
Sfon	4	106.76	133053	TGCAGGATGATTATTTCCCTCCTCTCCCAGGTTCTCTCTGTTCTGACTCACTCCACTGTTGGACTATTTTGGCTCAAGAT
Sfon	4	107.361	92278	TGCAGCAAAGGCTATGAGCTGGTGGCTGGGGCGCCAGAGGGCGGCAGCCAATTGCCAAAATGCCGCCCCAAATTCAATTG
Sfon	4	114.878	39753	TGCAGGTGATTTAGGATGTTGCCGAAATGGCACCCCATTTCCCATATAGTGCACTACTTTTAACTACTAGTGCACTAATT
Sfon	4	114.878	66075	TGCAGTTCTGAAGTAATTATTTTGGTGTAAAAAGGAAGGAACAAGTAGAGAGAGAGGGGTGAGGTAAACTTTGTCAACGT
Sfon	4	124.714	100941	TGCAGTGCCCCTGCTTAAAGCCTTTCCTGTTTAATGTTAAATCAGAGCAAGAGTGCTGGGAGACTGGGCAGGGAAAGAGG
Sfon	4	124.759	98630	TGCAGATGACGGATATAGCATTACTTACACAACACAGTCTCAATTTACACACCATGCATAGGGCTGTGGCGGTCATAAAA
Sfon	4	126.907	44906	TGCAGCCATGAAATGAAAGGGACGTCCGTGATCATGAGAGTGACTTGAGTATTGATTTATGTGATCCCATGACTCGACTC
Sfon	4	131.329	16796	TGCAGCCCCCTGCTCCCCCTGCCTGCTGATTCACCATGCAGTGGAGACGGCGGCACTGCTGCCCCATGAAGATGACCTGG
Sfon	4	132.457	78261	TGCAGCTTCGCCAAGACTCCCGCAGTGTGGCAGACTATGCGGTTGATTTCGGCACGTTGGCTGCCCGAGAGTGCCTGGAA
Sfon	4	133.197	87937	TGCAGATGCCACGGTAATGAGGAGGGTGTTGATTGGTCATAAGAGAGGCCATACTCCACACACAGGCACCAACACTCCTG
Sfon	4	135.808	39405	TGCAGCTCGGGGCCTCTGCCAGGTGTTTCAGAAGAATGGGGGCGAGGGGGAGGGGTAGAAGAGAGGGAAAGGGGAGAGCC
Sfon	4	138.392	121506	TGCAGGCCAGCACACGTTGGACGTCCTCACCAGGCTGCAACGGTAGTGGTCGATGAGGGTCCTGTCGTTCCAGCCTGCTC
Sfon	4	139.688	104462	TGCAGAGAAACCTTCTTACACTCTTCTTGGCCGCACAGCCCTCAGGCTCATGGCCTCTTACTCGGCTGGTAGCCGCATCC
Sfon	4	140.333	49299	TGCAGTTCTTGACCTTACTACAGACCTCAGTGAGCCAATCAATGCTCACCTTCGATGGTCACTGGCAGAGGTGGAGAGGT
Sfon	4	140.925	72831	TGCAGTTAACTGATTGGCCAACAGTAGGCCTATAGGTGGACTTGATTTGCTCTCTGGCCCTGCCGAGTAGGCAGAGTTCT
Sfon	4	142.115	198443	TGCAGTGTTCTGGATAAGTTACAGGGGTTTGATGTTTGCAGAAAATGACAGGGTCACGCCAAGGTTCTTTGTACTCTGGG
Sfon	4	143.312	141327	TGCAGATGCTAGGACAGTCACAATACAGAATTGTAGCCTTTTCAGGGCTGTGGACAGCAACATAGGCCTCTTCAGCACCC
Sfon	4	150.928	30114	TGCAGGATTCTTTTTTCCGCGACAAGGCAGGCCAAATTATGATCCTACATCTGTAGTTTCAGATTAAGATGCTACCAGTT
Sfon	4	150.928	127713	TGCAGCGTCACGGTCTCCAGACACACACAGACGCAATGACTGCCACACACCCACACACAATTGCAGAATCTCACTGTGGC
Sfon	4	155.229	138587	TGCAGTGCTTGCTAGTGTGGCAACATGACGTCTTGCTTCCTCAAGACCGCAAACATCAAAAAGGACAGGAGCGCTCTAGC
Sfon	4	160.828	14414	TGCAGGGGTGCTCTTCCTTCTCTCTAATCCAAGTGGCTATTCCTCACGCACCTAGAACCTAATGCTTCAATATATCCTAA
Sfon	4	160.828	126980	TGCAGAGCCAACCAGGGATAGTATATCATCCCAGAATCTGTACTCTAAACACTGCCAGAGAAATCGGCTCTGCTCTCTTC
Sfon	4	162.854	113201	TGCAGCTGTGCATGTAAAGGGGTTTGGAATTTTGACTATCTTACCGAGGAAGAGGAGAAGAAAACTCCCCCCTCAGAATA
Sfon	4	166.65	30126	TGCAGGTCAGCAAACATTGTATGCATTTTGAGGTTGGCTCCAGAAATCCACTCTACTGTTTTGCTGTCTTTCATCTCCGT
Sfon	4	172.815	16954	TGCAGCAGAGGTAACTCTGGATTTTCCTTTCCTGAGAGCCAGATTCACCATAGAGCTTAATGGTTTTTGCGACTGCACTC
Sfon	4	178.628	29310	TGCAGGTGATGTGGACAGCCGAATAAAATCAGCCACCAGCGCCTCCTTAGTAGAACTGTTCACCTTTAGAGGAGTAGTGC
Sfon	4	179.81	99754	TGCAGCCGTGCGCTGCACACCCCTATCCTAGCCATGAGATCCATATCGCTCTGTGCTTTCTCGTCCTCCTATCTCTCCCT
Sfon	4	181.26	39085	TGCAGAGGCTGGAAGCAAATATATTGAATGGCTAAGTGATAGGAAATCCTATATACGGCTAGATCCTAGACACTACTGTC
Sfon	4	184.952	2650	TGCAGCGCCCCCTGAAGCCATGGAGGACCTTGCCACCGCCGTGCCCCAGCCCAGGACCCGACGCAGCATCACGGAGGTCA
Sfon	4	185.675	26644	TGCAGAGGGTAACTGCACCATTGGAAAGTGCATGCTAGGGAAGGAATGGGAAAGGGGGATATACCTAGTCAGTTGTACAA
Sfon	4	187.695	132646	TGCAGCAGAGGTAACGCTGGGTCTTCCTTTCCTGTGTCTTCCTTTTTGATGTTTTTTTGCGACTGCACTTGAAGAGAGAA
Sfon	4	189.708	43574	TGCAGCCTCTGCAATAGGTTATTGGTTAATGCAACAAATAGATTGTGCGCTGCCCTCTAGGTTGTTCTATTACCTAAAGC
Sfon	4	192.369	29528	TGCAGTCAAGCACCTAATCTAACTGGCTAAAGTTTGCTAGTTACTTCCAGACACAAGAGAACAACTCACTCTGACCATTT
Sfon	4	192.369	66490	TGCAGTTTTATTGCCCCTGGTTGTGAATGTGGATACTGTGTGACCCATGTGAATTCACCGAACACAAGAAGGTCAGAGAG
Sfon	4	195.4	33191	TGCAGTCCATGACGACCTGCTGATAACTGGTGTTCCTGGCGGGAGAGATCGGACCCTTGAGGCGGCTGTTCACAAACCCT
Sfon	4	195.4	57406	TGCAGGCAAGGTTCTGACATATGGGTGTGTCTTGGTGGTGGCAAGGACAAACACGAGAGAGGTGAGGTATTTTTCCTTTA
Sfon	4	203.01	7217	TGCAGTATGTCTGGGATTGAGGAACACGGCCAGGCTCAACCAACAGGTGTGATCACCTGCTGCTGACACGAATTGGAAGC
Sfon	4	203.01	51272	TGCAGAACTATGGGTCTTAGATTATTCTCCATTATTTGCTGTATAATTTCACAACTTGCCAATTTTGGAGAGGGAGAGAG
Sfon	4	206.041	3674	TGCAGACTAGGCAGGAGGAACAACTCCTAGGAGCCATAAATGCCTTTAAGGCATGTTACACTGCAAGTGATCACTCTCTT
Sfon	4	206.041	89530	TGCAGCGCTTGCCTTAATCCCCTTTTCCCCGTGTTCTCTCTCTCTCTACTAGCGTTCTGACCCCACGCTGCGATGAAGTT
Sfon	4	208.922	47314	TGCAGGTCAACCAACCAATAGGGGGCAACGGTGACAACAATAATGTGTTACCATGGAGAGGGTTCAGGTCTTTACAGCTT
Sfon	4	209.756	1648	TGCAGAGAGCTTGCGGAACAAGAAGGCACATGGGTGGAGCTTCTGATCAGAGGGGGATCGTTGAGACAGAACAGCACCTA
Sfon	4	214.452	63314	TGCAGTGGCTGGACCTCGACTTGCTAACCAGACAGTCTGCTATTTTACATGCTGGATGGTTATTACAAAGTTGTGTTTGC
Sfon	4	215.088	45442	TGCAGTGTGAGTAGCAATGTTACCTGCTATGCAAACACTTAAAGGCACCCGTCTCTTTCTGTTTCCTCATGGATTACTCA
Sfon	4	215.781	96275	TGCAGCATGTTCCTTTTGGCCAGTACTTGTGCCTGTCATGCCCGTATACAAGTTCAGTGATTCCAATTGGCTAAGTGCGT
Sfon	4	223.405	98607	TGCAGTTTGGCATCGTAACCAACTTCAGTGTGCAAATGCTCACCTTCGATGGCCACTGGCACGCCAAAGTGTACTTTTCA
Sfon	4	227.185	105734	TGCAGCAGCCCCTGAAACACCTGAAGAAACAAACTTTTGACATCCCCATTGCTGCACCTGAATATAGTTTTTAAAACAGG
Sfon	4	230.176	208594	TGCAGGTTGAGAAAGATAGTAAAGAATGAATGGGAAAAAATCCTTGAAATGCATCTGAGTGTTGCGCTATGGTGCGCAAA
Sfon	4	238.496	71408	TGCAGCTTCCCTCTGGTCCTCTGAGGAGGTGGATTAGACAGCCAGATCAGCTCTCTACTGTCTCTTCTCTTTTCTCCCCG
Sfon	4	240.329	131931	TGCAGCATGTTGGACAGACACCGTGAAGATCACCATGGTGAGAAACTTGACCAGCTCTGTCACTGAACTGAAAGACTGAG
Sfon	4	241.628	664	TGCAGCAGACACTCAATTCTACAGTGTAGATCAGGAAGGGGACACAAGCAGACAGTAAACACAGTTTCTCCAGCCCACTG
Sfon	4	242.93	33569	TGCAGTCTTCTCTCTGCCCTATGGCGTTATGTGTAGAAATGCAGGAAATTTGCTTAAAAAATGTGTTACACCACTGGATG
Sfon	4	245.229	116998	TGCAGACTGAGAATGTTTGGTATGCTCTTTGCCTTCACTTGTCTAGAGTTTTCTGGTCTTGTAGTTTTTAAACCATTTGT
Sfon	4	249.166	83704	TGCAGAGCAGATAGCTTAACAGAGGAGTTGATCATAACTGTCTCTGGATGTCATTCAATTCACAAGGTAGACCGTTGGAA
Sfon	4	252.52	65708	TGCAGGCTGGTGTGCGTTAGTTTATTGAGGAGCTGTTTCCCTGTTTGATTTGCTTAATCACCATGGGTTTGAGCTACAGA
Sfon	4	252.52	130984	TGCAGGGCTCTCCAGAGGGATGGTGCGGTAAGCCCAACGCATTACTGGGGGCACACTGCTTGCCCTCCAGGACATTTACA
Sfon	4	255.726	191616	TGCAGGTCTTCTAGCGGTTAAGATCGTTAGGCCAGTAACCGCAAGGTTGCTGGTTCAAATTCCCGAGGCGACTACGTGAA
Sfon	4	258.368	72166	TGCAGGTTTTGCAATAGTCTATTTAATGACGCTGCCAGTTGAGGACTTGTGAGGCGTCTGTTTCTCAATTTAGACACTCT
Sfon	4	261.785	55815	TGCAGAGATGGTTGTCCTTATTGAAGGTTCTCCCATCACCACAGAGATGGAAGAACTCTGGAGCACTGTCAGAGTGACCA
Sfon	4	264.62	24757	TGCAGAGCTATTAGCGGAAGAGAAAAGATTACGACGGGATCAAGAGAGAATTGGCAGCCCAAAAACATCACATTCTCTCT
Sfon	4	267.337	103538	TGCAGTTCGTGGCTGTCCATTCACATGCGATCTGCGCCATTACATGTGAATGAGGATTAGAGAAACCGCAGGACACTAAT
Sfon	5	0	58047	TGCAGAGACACGTTCACAGGCCTGGGTCAAATTACATTGTGTAAAATACTCCCAAATACTCATCAGTGGTTTGGACCAGG
Sfon	5	0.23	23171	TGCAGTGGTCCAGTGGTCTCCCCCAGCACCCCAGGTAGAGATGCCTGAGATAGAGGCCTTGCAGTCTGGGTACCTGGCAA
Sfon	5	2.014	73236	TGCAGACAGTCTTGCTACGAAACGAATCCTAATAAAACACCGTAAAGGGATGAATACGTTCTCTAAAGAGGCAGTGTGCA
Sfon	5	2.681	14185	TGCAGCATTTAGGGTAGAGAGGAGTTTGAAAGATGTAGAACCTGAGAGAGGAAAAACAACAGAGGGAACAGAATGAAGTC
Sfon	5	11.591	32160	TGCAGGGCGGACTGGGGTAGGGCAGGGGGCGGCGGAGGGTGCGGTGGGAGCACCACTGACCTGTACGGCATGAACATGGG
Sfon	5	11.591	126061	TGCAGGCTTTAACTAAGGGTTTCTAGCTGGAACTGTTAAGAAGACAGCAAAGCAGCAGGCTATAACCAATGGAGACTACT
Sfon	5	18.558	200734	TGCAGCGCGGCAGAGAGCTATCTATAATGTAGGCTATATTTCACAAGTATTCTGTAATACCACATCCGATGAGGTTTTCC
Sfon	5	22.297	25068	TGCAGGAGGAAGTTTGGTCTGGAAACATTACAATATGAGAGGAAGTCAATGGAGGGAAAGATTAGAAGTGTGTGTGTGTG
Sfon	5	28.419	134172	TGCAGCATTGAAGGGCTCCAAGAACAGTGGCCTCCATCATTCTTAAATGGTGGTTCTAAACTTCTTCCAAGACTCTTCCT
Sfon	5	30.408	141921	TGCAGACTGCTCCAGACACCCACGCACCATATGGTGGGCCCTGACCCGAGCCCTGACTCAGCCGTCTAGGACCGTCTGAG
Sfon	5	33.696	88640	TGCAGTCAGCCACTCACTAGAACTAATTGTATGGTTGCACTCTCAAACAACATAAACAAGTAGCAATTCAAATGTAGAGA
Sfon	5	35.651	3469	TGCAGAAGTTGGCTAATGCAACACACCTGCTATCTCCACACCATCATTAACCTCAGCCTCAGACGCCTGGCAAAAAGGTC
Sfon	5	38.692	114067	TGCAGTAAAAAAATGTGAGTGACAAGTGGTCAATAACTCCATAAATGCATCTAACAGCAATTTATCGATGCCCAATGAGG
Sfon	5	41.686	56022	TGCAGTAATGCCGTCGGCCTTGAACTTCCTGAGCAGGGTGCAATTAGGGGCGTTCGAACCCCTTTTCATACTTCTATTGG
Sfon	5	42.462	127470	TGCAGCCCTCCTTTTTTCCCTCGGACCGCTCTAAGATAGCGCACTTCATCACGCTGATGTCTGGGAGGGCTCTTGTCTGG
Sfon	5	47.999	102865	TGCAGTACCATACCCATCCTCTCGAAAGACATCTCAATGCCGCTCAGGTTCAGACGTTTGACGTTGCTCAGAAAAGACCT
Sfon	5	51.596	94396	TGCAGCCTCTCGCAGAACGAGGTACGCTCCACATCCAGCTGGCTCCCCCTGTGGCCGTCTCTGGTACTGAACGTGTTGAA
Sfon	5	52.241	104327	TGCAGAGGCCCCATCCCCCCTCCAACATGAAGTTCATTATTGATGGCGCTACTGTAGCCTGTGATGTCTGGCTACATTAA
Sfon	5	53.477	17174	TGCAGCTGTAATTGCTGCAAAAGGTGGCCTCTACAAAGTCGATGTCCACGACAGGGCTGGTTTTGTTTTTGTAAGGAGAG
Sfon	5	63.274	42483	TGCAGTCCTCCAACCGATCATGTGCCTCCTAATCTTTAGGACATTTTAAAATGAGCTTTGTCCCCCACTGCTGCGGCACT
Sfon	5	66.783	37572	TGCAGAAACACATTTCCCTCCACCGATCACACCCCAAACACAGGCCCTTAGGAACCTTATTACATCCTGAAACAAATCAG
Sfon	5	67.82	131308	TGCAGCTCCTCCAATGGTGTAGAGTGAAGTTGCCCCTAGATGCTGATCTTGTCAGTTTTGCATTCCCCTATGGTTAGGTT
Sfon	5	74.5	413	TGCAGTGAAGTCACTCAACATTTACATTACATCAGTCATCTAGCAGACTCCCTTCCCGAGCGACTCACAGGAGCAACCTG
Sfon	5	81.27	40628	TGCAGTCCTATTTTAGTCACTTTGACAGAAATGTGAGTCCTGATACAGCAGTCAGCGCAGGACAGAGGCCAGCTCATTAA
Sfon	5	87.937	92197	TGCAGTCCATTGTTGTATTCATAACAAATACACGGATGCTCTTAATGTACCTTCTCCAGGCTCACCTCACCTGTGTGTCA
Sfon	5	89.224	100148	TGCAGCAGCCCGCAAGGTGTGCTGCATTGTGACACAACTTTTACAAGAAGAGCCACTGTACATGTAGGTAGAGGTTAATT
Sfon	5	90.908	13103	TGCAGGTGGGCTGTACAGAATGTCAGGTACCTTGTGTGTCCCCAATAGGCTGCCATAGTGGTACTAGTAAAGTCACAAAT
Sfon	5	90.908	29181	TGCAGTGAACTGAGATGGTGTAAGCGGAACTGTACTGTACCCGTGATAGTGCGGCGCACAATTGGTCCAGCGTCATTAGG
Sfon	5	93.244	133415	TGCAGTGTGGATCGAGCAGTCAACAAGTTGAGTCTTCATTTGAAAGAACATTTCAGCGAGACACTCATACACAAAATCCT
Sfon	5	96.216	45022	TGCAGGCTTTGTGTAAAGTGTAACTGGGAATTCATCACTTGGCTGTCTCTCTCTTCGCTGATCAGTGTAGAGTAGCATGC
Sfon	5	97.274	10027	TGCAGAAATAAGGCCAGACGTTTATTTTTATTGGAAGAATGTGTTATTTTGGATTAGGTTACCCAAAACTACATTTGAGT
Sfon	5	98.558	57344	TGCAGCTGTCAGAGGGACCATCAGGACCGTGGTTACCTCCTTGATCAAGATCCTTCTCCTGCAATAGATCAGCATGGCCG
Sfon	5	98.868	142385	TGCAGCTTTGCGATGGTTAACACATTTAAATCTCTCCTCACGTCGCCCACAGAGAAGGAGAGCCCACAGTCCTTGGTAGC
Sfon	5	99.373	30611	TGCAGCTCTGGCTCCTGGCACATGCGCTGCTTTAGATCCTCAAAGGCGGCATCACACTCAGGGAACCATTTCATCTTCTG
Sfon	5	99.373	50503	TGCAGTTCAGTTTCGGCATTGTAAACTGCCGAAGTCCACCATAGTGGCATGTGTACTATATGTGAATAAGCAGTCTATAA
Sfon	5	101.531	132330	TGCAGGTCTTAACCAAGGTTACTCGTCACGTGTGTGTGTTCAACAAATCACCCGCGGACACCTGTAAATCTTCACTTTTT
Sfon	5	102.969	87165	TGCAGCCAAACAGGCTGGCCTTACATAAAGACCAACTCTAGCTAGGCTACCTTTAAGACAATGATTGTCTACTCCTAATC
Sfon	5	102.969	123754	TGCAGGAAGGTGAGGCGTACACAGTACGTGGCATTTTGGACTCGAGACGCTGGGTGAGGGGCCTACAGTACCTCGTGGAC
Sfon	5	104.769	57377	TGCAGGAGAGCTGAGTCCTGGTTATCATCAACTCTATACATCTGGAGAGACACAATCATCCCCATAGAGCTGTGTGGAAA
Sfon	5	104.772	139516	TGCAGTCTTCTCCTAGTCCCCAGGCGTGTTCGAAGATCATTCCAGAGGAGAGACACTCATTCCTGACATCACTCTGTTCT
Sfon	5	105.363	129200	TGCAGTGCATTTATATTTGTCTGGAGCTAGCGCTGCCCATGCATCAGATGGATCAGATATCAAAAGTCACTCTCTCTCAC
Sfon	5	105.955	27886	TGCAGGAACAGGGTTGGATAGCCCATGGCATACAGAGTTTGGGTGTAATATCACCAGTTGCACAGCAAGAAGATGCATGC
Sfon	5	109.942	197033	TGCAGTGACCGTCTCCAGCAAGAACTGTCCGTGATCGAATTTGTTGCAGCATAAATATTCCTCTTCTGTCAGCATGGCTA
Sfon	5	113.968	48028	TGCAGATTTCAAGGAGCTTATAAAAAATCCCACTATGCCCTCTAACGAACCATCAAACAGGCAAAGCCTCAATACAGGAC
Sfon	5	113.968	80352	TGCAGACTTGGGACCCAACAGTCATCCACGATCAGCCATGTTAAGCTAATTGAGACGTAATGGCATAATTATTAACCCAA
Sfon	5	118.855	81717	TGCAGTATATTTGGTATTTGGCAGCCCCTGCCAGGCTCTCCGCAAACAATTCCACTTTTATTGGGCACTTTACAGCCTCA
Sfon	5	121.117	125623	TGCAGCATAATCACACAACTTTTCGTGGGGCAACCACTCTACAGACCTAATTGTCACACAACACTACATCATTCACGGAG
Sfon	5	121.498	87979	TGCAGCCCACATATGCCAAACATACTGTATAAAGTCATCCATGCATTAGTTAGGCCCAAGCCCACCTGAGTTCACATAGT
Sfon	5	124.37	32942	TGCAGCATGGGATTTGAATCCAGCCCATTTGCTATTTCAGCACACTCTCTCCTTTCCTCGTCTCTATCCTATCGAAGTCG
Sfon	5	125.609	84301	TGCAGAAACAGGAGATGGTCCGTTGTGGCTCGGTCAAGGCTTACTTATTCTAAGGTAGCTTGTCAGGAGGCAGTGGTTTT
Sfon	5	126.64	2015	TGCAGCAGGTGTGTTACTTAGCTCTGGTCCAGGGCGTCATTCGGCTACGCTCCCACTACCTTAGTGACAGTAAGAGCGCA
Sfon	5	129.059	34878	TGCAGCACAGCCTCTCCTGGACAAGCATTAGCATGTTGAATGAATGGCATGGCTACAGGGAGAATTAGACCAGGATTAGG
Sfon	5	132.106	123426	TGCAGGGTATTTGTTCTGTATGACTGAGAATCTAAACCCATTAACCTTACGGAAACAGCCTACACGTGGTGTTCATTCTT
Sfon	5	133.97	2422	TGCAGCTAGGGGATACAGTGTTGTGATGTTGACAGTCTCCTGTGGGGAACCGTCATCAAACGTATTGGCAGATCAGACCG
Sfon	5	143.531	204741	TGCAGATGCCCCAAGATGCCTTTCCGCCTGGGGGTGAAGATTTGGGAAATATACTAAACACAATGGTGGGGGATGTTGCC
Sfon	5	152.036	37047	TGCAGGATGGTAGCTACTAAAGAGCTGCTGGAAATGAGTCAGTCAGAATATCCTTTATACATGTTGATGAAATCCTCAGG
Sfon	5	152.036	55008	TGCAGGGACAGAATCATACAGGTAATGACTGTTACTGTTTGATTATAAATTACAACGGTGATCAGTGTTCTCCAAGTGTT
Sfon	5	156.8	104209	TGCAGACTATCTCTTCTATCTTGTCAGAAATTGTTGTAGTTGGGGCTGGAAATTTCAGGATTTTTGGTGGCCTTCCTAAG
Sfon	5	157.556	35809	TGCAGTCAGGTCAAGAAGCACGCAGATGAGCTTCCCTGAGACGGTTTTTGCAGAAATGATTTGGTTGTGCAAACCAACAG
Sfon	5	157.556	205867	TGCAGCCTGGTTGTGTACATTAGGGCACACAATGTAAAATGTTTTGCAATGGAAAACGCAAATGAGCATTTGTCATTGGA
Sfon	5	163.684	98215	TGCAGTTTGGTGTTGTAACCGACTTCAGTTGGCAAATGCTCACCTTCGATGGCCACTGGCGCAGTATGATCTTCACAAAT
Sfon	5	171.634	127481	TGCAGCTGACTAATCAATAATTGGTCAAACATGGACAATAGAAACGCATGTGCCTGGAAAGAGCATAAAATGTCCTCTGA
Sfon	5	176.375	13090	TGCAGAAAACGCAGAATATCAGTCCTGCTAAACATCTAAACCCATAACAGATGGGGCATGTCAACACTGTTTTAATACGG
Sfon	5	176.375	112132	TGCAGGAACGGCCTGTCGAGGGCCTGCTGCACCTCTCACTCAGCTCCTCAGACTTGCGCTTGCCCCTCCGTGTGAAGCCC
Sfon	5	177.451	70708	TGCAGTAACTTCATCTCACCTCTCCCGTAGAAAGTGAAGGCCTCACTCTGCAACGGCCCCCAAAGAGAAACCCCAAGCAA
Sfon	5	179.575	18304	TGCAGGTGCCCAGCCCACCACAAGGAGTTGCTAGAGCGCAATGAGCCAAGTTAAGCCTCCCTGGCCCTCCCCTAACCCAG
Sfon	5	181.791	47851	TGCAGGATTTCTGGACATGGGAGGAAATACTGGACGGTAAAGGTCCATGGGCACAACCTGGAGAATATCGCCGCCCTCGT
Sfon	5	184.127	22442	TGCAGTCCCACTGTGATACATGTACATTGTGGACTTCTAAACCCTTTTAAACATTGTGTATTTGAGCTACAGACTTCTGC
Sfon	5	184.782	112280	TGCAGCTGTAGACTGCCTCCTGTCAGAAGACTGTCTTCTCGCAGAAGACTGTCTCCTCTCTATAGAGCGCCTCTGTTCGA
Sfon	5	188.483	32831	TGCAGTACCCTCTCCCCTCCATCCCCAGGTTACAACTGCTCCAGCATGGAGGACAGATCGACATGGGCAGATGAGAGGAA
Sfon	5	188.483	76273	TGCAGTGCTGACTCTGACCTCCCTCATGCTGCTGTGTGCTGGGCGGAGATGGATTTCATCCAAACAGGATATGAACTTCC
Sfon	5	191.53	105413	TGCAGTGACTTACTCCAAGCAGAGGCCTTCAAAACCTTGAGCCCTGGGTTCTGGCTAAACTGGGGCAGGAAAGAACACAT
Sfon	5	194.552	22130	TGCAGTGTGGTTGGCAACACCGAGCGTATCACATCTGTTTCCTGCCACCATCTTTTCTAATGCCCTTTCTTGCCACCGCC
Sfon	5	194.552	82821	TGCAGTTTTCTGAATGTTGCACTCCCACCATTCTTGTCAGAACATGAATCAAAAGGAAAAGCTATAAATAGCTTTTGACG
Sfon	5	198.459	125487	TGCAGGTGAGAAGGCTCTGAGCAGTTTGTGAATGCCTCCTGACAGACTGCAACAAATACTCCACACAATGCCTTTCACTA
Sfon	5	199.087	106051	TGCAGCAAGAACAGAAGGCTGCATCGTTTTGCTTGGAATAGACAAACCTTGGTCTCTCCACTCTCTATCCGTTCGCCATC
Sfon	5	199.92	53889	TGCAGAAGGTATTGTTGCGTTCAGGGGCAGCTCAATAGCTTTGTCAAGCTTTGGAGTGGAACAGGGGGAGGAGACATTAA
Sfon	5	202.315	53162	TGCAGTAGAAATATTGTTGTTCTTTTCAAAGCTCCTTTCTTTAATACCTGATTTGTTGTTGGCTTTAACACCAGAACCTC
Sfon	5	204.066	6292	TGCAGAGCGTCAAGAGTCATGCCAGTTGTTTAGTACTGACTGAGTGTAGCATATGCTTAGTGTACAGTACCACCCACCTC
Sfon	5	205.295	2456	TGCAGAAGGCCTGCATGCAGAGTTACTAAAGGAAATGAGAGCTATTTATGGGCCCCCTTGGCACTCATTCCTGGCCAATC
Sfon	5	205.295	80558	TGCAGTCCCTGCTCAAATCCAGGCTGTATCACATCCAGCCATGATTGGGAGTCCCATAGTGCGGCGCACAATTGGCCCAG
Sfon	5	209.41	55813	TGCAGATTGAGTCTTTCAAGCTCAACTTCCGCGAGAACGCCCGCTCTCGCACGGACCACGGCGCCGACATCATAACCTGG
Sfon	5	210.785	80722	TGCAGCCCTCCTCACAATGTCACTCATGGATGATTCCCTTGTCTCCTTAGGCGTCCCCTTGATTGATGGTGGTACAGTCC
Sfon	5	212.096	76047	TGCAGTACCACAAAAACGTGGTCTTAGAGTCACTTCACATAAAGTGAGCCCAGTTATCTTGTCTACTGTTAATGTCTGCT
Sfon	5	218.786	127338	TGCAGACTCTCCCTGCACTGCTATAGCCTGCACTACTGTAGAGCTCCCCTACCTCTGGATTCTCCACTCCCTGAAGGACT
Sfon	5	220.151	55810	TGCAGCATGACCTGTACGTCAAGGCTGAGAAATGTGTGTTCTCCAAACAAGCCGTTTCCTTCCTGGGTTATCACATTTCC
Sfon	5	221.945	56701	TGCAGTAAAGCGCCAGAAATTCAACTACACATCAGCAGTGGTCAGGACCAGTCCCTCTGACATCTCAGACACAGCAGTCT
Sfon	5	223.136	74305	TGCAGCAACAGCTTGATGCCATCAGCATGGACTAACCTCCCTGTGGAACGTTTCTGACACTTTCTAGAATGCCCAGAAGA
Sfon	5	224.969	65478	TGCAGCCGGCCGCGACTGGGAGACCCATAAGATGGCTCACAATTGATCAAGCGTCGTGAGGGTTTGGCTGGTCGGGATGT
Sfon	5	224.972	48723	TGCAGAACAGCATGTTGTACTGCGCCGTTATTTTCCTTTTTGTGGCCCGCCTGTCTCCTTCGACCTCATAAACAAGCTGT
Sfon	5	229.394	77339	TGCAGGAACCAGGAAATCCAAGACAGACACGGAGACAGTATATAGATTATCTTAAATAGCCACTTCCTGTGCACTACGGC
Sfon	5	232.66	19336	TGCAGCATTGAAGGTCCCTAAGAACATATTGGTCTCCATCATTGTTAAATGGTTGAAGTTTGAATTCAGCAAGACTCATC
Sfon	5	234.135	26628	TGCAGGAAGGAGAGAAAAGATCCACGACTAGTGTAGTCAACCCCACCTTTGGTATGCTGGTCTGTATACAGTTTGGATTT
Sfon	5	235.073	47968	TGCAGGGAAGCTGGCGTCACATACGCTCATGTAGGATACGCCCTCACTGGACAGGAAACTACAGGGAGGAGGATGAGAAG
Sfon	5	236.302	120284	TGCAGTTGTCCCCCCCCAAAAATTCTGCATCTAAACTTTGGTGATCTGTTACTGAGGGTATTCTATAACAACAGCACCTT
Sfon	5	236.376	109390	TGCAGTGCTGGAAACATTCAACAGCGACCTCAATTTGAGACCGCTGATAGGCTAGCTGGGCTTCCGTATCTCTACCCCTC
Sfon	5	237.021	41712	TGCAGAAGGAAAGATGAGGAGAGTATATGGTCCTTTACGTAGTAACGTTAGCTGTGATTCCTAGTGATTAGTGTAGCATA
Sfon	5	238.251	200759	TGCAGTTGCTGTTTTTTTTGCTGCTGGAGCTGCAACTGGGATGCTTGTTTCTGCTGTTGCTGCTGTTGTAGTTGTTGTTG
Sfon	5	238.275	137782	TGCAGCTGTGCGTGGTAAGTGGTTCAAACTCTGACTATCCACACGAGCTAAGAACAAGTCCTAAACAAGGACACCACATG
Sfon	5	240.151	128012	TGCAGAATGAGCTGCCCGCCATCCGCTGGGTCGGAGGACCTGAGATTGAGGTGAGACACGCACACTGCATACAGACATCG
Sfon	5	242.585	25728	TGCAGTGACGCCTCTAGCACTGAGATGTAGTGCCTTAGACCGCTGCACTACTCGGAAGCCCACATAATGAAGCATTTCAA
Sfon	5	243.112	107483	TGCAGCATGGACAACACCAGGGAAATACGTATCTCCTTCTGTTAACACACACACATAGGCAGAGAGAACACACACACTCA
Sfon	5	243.823	39069	TGCAGATGCAAATTCCACCATTACTTAGGCCAGAGGTGGGACATGTAAAAGTTTGAAATGTTGCCCAAGTCCAACAGTCG
Sfon	5	247.533	91630	TGCAGGCCCATCCTGACATGACCCCCCAGCCATACTGCTCGTTCAGTGCATGATTTCCTGCCAGGAATGTCAGTGTTCTG
Sfon	5	250.63	64970	TGCAGTGTTAGCTAGCTGTAACTTGTGCTTTCAGTAGTATATTAATTTTCCGATCCTTAGATTAGATGGATAACATGTCA
Sfon	5	254.608	125977	TGCAGATGCGGACGGTAGCGGATGTTCGATTGAAGCGGAAGTTGAAATTAGGTATTTAGAGGTCAGGTGCAATGTTCCCG
Sfon	5	254.64	17321	TGCAGAGACAGAACCTTCCAGAAAAACAACCATCTCCACAAAGGAACTCTGGAGCTCTGTCAGTGACCATCAGGTTCTTT
Sfon	5	255.566	2605	TGCAGACGGCCAGTTCCTAGCTAACCTACAGGTTTTCAGCTAGCTTGTTAGCTAACTACCGTTATCAATGTTTGTTTGGA
Sfon	5	260.867	85980	TGCAGTACTGCTTTCTCTAGCCTCGTTACCATTGGCTGACAGCTGAAGGTTAGCTCAATACTGCCCTCCTGTGGCGAAGG
Sfon	5	260.867	97580	TGCAGGTTTTCGCCATTCTTCCTGTCTGCCCATGGTGCTTTCTAACAGCAATGGTGTATTCGATACCGTCGATAATCCTC
Sfon	5	262.269	81919	TGCAGAGGTCCTTTTCAATGACAGGTCAAGATCTGATATGTAATCATATGTTTACCAGGCTGAAAGGATGGATAAGGTTG
Sfon	6	0	97015	TGCAGCTCTGTCAGGTCTCCCAAGGCTCCTGGAGGCATATATCAGACATCCAATGGCACTTGGCAGCATAGTTAGCTGGT
Sfon	6	0	133547	TGCAGATTTAACAAAACTCACTCACCTGAATTTTCAGTCTCAGATTGCTTTGTTCCGTGTTTCACAACCAGAACTCTAAA
Sfon	6	8.247	9214	TGCAGGGTTTCTCTGCTGCTATAAAAGTGAAGTAAATACAGCTAGTTTCAGCCTCCTCCATCACTGAGCCTGATCAGCCA
Sfon	6	11.469	123363	TGCAGAAGCATGAGCATTCAGCTACAGATAGTTGGGTCTCTCTCGCTCACTCTCTCTCTCTCTCTGTGCAGCATGCCTGC
Sfon	6	13.15	32199	TGCAGTCCTTTCAAATGTCTCAGATGAGTTACCCCACTCTCCTGCCTGGACTCTGACTCAGCAAATGAACAGAGCTGGAA
Sfon	6	15.718	140074	TGCAGTAGCTATAGTTTCTTTCTCCAGTCAAAGACTCTCTGTGTGTTCTGCCAGATGATTGACACAAACCCAGAGAGCAG
Sfon	6	19.667	72604	TGCAGGGACAGTCACACAGTACACAAACTGGAGGCTGATTTTCAAACAGTTACGTCATTAAGCCATTATCTGTGGCTGCA
Sfon	6	25.885	108188	TGCAGGATAACCTCCAGACCAAACTGTGAAACTTGTGGCCGTTTAGCGGCCTGAGTATTAAACATAATACCCTGCTCTTT
Sfon	6	27.89	32420	TGCAGAGGACTGAAGAGGTCATCACTGCGTTTTACTGACAACCTCAGCATGGTTCTTGATACACACGTCTTATACCAGCC
Sfon	6	27.89	99564	TGCAGAGCGTGCCACTGTGCAGTGTGCAGCAGTGGGAACTAGCCTGAGAAAGAGCGAGCGTTCTGCTACATGCCACCTTT
Sfon	6	30.044	12763	TGCAGCAGTAGCAGAGGAACCAGCCGCAGCTCCAGAAGAGCTTGCCGCTCCAAAAGAGCCCATAGCTCCAGAAGAGCCCG
Sfon	6	31.488	116347	TGCAGCAGAGGTAACTGGGTCTTCCTTTCCTGTGGTGGTCCTCCTGTGGTGGTCCTCATTTATCATAGCTATTGATGGTT
Sfon	6	31.491	24072	TGCAGCCAGGGACAACTGTAAAGATGAGACAAACAGGTTGCATTCGTAGTCTGTAATGATAAAACAAGGAGTCCCTCACC
Sfon	6	31.491	41295	TGCAGGGTCCATAAAGAAATGCCTTTTGCATACTCATTTCATGAAATTCTAGAGTACATCATTTACTGGGCTCCCGAGTG
Sfon	6	32.235	16282	TGCAGGCAGCACAGCTTATCCCTGTGCCTCTACCCCCATACACAGCCCAGGAGCAAAACTGGAACTACAAAGTAATCTTG
Sfon	6	32.925	29228	TGCAGCGTCTTTTCCCCTACCAGTGTCAAACCAAGTTGTAGGAAAGTCACCCAGACTGATGCTAATCTTCTAAAACAATG
Sfon	6	35.651	25561	TGCAGTTATGGCAAATGTCTCCAGTTGACTTGGAAGTCACATTGGAATTCTAATAGAAATCCCAAACGCTTCATGTGGCA
Sfon	6	37.044	91843	TGCAGTCATCAGAGCGTATACACCGCTGCCGACTCAAGTCTCAGGGAATAAGGATGTTCTTGTGATATCCTGAAAACAGA
Sfon	6	39.223	1729	TGCAGTGGGAATGGAACAATAGAGGGAGGGTAAGAAGAAAGGTAACATTTTACAAGGCCTGGAAAGACAGTTGCAGGTTA
Sfon	6	51.225	101696	TGCAGTTTGGTGGAGAGAGCTTCTTTCATGGACTCAAATTCCCTTTCAGTTCATTGCATCAACGTCTTTCTACACATGAC
Sfon	6	57.44	131500	TGCAGAGACTCAACCCTTTCAGTACCAGACGACATAAACACTATGGAGATGCTACTAGGGTCCACAACCAAACAGTGAAG
Sfon	6	61.427	71263	TGCAGTGTGCAAGTACAGATATCAGTGTGGTACTAGCCTGCTACTGAGTCATGAGGAAACCAACAAAAATAACGCCGTCT
Sfon	6	64.86	64428	TGCAGTATGCATGGGCAGCGTGTTTTTTGCTGTTGGAGTTTTTTGTCTGCCACTGCCAGACTCGGGGCCTCATATAGCCA
Sfon	6	64.86	112669	TGCAGATGAATGCCAAATGTAGTTGTTCTAGCATGTTATAGGCCAAAGCAGGACAAGGTCACAACATACTGTGACATGGA
Sfon	6	66.468	140045	TGCAGTTAACACGGCTTCCTCCCACTAACATATTTGTTACATTATTTGAGCGAGTGGAAAAGCCAAGCGGATGCTTCACA
Sfon	6	72.196	128975	TGCAGTATGTTCCTTTATTAGCTGGGTGGTCTGCCATACGTGACAACGGCTTCAAATGAAATCCCAAGTTGAAGAACAAC
Sfon	6	73.495	35389	TGCAGTTCTCAGGTCAGTATGCTCCAAGAGCCCCCTGCTTACTGCTAAAGGAGCGCTGAGGTACTGGAACAACAGATGCC
Sfon	6	77.786	50822	TGCAGGAATGTCCACAAGAGCTGTCGCCAGAGAATTAAATGTACATTTCTCCACCAAAAGCAACATCAAACATTTTTTGG
Sfon	6	80.998	26797	TGCAGTCGTTACATTATGGAAGTCCTCTGTACTGTTGGTTACCCTGTTCTCAGCATCAGGATCTGGACCAGTCTGCTCTG
Sfon	6	83.755	100	TGCAGAATGTGACAATAAGCTCTCCATCAGGAAATGTCTATACTGAGCCTCCTTTCTGTTGGAGGCACTTGTAGGACTTA
Sfon	6	86.993	5895	TGCAGATATCTTTGAATCTGCCTCCCGAGTGGCGCAATGGTCTAAGGCTAGCTGTGCCACAAGAGATCCTGGTTCGAGTC
Sfon	6	87.839	125577	TGCAGGTCGGAGAGCCATCTTCCCGCGGCGCGCGGTTCTGAACAGAGCAAAGTACAAAGAGATCCTCGATGAAAACCGAG
Sfon	6	88.78	37964	TGCAGATTCACCTCTTTCTGAGTCGATGCAACTAGGAAGAACGAGGATGTCCCGAGCCGAACGTCTACACCTGCTTCACA
Sfon	6	92.927	14104	TGCAGATCCTCTAAAGCTTAGGTTGGATGGAGAGCGTTGCTGGACAGCTATTTTCAGGTCTCTCCAGAGATCGGGTTCAA
Sfon	6	94.425	30672	TGCAGTGGCTAGCCAAAGACGTCCACCAGCCAGTTCTTGGGCTACAATAACTCTTTTGCCAATTGGCCTGGACCCTTTAC
Sfon	6	98.591	74696	TGCAGTACTGCTTGTCCATGTGCTAGCTAACAGCAACAAGCCCAGACGAGCTAAACGTTGTGTCAGCCTCCAGCAGAAAT
Sfon	6	100.385	78059	TGCAGCTGACAGGGAGGAGGAAAGAGAGACAAGGTGCGCCAGTCACAAAGGCACGCGCAGTAAAAAACATTTTTTACACG
Sfon	6	100.979	7168	TGCAGGTAAGTTGTTTTAATAGGGCTGCACTAGTGGGAAGGCTTCTCCCATCTATCCATGACCCTGCACCAGCTGGGTTT
Sfon	6	100.979	28499	TGCAGGTTGATGCACACTTCTCTAGTTATCAAGCTGAGAAACGGTTGAGGTAATCACGTTCAATGTGAGGTTTTTGCTCA
Sfon	6	100.979	87643	TGCAGCCGCTCAGTAAAACAGGCAAAGGTTTCTCCGTGGCCCTGCTGCGCTCCATGGTCTTCCCCCACTCGCCCTGCTCC
Sfon	6	102.49	128307	TGCAGTGACACCTCTTGCACTGAGATGCAGTGTCTTAGACCCCTGCGCCACTCGGTAACACAAGTAAAGCAGACAACATC
Sfon	6	103.398	118029	TGCAGCAAAGAACCCCCACATGATGCTGCCACCCCTGTGCTTGTCACGACTTCCGCCGAAGTCGGTCCCTCTCCTTGTTC
Sfon	6	103.637	57951	TGCAGCTCTAGCCTTTCGCTCAGTATGGATGGTGCCTGTAATTTATGGCTTCTGGTTGGTTGTTCGCGATGCACCTATTA
Sfon	6	103.811	95598	TGCAGTGCCTGCGGCACTCCAGGAACAGGTTTGCCTACCCCTGTAGAGAATGGATGATCTTTGAGATCATTCAGTTCTTG
Sfon	6	103.988	104779	TGCAGATCCCTGAGATGCTGTTTGGCCTCCACCAGCAAAGAGGCGCTGTCCCGAGTGCGGAGTTCCAGCTCCTCCAGCTC
Sfon	6	104.58	122699	TGCAGCCGGTGCCATCCATGTCCTCCACGTCACCCTCACTGAAGGCAACAACCCAAACAGCCCACACAGCGATGAAGCCG
Sfon	6	105.171	59929	TGCAGTTTGCGAACGACAGGCTATTTTGCGAATCACTCACGGCAGTCAAGCGATGCATTCCACCAAGTGTCGTTCACAAT
Sfon	6	105.171	99351	TGCAGCCTTCTTCGTTCCCCTCGTACCGCTCAAGGATAGCGTACATCATAACACCGCTACGGCGGTGTGGGAGCAACAAT
Sfon	6	106.968	64673	TGCAGTTACGGTCTGCGTTCTCTTTTTGCCGCGGCACGGCCCGCTGAAGGTGAACACGGGCAGCTTCCCATGTCTCCTCC
Sfon	6	108.234	115623	TGCAGACAGGTGGCCGTGGCTTGCTATATAAAGCAGGCAGACAGGCACCAAGACATTCAGTTACTGTTTGATTGAGCGTT
Sfon	6	113.81	113752	TGCAGCTGAAGATGTTCACCATCTCTGGTCCCTTTTTGCCACTCCTAGCCAGCTCACCATTTATGTTGTGGAAATATTCA
Sfon	6	117.826	17878	TGCAGAGGAGAACACTCCTCTCCCATCGGTCCATTCGCTCCATCATTTGATCCATGGCGGAACCGATGCGATGGAGTACG
Sfon	6	118.635	73649	TGCAGCTCAAAGGGCAATGTGGAGAATATTCATAATTTTGGAAAAGAGACTGTGGGGAAACCTCTGTTCGGCTGTTAGCC
Sfon	6	119.182	42864	TGCAGGTTGTGCCAGAAGGAAGCACCTGTCATTCATAGACGATTGAGGTCATCTGAACGGGAGATGGTGGAAGTGAACAG
Sfon	6	124.549	109779	TGCAGATCCTCTCAGTTCTGTCACGTTGGATGGGGAGCATCGCTGCACAGATATCTCTCCAGAGATGTTTGCTCTGATTC
Sfon	6	127.188	198197	TGCAGATACTCGCCTTTGAATAGGCTAACTAGCTATGCGTTTTGAATCGCTTTGCTTAGATCGCTGTAAAGCACATCCTT
Sfon	6	128.114	48601	TGCAGATCTACGTTACGTGTTGTGGATGGATTCTTCGATTATAGTTTTCGCCATTGTTATTGCAGAGTAAACGAAGAGGA
Sfon	6	129.534	50759	TGCAGCTGGGGAGAGTTGACCTCTCTTACGTCAATGAAGGCTTGGCTTGGCACAGGCAGAAAGAACTGCTCTGACTCCAG
Sfon	6	135.357	43809	TGCAGAGTCACGTGAGACTGTGTATGTCCTTACAGAAGGCCCTATGTAATGTAACAGTTGTGATTTCACTAGCTACGTTT
Sfon	6	136.829	127604	TGCAGGTGCCTGTTCTGTCGTGGAAGAGGTGATGCTTCAGGAGTCTTTTGATCTGCCCACAACACAGATCCTGTCCCTGT
Sfon	6	141.483	21638	TGCAGCAATGATCCTCTCCACTGATTTTGAAAGCTGTTAGCGTGACGGCTGATTGTGAAACAGCGGTGTGGTGGGTTGAC
Sfon	6	141.483	30989	TGCAGTGATGTAACCTCTACTTTGCATAGCTAGAGGGAGGGGTGGAGCGAGTCGAACATCGGGCGACGGCTGTCGTATTT
Sfon	6	143.279	85345	TGCAGACACTCTGGGCAGAGGTGCTAAGTACCTATCCGCATTCAGATTTCTCGGTGTGTCTGACCCTTAACAAAATTAAT
Sfon	6	143.871	2134	TGCAGATGTTGGCTCAATCATAAATTACGTTTAATCGCCAAGTGCAGTGCGCTTGTCAACAACGTGCCTTTGATTGAATC
Sfon	6	144.463	87351	TGCAGCAGAATGCCCACCATCAGCCCCTTCAGCCCTGTCATAGCTGCTGAGAGACAAGTGTGTGCTCTACTCTGCTCTAC
Sfon	6	145.054	101748	TGCAGGTGAAAACTGAAAGAAGTGTGATGAGAAGTGATCAGGTAAAATATAAAGCAAGTGGACGGACAGCATTGCCCTAT
Sfon	6	146.245	58877	TGCAGGCAGCGTTTGATCAGGACTGGGAGTCGGGTCGGATCACACAGAGCAGCTACAGGAACGGTTCAGACGACGGAGTC
Sfon	6	146.245	120024	TGCAGTCAGATCAAGACCCTGGTGAGGATGACGAGCATGCAGATGAGAAATTCTTATGTTGTGCAAACCCACAGTTTCAT
Sfon	6	152.952	91653	TGCAGCTGCTGCGGCTGAGAGCAAGCCATAGTAGGTTAACAGGTGCACAGACACAGCACAGCAAGCCCGAAACCCACACA
Sfon	6	156.77	30806	TGCAGTGCCACAGCCTGCACCTAAAGCCACTCAGCCTCATTAGGCTGCAACACACATGGGGCATGTAAGGTGCTGTTTCA
Sfon	6	159.428	128630	TGCAGGGCATCAAGGCTCTAGCCTTGGCAGAGAGGACGCAACGACGCTTAAAACCTGCCTCTCACTGCCACCTCCCACCC
Sfon	6	163.805	49319	TGCAGCACGTCTGTAGCGCCATCCCCACAAAATGGTCTGCACCCTCCCTCCTCCGTTCACAAAAAATTCCTTCTGTGCCC
Sfon	6	164.442	54512	TGCAGAGTGCAGAAACAGTGCCCATCACAGTCAGGAGCTCCTCTCCTTTGCCAGACGTAGAGACAGCTCTGAGACGATGC
Sfon	6	173.772	50428	TGCAGTGACAGCTCTTACACTGAGATTCAGTGTTTTAGACCACTGCGCTACTCAGGAGCCCAATTATCCCCAGTGTATTT
Sfon	6	179.583	129762	TGCAGACAGCGGGAGACAGCTGGCAGAACAACTCGGTGAGCTGCTATCATTTGATTGATCAGCGACACTTTATAGTGGCA
Sfon	6	181.654	202175	TGCAGTTGCTAGTGTGAATATTGCACAGAGAAAGGGTTAATCTCCAACAGCTCACGGTGCCTTTAGAACAGATAAACAAA
Sfon	6	184.873	124714	TGCAGAAAACTGGGAACCTTAGGAGAGAGGCACAGAGTCAGAGAGAGAAGAGTGTGTGTGTGTGTGTGTGTGTGTGTGTG
Sfon	6	185.56	128549	TGCAGACAGCGGAGGTCCTGCTGTAGGAGAGTGGAGGCAGCAGCAGGGTCAGCGAGGCAGGCGGAGGGGACCTCTGGTAC
Sfon	6	185.989	100107	TGCAGTGCATTAAAAGGCGTCAGTAACTCTAACAGTAACTCTAACGTCATCATAACAACCTACAGTACAGCCCCCCTTTA
Sfon	6	185.989	132660	TGCAGAGCCACATTACGGGCAAGCTCAGGCACAGAGTAGCCCAATTGTTCCAAGTACTTGGTCTCTGAAATGATCTCCTT
Sfon	6	186.795	130917	TGCAGTGTGGGTCTGTTCTCCTGGTTGCTGATTAGATGTTGACATTCATCAATTTAAAATCACCTCTAGACCCGATTTGG
Sfon	6	189.552	26752	TGCAGTAAACGGTTAAAGAGGGGCTTTTAAGCCTTGAGACGATTGAGACAGGGATTGCGTGCGTATGTGTGCCATTCAGA
Sfon	6	189.915	40722	TGCAGCTTGCCCGCCATAGCATGCATGTCCCAACCGTAAGTGAAAGTACATTGTAATTGCTTAATGGTACGGGACACCCA
Sfon	6	194.376	27239	TGCAGGATCACGGAATGGAGCAGGCCAGCAGAGCCCATTCTACGGGGTGGCAGATCTGAGCATTGACCCTCGATAGAGTT
Sfon	6	197.003	61755	TGCAGCTGAGGGTGAGCAATGGCTGCTGGCAGGCGTCCAAATTACAGGGAGAGACGCTTCAGGACTCCGTTGCCTACACC
Sfon	6	199.413	128969	TGCAGGGAGGGAGGCATGTGAGCATATGCCCGCCGAGAGAGGCTCTCAATGTCATTAGCTAGCGCCCGTAGAGGCTTTCC
Sfon	6	200.884	57181	TGCAGTTTGGCATCGTAACTGACTTCAGTGGGGAAATGCTCATCTGGGAAAAGCCACTGGCACACAGGAGAAGTGTGCTC
Sfon	6	201.667	26676	TGCAGCAACTGCGTGATGGCATGGACCAACATCCCTGTGGAATTTTCAACTTCCTTTTCAACTTCTAGAATCCACGCCCC
Sfon	6	202.443	128367	TGCAGCCTTTTGGGAACGATGGCCCAGAGAGCAACGCATGCCCAGCCTCACGACCCTAGAACCAGGCACCCACTGTGTCT
Sfon	6	203.592	58080	TGCAGAGAGTTCTGTAGTCATAGTTACCCACAACAGCTCTTCAACTGGCAGCTTTACGGAGGGGAGGGAGACATAAAGCT
Sfon	6	203.704	81979	TGCAGGTACATCAGAACTTTCATTGTGTGGCAGACTATGCAGTAGATTTTCGCACATTGCCTGCCGAGAATTCCTGGAAT
Sfon	6	207.812	6488	TGCAGACTCTCACCGCCTCTTCCACCCCTATAATGCCATTGATTTATCGGATCGGGCATGTCTGGCATGTTGGGCATGCC
Sfon	6	207.812	71370	TGCAGGTATTGATTGGCATTATAGTAAATCCGATGGGCACAATGGAACTCTATCAGCAGAATACAGGTTAATTATCTCAG
Sfon	6	207.812	88064	TGCAGTATACGACCGCGTCGTCTTGTTTTGTGTGCAAATGTTTTCACTACCGCCTGTAGCTGCACATACACGTGAATGAT
Sfon	6	208.004	42639	TGCAGGATTGAGACGATGGGACAGGAAGGCACAGGTATGAATGATGGCCCCCACTCCAATGTCAGAAGCATCAACCTCTA
Sfon	6	208.462	69258	TGCAGAGGTAAGTCGTACACCTCGACTCTACCCAGTGTTACAGAGCTGTGGACTACATTTACCAGGCTATCATTGTTTGT
Sfon	6	208.603	84814	TGCAGAGCTGTTTTCCTGTACATGATCTACACTGGAGCGTCTGGGCTTCGCCTGGGCATCAGGCCGTACTGACACCCAGC
Sfon	6	209.616	120480	TGCAGACACGATAATCTGAGCCATCCGATTGGCCAGCGGTAGGCGTATAGTGCACGTATAGTGAACAATAGATGATGTTG
Sfon	6	212.036	35760	TGCAGGTGAGCGTAGGCTGCGGTGAAGAACAGCCTCCTCTCCACCAGGCTGATTGAGTTTGCCATGCGACCCTCCGCTGT
Sfon	6	212.036	77168	TGCAGATGACAACACCTGGTGCAATGGCTGAGGAGGTCCTGCAATTATTTCACCTCGAGTGGTTTCGCAAACCCCTCGAG
Sfon	6	214.483	139538	TGCAGTGGATAGCTCCCTTTTTACCTGCTCCTGACCTATTCTGTTGGTTTCTGTTTTTTTTACTCTGATCTTCACTTTTT
Sfon	6	214.624	41183	TGCAGCGAGACAAAGTGAGGTTCTTCCTGAAAGCTCAGCGGACCAAGTCCCTGATGCTCCACTCCAAGAATACTCTTTTC
Sfon	6	216.849	138259	TGCAGGGAAATCAACTGACTTCACTTCATGTAAGGTGATTTCCCCAGGAAAGGTAATCGCTTTAAGCAGATGGTCCATTA
Sfon	6	216.879	16942	TGCAGTGATGACTCGACTGGGCAGCAACGTGTCCCACTCCCTGCCCTCCCTGGAACAGCGGAGCTGGCTGAGTTTGGCTC
Sfon	6	217.47	90261	TGCAGGGACGCCTCTAGCACTGCGAAGCAGCTCCTTAGACCGCTGCGCCACTCGGGAGGCCTCACCACACATTTCTGTAG
Sfon	6	218.062	10367	TGCAGCTGGGTCAGAAGAAACTCAAACTGGAGCAGGACATGACTGCTGCCGAAGAGGGTAACGACCTAGCACACATTGAC
Sfon	6	218.062	109404	TGCAGGGTAGTGGGTTCACATCAATAGTGTCCTGCCCCGACGATTCTCTAAACACTGACTGGAAAGTCAACGTGGCGCAG
Sfon	6	218.657	102532	TGCAGGAGGCCATAGTGATTGGCCCAATGGCTTATTGATTTATATTTGCCTGGTGTCAGTCAACCAGTGTTCTGCATTGT
Sfon	6	220.265	109328	TGCAGGCCTACTCCAGAGCTGGACCCCACATCCTCCTTCCAGGGTCCGTCTCCTTCACACTTTTCAACACTTCCTTGACA
Sfon	6	221.044	42405	TGCAGAAGTGGTTGTCATTCTGTCATTCTCCAATCTCCACAGAGAACTCTGGAGCTCTGTCAGAGTGACCATTGGGTTCT
Sfon	6	223.923	83351	TGCAGCACCACGCGGTCGGAAGGGGGGGCTTTTAGCGGGTAGCGCGCTGCCTTTTGCTGGTTGCGGCTCACGTACACACC
Sfon	6	224.666	97748	TGCAGGCTTGCCTCTTCTCCTGTGTTGGCATCAGTGAGCCAGTCAGTAGAGCCTGGTGCGTGTGCCATCTGTCTGCTCAT
Sfon	6	226.463	47494	TGCAGTCTCTTCTGGTGACATCACATGTGGCATTACTGTGGTTGTCACTTGTTCTGCTTTGAAAGTGCTGTGTACAGAGG
Sfon	6	226.463	102718	TGCAGCAGATGAGGCAGCACCATGGCTGTCTGCACTGACATGACACATACTGTAATCCCAGGCCGTAGTTCAGCCTGGCC
Sfon	6	228.26	30751	TGCAGTTCGGCATCATAACCGACTTCAGTGGGCAAATGCTCCCCTTCAATGACCACTGGCACACTTGAAGTGTGCTCTTC
Sfon	6	228.86	130754	TGCAGGTACATCAGAACTCCCATAGTGTGGCAGACTACGGCAGTAGATTTTCGCACATTGGCGGCCGAGAGTTCCTGGAA
Sfon	6	230.947	122735	TGCAGTGATAACACGCATGCACATACACACACATACACATAATAAAGATGTACAGACAGTGAGAGATTCTGTAACTGAAA
Sfon	6	233.466	8216	TGCAGGGAAGATCTACTGTATCTCCGATTTCACAGGGATGAACTGCAAGAGTGAATGGCTCTATGTCCCTTACATAGTGG
Sfon	6	235.525	104493	TGCAGCCTTAACAAGTCTGGACGCGCTTGTCCCTAGGGAAAGCAGCTCCTTAATTAGTTTTGAGCATACTCCTGTCCTGT
Sfon	6	238.407	28322	TGCAGCCCAAACAGGTTAAGGAACTCCTGGGGGTCTCGGTCAGACTCACCTCAGGTTTTCACCCCGAGAGTAACGGGCAG
Sfon	6	239.733	92341	TGCAGGCAGAATCAATCATCCAGTTCGTGACACCAAATTGTTGTGGAAATTTTTATACAGGGACACTCGAAGTCAATCTT
Sfon	6	240.791	499	TGCAGAGAGAGAGAGTGACAAAACACACATATTTTAGGCAGCATGACATGTAACACTGTGTGTGTACGAGGCATGGATCC
Sfon	6	241.526	110919	TGCAGGTGAGAGCTTGCGGGACAAGGATGGAGCTTCTGACCCGTGGGAGAACATTGAGACAGACCTGTACCTAACCAGTG
Sfon	6	243.322	13255	TGCAGAGCAGCGGGTGAGGTCCTCCAAGGTACGCCTCTCTCCCTTACAGCCCTCGGGTCCATTTCCTGCTCTGGAGCAGA
Sfon	6	243.322	46739	TGCAGAGTTTTAAAACAGCCCATCAATCGAAATTCGTTGCTTTAAACAAGTGCATGAGCAAGCTCTCTCGCAGTCTTTCT
Sfon	6	245.357	49795	TGCAGAGAACTACAATACAGAGGGGCCCATTGTCAGCACGAGCTACAACTGTCTGCAATCAAGATCCCACCATTCCTCTC
Sfon	6	246.335	71884	TGCAGTTAATGTGGTTGTTGTAGTTGATCCTGGTTAATGGGGGATTTTGTTAGACGTGTGTTAATCTCCACTCACACTGG
Sfon	6	247.339	114463	TGCAGGAATGTCCACTAGAGCTGTTGCCAGAAAATGTCAAGTTAATTTCCATACCAACAGCCTCAACGTCGTTTTAGAGA
Sfon	6	248.953	30398	TGCAGTCAGGTAAGGCACTGATGAGGAGGACGAGCACGCAGAAGAGCTTCCCCGAGACAGTCTCTTGACAGTTGGTGCAG
Sfon	6	251.132	49783	TGCAGCAGACAAACTGGAAAATGAATTGAACTCCTACCTTTCTGTGCTTCTCCTCCGTGGCCTGGCCCTACCCCTGCCCT
Sfon	6	251.132	79233	TGCAGTCCCTTCGTAACATGGCCACAGACTACTGTAGGGATGCTTCCAGGCTGGCCTGTGATGTGTGCTCATCCATGGAC
Sfon	6	253.542	52020	TGCAGGTGGTTTGATCGAGCAGAAGAAGATGATCCATGCAGATCAGACCAGTCTGACCTGTACATCTCTTTGTCTCCACA
Sfon	6	253.542	55370	TGCAGGAGGAGGCACGCAAGCAACAGGAGGAGCAGGAGAGGAGAATGTTCCAGGAGGGTGAGGCAAGGAAGAAGCAGCAG
Sfon	6	253.61	35620	TGCAGCCTGGGCCCTGGGCAGAGGGGCTGTGGAGGGTAGACCTAGCCTAGGAGACCCTGGCCTCTCTCATGGGAGTCCCC
Sfon	6	258.477	15810	TGCAGTATGTGTGATGTACATGTATAGGCATAAAAACATTTTCTTTTGGTAACAATGATGTAATCCCTGTCCTAGGTATA
Sfon	6	258.477	139081	TGCAGGCAGATATAGGTTTGCTGGAAAAATGAAGAGGTACTTCTGGTTTTGGAACTGGGGGCCTCTCTTCAGTTAGTGCT
Sfon	7	0	36222	TGCAGAGACAAGAGACAAAACCATGAGGAGATGAAAGGCTACACAGTGAACAGGAAGTACTGCACATCTCACACCCTGAC
Sfon	7	0.986	23491	TGCAGGTCGTACGGAAGAGGATATGTTCTCATCATCTCTGTATCGGTTTGGTCTGCGGGAGTCTGGGGTGTGGGAAGCGG
Sfon	7	3.142	37136	TGCAGCATTGAAGGCCCACAAGAACACAGTGGCCTCCATTATTCTTAAATGGTGCCCCCGAGTGGCACAGTGGACTAAGG
Sfon	7	5.948	122377	TGCAGTTGCAGCACAGTACAATAGAGAAAAGGTCTACTACATGACTGTCAGTGACAAGAACAAAAATACGTTGAATCAGA
Sfon	7	13.608	78856	TGCAGCCCCTCGAGCGCCAGACTCTGCTATCTATGAACCACATTTAAATGAACCAAAATGGCAAACAGATTTTCCTCTCT
Sfon	7	16.208	87155	TGCAGAGTTAGCTATGGTACTGTAGCATTGCGTTAGCCCCAATCCAACGAGTATTGGTGTGTCGAACAGAGTACAGTCTG
Sfon	7	23.631	1661	TGCAGCAAGATGAATGTCTTTCTCTCATTCTCTCTCGTTTGCTCTCGCACACACGCGCACACACACACACACACACACAC
Sfon	7	27.106	79473	TGCAGTGGACCTTTGACATGGACCATTTAGTCACCCTGTTCTAAGGGGACAGGACTGTGTAGCAACATGCTTGTTTGTAA
Sfon	7	30.871	98809	TGCAGGACATAGGGTGCCATTAAGGATACGGACTTAGTCGTATTATTATAGTGCATAGCTAGGGGATTCCTCATCATGGT
Sfon	7	31.76	128659	TGCAGACATAGCACACTGCTGCAAAAATAGACACTACACACAGCAAACTTTTCCCAAATCAGTAGATACAGCCCCCATGC
Sfon	7	32.393	113561	TGCAGCACTGCCTAGTGGTTTTACTCAGCGACATGAGTTCATAGGATTACTGTGAAATCTGCTCGTCTGGCCTTGGCCTA
Sfon	7	35.7	71125	TGCAGAGATGGTTGTACTTCTAGAGAGATGGTTGTCCTTGTCTCCCATCTCCACAGAGGAACTCTAGAGCTCTGTCAGAG
Sfon	7	37.288	50409	TGCAGAGGAGCTGAGATCAGTCACACACACATGCCCTCACACACGTACACACATTCACACACACAATAAACATGCACAAA
Sfon	7	39.696	124808	TGCAGTTTGAAACCCTTTCACACCAATGATGAGAGCAAAGTCAACTACATGCGCACACCAAACTCAAAACGCACATTCAG
Sfon	7	40.84	85695	TGCAGAGATAATCCGTTCACCTACTCTGCGTCTCACAAAGACACGGCGGTAACCAAAAATCTCATAATTTGGACTCCTCA
Sfon	7	40.84	126685	TGCAGGCTGACTTCAGTCGTCAGTTGAACAGTGTTTCTTCTGACGCATTGATGCAGCTGGCTTACAGGTTAAACGGCAGG
Sfon	7	46.432	207281	TGCAGGGAGCAAGAAAGCATGCTAATGGGGATTGCGTTGCTAATATGTAAACGACTATAATTGGAATGAGAATCTAATGC
Sfon	7	48.858	89700	TGCAGAGCACACAAAGTTGTTTGCACTTCCTTGCGCGACGCATTTGAACCTTTATTTAACTCGGCAATTCAGTTAAGAAA
Sfon	7	59.117	72348	TGCAGACTTGCCCTGAGAGCAGTGAAAGTATCCACTAATGATATACAGCGCTCTGGCATGTCTGCCTCATGATTTGTTGG
Sfon	7	64.52	50867	TGCAGCATCATCACCACGTCGACTGTTCCCGAGGCCTCAGTTCAAGTTGAGGGAAGAGATATCCTCCAGTCTCCAGAAGC
Sfon	7	64.52	72384	TGCAGACAGCATGCCAAGTGCACGCCTCCTCAAAACACTAAACATTGCTGTGATGACAGTGCTTCTACATTTTGTTACGG
Sfon	7	69.462	21259	TGCAGCAATGTCAATTATGGATTATTGATTTGCTGTGGATTTAACACAGGCATGCAATTATCACACATAAACCACACAGC
Sfon	7	69.462	79465	TGCAGTAACAAGGTTGGAGAGCCCATGGCATACAGAGGCTGCATGCTCCTCCAACAGTGGTTGATGCGGTGTGTAATAAC
Sfon	7	72.454	95761	TGCAGGGGATCATACAGTAACTGTATATGCCACTTACTATGTGCATAGAAATGAGTTGCCAGATGTGAGGTTGGCTGCTT
Sfon	7	72.458	95377	TGCAGACACACCAACATCTTACATTCCTTTCCCCTTTGCAGCTGCTAAGCAGTATGGAATTTCGGCAAGCGAGGCGGATA
Sfon	7	73.876	56424	TGCAGGTACTCACCATGAACTGGCAGAATCCTTTTTCTCCTTTGACGAGTCCGACGAGCCCGACGTAAATGACATACTGC
Sfon	7	79.906	98549	TGCAGATCTGATTGTTTATGCTGCAACGGTCTGTGTAGAGTACAGGCTGAGTCGTGCGTGTCAATCAGTGGAGGCTCCTC
Sfon	7	82.914	14820	TGCAGAATAAAGTGTTACAAAACTCTTAAATATCTTATTGCGTGGAATCTGTCTCCGAAATGTCTTAAAGTTTCATGTTT
Sfon	7	86.37	72746	TGCAGGGGTGGGGTGGAGTGGAGGGATGGGAGGGCTTCAAGGGGACTGAAGGGCCTAATGGTACCTAAAATATGGCTCTA
Sfon	7	90.053	47432	TGCAGATAGGTTTTTAGCCTGCATTTTTTTGCTAACAATTACCATCCCCGTATCTTATCTATTGCTAGCCGTGGCCATAG
Sfon	7	94.11	24156	TGCAGAGTAATGCTGAGAATAGTGGCTTTGTATCAGTGTCATCTAAGTGTGGCCTTTACTGGGACAATGTAACTCAAGCC
Sfon	7	98.104	49883	TGCAGAGTTCTGTCCTACTATCCATGTCTATGTCCAAACAGTTCGAGCAACTACCATCTCGCCAGAAATAAGTCCCTCAC
Sfon	7	102.848	137292	TGCAGGGTCAGACCCCACGCATCCATGAGCAGCTACAGGACAACAAGCACACTCTGGCTGAGCTCTCCAAGCTGGAGCTG
Sfon	7	105.188	128027	TGCAGTATTAAAAAACAAATAAACACGATCTACTTTTCTTTTTTTCGGCCTTGGTGAACCAGCTGTGCTGTGAATGCAAC
Sfon	7	108.348	94695	TGCAGACAGCGAGCAGATGTGTCCTGCCATGTGGTTGCAGACCCTGATGGACGCCTGCTGCCTGGCCAGTAACTTCAGCG
Sfon	7	109.908	60211	TGCAGATAATTACCGAAAAGCAGTAGTAGCCTACCAGAATGCAAATGAGGGAGCCCAATGAACGGCTCTCTCACCGTTTC
Sfon	7	112.076	50776	TGCAGGTGAGATGAGGTTGAATTCATGGGAGTGGTTCTGATTGTACCTATTCACCCCTTTTGTGGTATAGCATAAATTTA
Sfon	7	112.076	65709	TGCAGGTATAATGAGGCGGCAGCATTATGAGGAGGTTATAATGCAGTGTAAGACATGTCATACGCATGCATGACTCCTTA
Sfon	7	116.96	44803	TGCAGCTTTTCTTCCCTAACATTGGTCATATATTTATTCCGCTAATGTTGCTCAGTGTTGGCAAACATACAGTAATGACA
Sfon	7	118.088	107928	TGCAGATACAGGAATTCCCACATGCAGGAACGCCCCGAATTGCGGGCTGAAGTTGCACACTATTGGGTCGTTCTGCTGAT
Sfon	7	120.426	37288	TGCAGGGCCAGACGGATTATCAAGACATGTACCCTGAGCATGCGCTGACCAACTGACATGGCATGTGGTACCAGAGCGCC
Sfon	7	122.117	79195	TGCAGGAATGTCCAACAGAGCTGTTGCTAGAGAATTTAATGTTTCTGTACCATAAGCCATCTCCAACGTAGAGAGTTTGC
Sfon	7	124.49	31617	TGCAGGCCTCATTAATTCTGTGGGAAAGCCCATCTCAGCCCTGCTCTATTCTCCTCAACAGAAAATATTAGACAGTTTAC
Sfon	7	126.724	129731	TGCAGGCCGTGGTGGTGAACCCTTCCTTCCCAGAGGTAATTGTTGATTAATTTGTGAGCGCTTGCTCTTGGTGGTGTCCT
Sfon	7	129.772	101121	TGCAGTAGTGTATGTGTCGGGGGGCTAGGGTCAGTCTGTACTTCTCCTGTCTTATCCAGTGTCCTGTGTGAATTTAAGTA
Sfon	7	131.937	37525	TGCAGTGGTCGGCTGAGGCGGATCCCTCTTTGGTATTCATATTGTAGGTGGACGCTTCCGAGACTGGGATAGAAGCCGTG
Sfon	7	135.052	101016	TGCAGAAAACTTCCTTTAAAACTGCTAAGAAAATCAATATGTTTTTTGGAACTCAGTCGGAGTCTCAACTTACTGTTGAG
Sfon	7	137.093	82349	TGCAGCCCAACTCTATTGAACACAATTACAAGCTGTTGGAAGGAACATAGAATGTTATTTTGATTGGTCCACCCCCAGGA
Sfon	7	137.689	538	TGCAGCAAGATGGGGTTCCCCACAGGCCTTTGTGAGGTTTTATCTCTTGGATGTAACTGCTCCCAGTGTGATTTCATAGT
Sfon	7	137.689	114902	TGCAGTCGAGGGCTTGGAGCACTCTACATGCAAATGCCTGGTGCACCACTTCACACACACCTGTCATCCAATCCATCACA
Sfon	7	137.689	116782	TGCAGTTTGGCTTTGTAACCGAACTTCAGTGGGCAAATGCTCACCTTCGATGGCCACAGGCATGCGGGAGAAGTGTGATC
Sfon	7	138.28	85480	TGCAGTGAGACAGAGGTGAGAGCTGAGATCTGAGTGTGTGCTGTGCGCTGCCTGGCGATAGCCTACTTACCATCAGTCCA
Sfon	7	145.21	93176	TGCAGGGTTGGGAAAAAAGCAGGTGGTAGATCTCAGGCACATCCTGTCCAGGCTTTCCCATGCAGGAAGCAGTTGAAGAG
Sfon	7	145.21	205192	TGCAGGTGCAATAGAGAGAAAGTGAGGGAGAGAGAGAGATGGAGAGGGAAAGAGAGGGTTGAAAACAGCAGTGGCCCCAT
Sfon	7	154.918	57294	TGCAGCCCTGCGATGTCGATGGGGGCGTGCTCAGCCCCGTTTCCTGTAGTCCACGATCAGCTCTTTGGCCTTACTGACGT
Sfon	7	154.918	185828	TGCAGCAACAGACCCACACACACCCTCTCAGACTTGACATGAACCAACACCACCACTCTTGTCAAGAGGGCGCAACAGCG
Sfon	7	156.981	73970	TGCAGAGTTGTAATTTTTTCCAAAAACGCATGAAGCCCCGAGTTGATTATCCCACCTACACCAAACCTATAATTCAACAC
Sfon	7	157.824	41608	TGCAGGATGTGAGTCGGCAAGGTGGGGCGCCGTCCATAATGGAAATGCTAATAACCATATGGGGAAGAGAGAATGCCTCG
Sfon	7	160.347	48821	TGCAGGACCCTACGGGCTTCCTGGAGGAACCCCGTCTGGTCAAAACAGTGGAAGGCAGACATGGTCGTTGCCAGGTCCAC
Sfon	7	160.347	49370	TGCAGTGGAGCAGGTTGAGAGCGTCAAGTTCATTGGCGTCCACATCGCCAACAAACTAACTTCTAGTGGAATTGCCATGC
Sfon	7	163.187	38199	TGCAGGCCCTGAATGGATGTTTGTGTAGCACACGGACAGTATTATGCTCAAATCTCAAAAGGCTTCACACACTTATCACC
Sfon	7	164.583	62109	TGCAGGCACTACCCCCAGGGGTGGTTGGCTATACGCATCATTGCTCCCCCCCGCTCTTTCTCTCTCTATCTCTGTCTGTC
Sfon	7	166.997	39626	TGCAGCTGTGGAAAGACAGAGTGCCACTGGCACTGGAGCACAGTGGACCTGGGGGGATACATTCAGAAAGGTCAACTGGC
Sfon	7	175.014	15447	TGCAGACCAGTGGGCTGAGAGAACTTACGCTGGCACAGCTCACACATTTACATGGCGATCTCCAGTGTGAGTGAGATTGT
Sfon	7	177.074	21620	TGCAGCTCCTCCCACTCTCCCCCGCCTCCGCTCAAGCCCCAGCCCAGCTCAGTGTCACCGCCCCCTCCACTGTCACTCAC
Sfon	7	177.668	21825	TGCAGAAACTTTGTGAACCAGCAGAAACCTGCTCAACCGTTGTTGCATTGATCTCGGAGTCTGTTCTAGGCACGTCTCCC
Sfon	7	182.614	24885	TGCAGCATGTATCAATTGACCAGACCAGTGAAGCGGAGCCCTAGGACCCAGTCAAACAGACACCCCACTCACATACGTCA
Sfon	7	182.614	88085	TGCAGCCATATGGAGGAGAGCAGCGGAGCACATAAAGACGTGGAAATAGTGTTAGCCGCTTGACTGCCCGACGTTGGCAA
Sfon	7	182.614	110754	TGCAGCAGATGAGAGACACATCATGCTTACTTCTCTTCGCAATCCGAAGATGTTCACCAGTGGGACCCTGGTACACCCAT
Sfon	7	185.026	40370	TGCAGCATGTAGAGTGGCGCAGAATTCTAAGGCACTGCATCTCAGTGCTAGAGGCGTCACTACAGACCCTGGTTCGATCC
Sfon	7	187.895	25525	TGCAGGCCAGCACTTTGTGCCTGCTCTGGTCGCTACGCAACCCAGACTCATCGCAGCTATAGATTTGTCTTGGTTTCTCC
Sfon	7	188.774	107165	TGCAGAGTGGAAAGAAGCCAACAAGTGCTCAGCATATGTGATAACTCGTCCAAGACTGTTGGAAAAGCATTCCAGCAATA
Sfon	7	192.314	127484	TGCAGGAATGGGTGTTGCCAGATAATTGAATGTTCCTTTCTCTACCATAAGCAGCCTACAAATGTCACTTTAGAGAATTT
Sfon	7	192.979	61647	TGCAGGGCTGTGGAGTAGTCAGGTGGGCGGCGGCCAGAGTGGGACGGGGCCGTGGACGGGGGTGGCGACTGCGTCTGGCC
Sfon	7	197.197	48933	TGCAGCCTATTCAGCAAATTATTCATTCGCCAGTTTCCATAGTGATTCTGGGACATCTCCTTTACAAGCAGCGGACTTAA
Sfon	7	197.197	110718	TGCAGGAGAGGGAGTGCAAAAAATCTGCTCCCAAGTTGAGGTAATGCAGTGAGTCGCCAGCCTCATCAATGACTTAGTGC
Sfon	7	197.197	131804	TGCAGGAATGTCCAACAGAGCTGTTGCTAGAGAATGTAATCTCTACCATAAGCCGCCTCCAACGTTGTTTTAGAAAATTT
Sfon	7	197.838	52099	TGCAGAATGACCAAATAGGCCTACAATTTACAGACTTGTAATTTGCCTAAAGCCCCGTCACGTTATCATATTATCATGTC
Sfon	7	199.849	87151	TGCAGAATGGTCTGAGACAAGCCAACGGAAAGCTGATGAAACTGTGGGTTTGCGTAACCGAAGAATTTCTGCACAAACTG
Sfon	7	201.437	58955	TGCAGGCACACGTGTTCACAAAACTGTGGAAATATGAGATCAGAGCATGACAATGTTCTATTTCACACTCAGGTTTGGTG
Sfon	7	202.153	37791	TGCAGTTTGCTTGTGACCTAGTAAGTAACACTGTTGTAATGGCATGTAAGCCTACACACTCTGGAACTCTACTTCGACTG
Sfon	7	204.477	38231	TGCAGCCAGGCCTGTAGAAAACACTGTGTTTAGACCAGAGAGATGAAAGGGAAATGACTAGTAAATTATTCATTACCCTC
Sfon	7	207.82	16032	TGCAGGGATGTTTCGCTCAGTTTCAGAAAATTTTAATCTGTTTGGTCCCTAATGAATACATTCCACATCTTTGTTGCCTT
Sfon	7	212.847	95754	TGCAGGGGGTGGTGCGTCCTCAACTGGTTCCTCCTCAACGGGAGGAGGGGGTGGGCCAGCCTTGCCATGGAAGGGTCTAG
Sfon	7	213.575	99999	TGCAGTGGGAGGGAGGAGCCAGACACCATTACATCTTGCTGATGAGACTCTTAACTTTGCGCCGCCATAGCCCTATGTGG
Sfon	7	216.198	98715	TGCAGAGATGGCTGTCCTTCTGGGAGGTTCTCCCATCTCCACAGAGGGACTATGTTGGTCACCTCCCTGACCAAGGCCCT
Sfon	7	220.508	58282	TGCAGGGAATTAGGTCACCTGTTAAAATGGATATTCACTAACATGCTTACCACACCAATCCCGTCGCGTGCACGAGCGTT
Sfon	7	220.508	102946	TGCAGCAGCCAGCCATACGGAGAAGGAACGCTAACAATACTAGTGCTTAGCTAAGCAGCTGTTCGCTCCCTGCGAGCCCA
Sfon	7	221.1	25423	TGCAGCTTACTGTATTTCAAAACACTTCCTACCACATTATAACAATAGTAATGGTCCCCCTCCACCCTACTTTGACTTCT
Sfon	7	221.1	54822	TGCAGTACCTATCCCCCCTAGTCAGAACCAGGTCTGTCAGCTACGGTATCATTTCCCACTGGTCTTGTTAGGTCTATCTG
Sfon	7	222.375	109183	TGCAGTAGAGCAGCGGTCTAAGGCACTGCATCTCAGTGCAAGAGGTGTCACTACAGTCCCTGGTTCGAATCTAGACTGTA
Sfon	7	222.377	42986	TGCAGGGTAGTACTGAGTGGGAGGCCAACTAGTGGTGACTATTTAACAGTCTGATGGCCTGGAGAATCTGATTTTCAGTC
Sfon	7	223.044	202553	TGCAGACCATGTTATCAAGCTAGAGAGTTCTTATCCGTAATTATCACGGCTGTCTACATCCCACCCCAAGACAGGCAAAA
Sfon	7	224.397	74518	TGCAGTCAGTGACCAAAAGCGCCCCCTTTGGCCTCAAGATGGCGTCGATAGAGTTGGCAGCTTCGCTTCTAGTCCTTAGG
Sfon	7	225.745	78325	TGCAGTGGGCCACAGGGATGAGTCTGTACAGGCTCACCTCTGTGTGGACACATCCTGGCAGCCATCAACCATTGTCCCGC
Sfon	7	226.531	47379	TGCAGTGTCAGCAGCACAGAGAAAGGATTAGTGACAGGAAGATACAAATAGAAATGTTAGCTAAGATGTTTAACTTATCA
Sfon	7	227.067	8905	TGCAGCAGGCACGCGTCTCTCTTCACGTTGGTCCGTTGGAAGAAGCCCAGTGAAACGAACAAAGACGCTAGCTATCTGTT
Sfon	7	227.659	102644	TGCAGGTCGAGGTTTCTTTCCCCCCTCGAAGAGACATAACCTCTTCACAATAGGGATTGCATTTGCATTACATAACTCCT
Sfon	7	227.659	125156	TGCAGATGGCCATAGAGCCTGTAGATACATGTGTCCTGTAGGCAGAGGGTTCCAGAGGGTTTCAGACCAGGCCACGCATC
Sfon	7	229.462	2320	TGCAGTGTTCACTATGAGGTTTACTCTGTAAAGCCCTAAAGGCTTTACAGACGCTCCCCAACCTGTGGCTTTCTAATTCA
Sfon	7	231.264	32723	TGCAGTGACACCTCTTGCACTGAGATGCGGTGCCACTGCCCTGCTCGGGAGCCCCACGGTTGATAATATTCAGAGCAAAC
Sfon	7	231.264	207670	TGCAGGAATGTCCACCAGAGATGTTGGCAGATAATTTAAAGTTAATTTCTCTACTATACACCGCCTCGCCTCCAACATCG
Sfon	7	232.183	57778	TGCAGTACATGCTGTATTCGTAATGTAGTGCGGTCACCAAAACCAACCACTATTGACCAATCAAACGATACCAAGTTTAC
Sfon	7	233.744	48582	TGCAGTAGTCCAAACAGAGGATGAAGGGTCCCAGAAGCAATTGGATCATCTCATACTGTAATACTGTGAAAGGTTAAACC
Sfon	7	235.007	83524	TGCAGCTGGGTCACTGTCCTCCCTGTCCTCCGAGCTCCCTTTACTCCTCCCTCCATGCTGCTCACTCTGCCAGCTGTGCC
Sfon	7	235.007	86028	TGCAGTAGGGAGAGTCAGCGGTTTTAAGTTCCTCGGCGTCTACGTCACTAAGGACTTGACATGGACAAACACCACCACCA
Sfon	7	236.411	81770	TGCAGATTTTTATGAATGACAGTATTGCTATTCACAGTTGGAGCTCTGCTAGATATAGAAAAGGCTGCCAACAGCTAGCT
Sfon	7	256.216	99852	TGCAGTCAACTTCATGACCTTTGATCACATGATTTTTGTAAAGTTCATGCAGTCAACGTGTAAACGCAAGTCTGAAAATC
Sfon	7	256.216	121268	TGCAGCTGCCCCTCTGCTGTTCGGTGGCATGGGTACAGTGCCCTCTAAAAGACAAGTTTCCCTTGTCATTGTGTAATGAA
Sfon	8	0	109726	TGCAGGGCAAACGAGTACTGGAATGAATTCTACACCATCCATGAGAATCGCTTCTTCAAAGACCGCCACTGGCTCTTCAC
Sfon	8	1.83	117512	TGCAGTTCAGCGTTGTAACCGAATTCATTGGACAAATGCTCACCTTCAATGGCCACTGTCAAGCTGGAAGAGCACAGTTT
Sfon	8	11.627	117693	TGCAGACTAAATGTACACCACGACAGTTCATCCTCTCCCTCTTCCATCTCTCTAAGAGTCTGAGCCAACCCGACCCAGTG
Sfon	8	25.353	24689	TGCAGTAAAAGGTTAACATCTTGCTGAAAGTTATTCTTGAAAATTGAGAATCTCCTGTATGGTGCAACGGTCTAAGGTAG
Sfon	8	25.353	54702	TGCAGTATAGCACTAACACTCATACTAACCCGCACTGTTGTCCTCCCACCCCTAGGCGGCGGAGTTACCTCTGAACCTGT
Sfon	8	28.029	122913	TGCAGGCCAGACCCAACCAGGGTAGGGCACACTAAGAGCCAATTTATGCTTGATCCGAAAACCGCCCTGTAGGTTTTTGC
Sfon	8	31.437	8082	TGCAGCAGATCTGTACTGAGAGGGAGGCACGCCAGGGCAGGCATGGCTTTTAGAGACATACTTCTACCGTCCTCTGGGAG
Sfon	8	31.437	106843	TGCAGGAAAGTCTATTGAAAACCCATCTATTTTCATTGTCCATTGTGTCCATTCTTGAACTGGAACTTAAGTTCACATCC
Sfon	8	35.74	51904	TGCAGGCTTCACAGAGCTAACAAAAGCAACATCCCACAAAATTAAGGTGGCAAAACAGGCTGCCTAAGTATGATTCCCAA
Sfon	8	37.26	51199	TGCAGCATAATCACAAAACTTTTAGTGGAGCAACCACTGTCCCTTCACACCGTTCATGTACCATATTGGGGTATGCGGTA
Sfon	8	38.732	111587	TGCAGACACTAGGCCCTCCGTGAAATGAGTTTGACACCCCTGGACTAGACTATCTCATTAGTGGCAAATCTGATGGCCGA
Sfon	8	38.732	207013	TGCAGTTCGACAGGTCATTCGTCGTCCCTAGGGTCTTAAGTTGGAATAACTCCTAGCCCACTGAGTGTTTTACAATGTTA
Sfon	8	40.776	34867	TGCAGCGTGCACGGGAAATACACTGGACCACTGCTACTCTAACCTCCGCGATGCATACAATGCCCTCCCCCGCCTTCCCT
Sfon	8	42.949	21562	TGCAGTTCGGCGACCTGACTTCAGTGAGCAACTGCTCTCCTTCGATGGCCACTGACATGCTGGAGAAGTGTGCCCTTCAC
Sfon	8	42.949	67173	TGCAGTTTGGCATGGTAACTGACATTCAAATGCCCACCTTCGAGGGCCACTGGCATGCTGGAGAAGTGTGCTCTTCACGG
Sfon	8	42.949	120047	TGCAGGTCCTTCTTCTCCCCCTCCAACGCATCCTCAAACTCTATGAATTTCTGTGAGAGAAAACAACCATACACAGTCAG
Sfon	8	44.143	31266	TGCAGGGCTGTTTACTGAGCAGGCCATCAGTGGTGGTCCCCAGTGGCAGGCCTAGTGCACCGCACAGCAGCAGCAAAAAG
Sfon	8	44.737	132526	TGCAGTGGCCATAAAGCATTTATTGCGATGCGGCCTCCGCATAATTTAGAGCATTCATACTTCTTGTGCTTCGCAGGAAC
Sfon	8	44.831	84369	TGCAGCCCCAGTACATTAGTGACCCATGGGCAGCTGGAGCGGCAGCAGTGAGGGGAGAGGAGAGCCACAGACTGAGCCAC
Sfon	8	45.411	101509	TGCAGACAGAGAGAGAGGAAGAGAGGGAGAGAGAGAGAGGAATGGTCCCAGCCTTCTCAAACAAGCCCATGGGGATACAG
Sfon	8	45.485	89907	TGCAGGAATGCACCCACTCGAGCATCCCATTGGTTCCCTCATGAACTAGCACAGCAGGCGGAAGACTGGGGTGACACCGT
Sfon	8	46.642	2189	TGCAGGCCTTAAAGCTCAAATCGTTTAAAAAAAATCAGTTTTGGAATACTGACTGTCCAAAACAGCAAGAGACAAGTGAC
Sfon	8	48.656	137610	TGCAGCTTGTTTGAGATCTTTCAGCTCCTTCTCTCTGTCTTGAATTCTCTGCTGGACTTCCTGTTCACTCATCCCCAGGA
Sfon	8	50.003	82668	TGCAGGGTAGGTTCCCTCGATTTCAATTCAAAGAAAATGTTTTCCACCCCCCGCTTTTTTCTTAGCGTGATCAGAGAACA
Sfon	8	50.106	18388	TGCAGGAGAAAGGTCAATTGGTTGTGGCCCATCTGTTGGTGTGCAGGGAAGAGGTTTATGAGAGAGCCCCTCCCTCTGCC
Sfon	8	51.297	67813	TGCAGGTCCAGGAACAAGCTTGTATAGTGTGTGCGTGTTTCGAGTTTGTAGAGTGCGTTGGTGCGCCAGTATATCACGTC
Sfon	8	54.976	26063	TGCAGTCCATCGTGGGCAAATTTTGTCATCAAACTTTGTCATCAAAGTCTGGAATTCTCTGGATTTATGGTGCTTTCAAG
Sfon	8	56.326	70909	TGCAGTTGTTATTCCTTAGAGATCAATTTTTAGCAGAGCAGTTGAAAAGGATAAGGAGCACTGGAGTGGTGTGCAAGCGA
Sfon	8	57.647	75598	TGCAGTGCAAAGCTCCAGGATTAGCATTGTGGTTAGGAGGTGCGAGCGAAGCTGGAGTGGTGGAAAGAGTTGGCGTGTCG
Sfon	8	59.167	113527	TGCAGGGGCCTTGTTCTGGCTCGGAGTCCACGGAGCCAGGGACAGCTGAAATTCCAGGATGCACTGGAAGGGAGTCAACC
Sfon	8	60.68	124771	TGCAGTTCACCGATCTAAATGGAGAGAAGGTGGCAGTTCAAAGGTCCATGCAGGCAACGCAGAAGGGCAAGAAGACTGAG
Sfon	8	62.179	34536	TGCAGTCATTCAAATCTCTAGAGACAGATGTCACACATGATTTCTGCTTGAAATCATGACTGGGTGGCTGTTGCCCAAGT
Sfon	8	62.179	51317	TGCAGTAGCCACTCTCCTCTCCTGGTTGGGCGTGCGAGTTCAAGTACTCCTAGTATTTGTGGTCTCATTGAAATAGAGTA
Sfon	8	65.662	112845	TGCAGACTTTCCAGTCACAACTTTAAGACCACCTTATTGGATTGATTTTCTCCGTTACTGTAGGTTAGTCAATGTTTGTG
Sfon	8	67.182	138789	TGCAGAGTCTCGCAAGCTCTGCCAGATTGGATGGGGAGCATCGTGGCATAGCTATTTTCAGGTAACCCAGAGATGTTCGA
Sfon	8	68.004	138753	TGCAGGTCTACCGACAACCACCGCATTGGCTTGCCTTCACTAATTAGATCTCGTCTTTTTGAATTGCAGATGATCTTATT
Sfon	8	71.276	125882	TGCAGACTGACTGCACGCTTGGAATAATTAATACATACACAGCCAGCGGGAGCACACAGAGCCCTGGTGCCTTACGGGTA
Sfon	8	73.554	2511	TGCAGAAATCATACACTGACCAGACGGTTAGACAAATGGTCATTGACCAGACAGACAAAGAGGTCTCCTGGATGGGCTGG
Sfon	8	74.277	1956	TGCAGATTGTCTGAGGGGGTGGCCAGTCAGGGATGGATTGATGGAGACAGGAAACAGGAAAGACAAGCTCAGCTGTCCCA
Sfon	8	74.277	85489	TGCAGAGAGACCTGACCTCAACTCCATCGAATACACCTTTAGGATGATTTAGAACACTGACAGCGAGCCAGGCCCAATCG
Sfon	8	74.277	101046	TGCAGACTACTGAGAACCTCTTCCATGGCCGTCCCCAGTTAGCCAGCTGGTCATGGTGTTGGCGTAGAAGGTACCCTTGT
Sfon	8	81.903	83834	TGCAGTGCAGAGCGAGTGAAAGGGTTGTTTGAGGTGGCACAGGATGTCTTCAAAATGAGACCTGAAACTTTCACGTTATT
Sfon	8	83.715	90315	TGCAGGGGTTGGGACACGGGCATCTTTCAGAAGCAGTCGCGCTTTTTGCACAAATCCCATTTCCACTTCTCTCGAGTTGG
Sfon	8	84.912	61844	TGCAGCCCTAGCAGGAACCAAACTACGCAAATCGGCCAAGGTGAGACATGGCCGTTTTCCAGGTTGCATTTATCGCAGTC
Sfon	8	86.714	99168	TGCAGGGAGAGAGTGGAAGGAGAAAGTAGGCGGACGTATTGGTCTAACGAGCCTGACAGCACCTTGGAGGCTAGATTGAC
Sfon	8	90.577	75313	TGCAGCCCCGTCGATGAGAATGGGGGCGTGCTAGGTCCTCTTTGATTGCATCATCTGTGAATCTGTTAACCTCTAACGCC
Sfon	8	100.121	42503	TGCAGTGCTAGCTAGCTTATGCTTGCAGATTCATTATGTGATTAGATTAGATGGATGACATGTCAGTTCATGCAGCAAGA
Sfon	8	100.121	125343	TGCAGTTCACTAAGTAGGATGTTTCTCCTTCCTCCTCTGAGGAGCCTCCACTGGTATCAATGAATGTCAAAATACATCTC
Sfon	8	101.342	39030	TGCAGTTCGCCATCGTATCCGACCTCAGTGGGCAAATGCTCACCTTGTAGGCTACTGGCACGCTGGAGATGTGTGCTCTT
Sfon	8	114.728	204019	TGCAGTACATTACGGATTACAAAGGTAGACCTAGCCATGAGTTTTCCAATGATGCCTCTCTAACAGTCGAACATAATGTA
Sfon	8	119.771	204007	TGCAGATTCTCTCAAGATCTGTCATTTTGGATGGAGAGCGTCGCTGCACAGCCATCTCCAGAGAAGTTCGATCAGGTTCA
Sfon	8	120.539	65699	TGCAGCTCACTCTGGACCGTGTAGAAGCCACTGGACTCACGGGTCACCAATGTTACCACATTGATCTCTGTGAGGGGTGA
Sfon	8	122.144	86487	TGCAGTGACCAGCAGGCTGGAAAACAACTGATCACACCTGGCCTTTGGACTACAGAAGCACCTCTGAGACAGTACTGTTG
Sfon	8	123.846	81954	TGCAGTTGTGTTGACTAAAAATGTCAAGTTAAGATAACTACAACGCGGGGCCTCCCGAGTGGCGCAGCGGTCTAAGGCAC
Sfon	8	125.518	18766	TGCAGACATAGGGAGGGCACTACTTTTGACTAGACTTGGCCTAGGCCTCTTGTGAAAAGTAGTGAACTATAAGGGTGTCA
Sfon	8	125.518	61982	TGCAGGCTGCCAGGGACAACCAGAGCAAGGCCCTGACTGAGAGGTGAGCATGGGAGGTGACGCGAGAGATGTGCCCCCTT
Sfon	8	127.906	107644	TGCAGTTAGGTCAAGATCCTGGTGAGACCGTTTCTGACATCTTGTACAGAAATGATTCGGTTGTGCAAACCCACAGCTTC
Sfon	8	130.344	108340	TGCAGTGAGCGAGAGAAGTGGAGTGATTTCAATGTTTTGATTTCAGTGGTGGCCTGTGTGTTTCTGACAGGGTAAGTGGA
Sfon	8	131.535	77703	TGCAGGAAGTGAAAGATGTAGCCCCGCCCCCTGACGACCAGTCCCAGCAGCAGGAAGAAGCACAACTGGTAACCACTGAC
Sfon	8	132.275	90137	TGCAGTTCGGCAAAGTGAAACCGAATTCAGTGGGACAATGCTCACCTTTGGTGGCCACTGACACGCTGGAGAAGGGTGCT
Sfon	8	134.815	129834	TGCAGCCACCTGGAAGGAGCGCTTCAGCTCACTGAGACAGCTCTCCAACGTAAGGTCTTCTTTAGATAGATACAGACAGT
Sfon	8	138.745	248	TGCAGTTCATTGTCCTTCTCCTGGCGCAGGGCAGCTAGCTGCTCCGAGTACTGACGTGACAACTCCTCTGTCTTAAACTG
Sfon	8	140.077	91578	TGCAGCGGTTTGGGCACCTTGGTGGAATTGGAAAAGTTGCTCACCTCCTTCTCTGTCCTCTGGAGAATGGTCGAAAACCA
Sfon	8	140.077	94509	TGCAGCCATAAAAAGTTAAGTTTCTGACTATATGTGGGGAGGAGCAGAACGGAGGCGTGATCTGATTTGCCGAAGGGAGG
Sfon	8	142.993	115961	TGCAGGAAAGGTGCGTGCAGTGATTTTTATGCGCTGCCTCTGATAGCACGCGTATAGTCCATTTGATAGCGGCTCTATAT
Sfon	8	144.97	8129	TGCAGGAGAGTGCTCCTGTCACCGCACTCTCTCCCTCTGCCACACACTGAGACAGGCAGCTCCTCCTATAACTGACGGCA
Sfon	8	145.126	102745	TGCAGCTAGTTTGGACGTCGAGGAAATGGGTTTTACTAGAGGGTGAGAACTTAACAGCCACATTCCATTCTATCATTAGT
Sfon	8	145.268	48376	TGCAGTCCTGCCATCTTCCTGTGAAGCCCAAGGACACAGATAGACAGTGGAGTGCTCAAACCTGAAGGAATCCATCCCAA
Sfon	8	145.574	20461	TGCAGGGCTGGGACGTGGAGATAGCGGATTTTCATGCCCATTTTCTCCCACAGGCCACAGCTCTGCGTGCCGCTGATATC
Sfon	8	151.816	201	TGCAGCATGGACACGTTCTGAGACTCGTTCATCCACCACTTTATGAAGTCATCATTGAGAGCATGCCAGTCTTGTTTTTC
Sfon	8	151.816	50247	TGCAGTGGCTACATGCTATATGTTTATGTTTTTAAACCTTGCTTAGAAAGCTTATAGACTACTGTCTTGTCTGTCTATGT
Sfon	8	157.323	106772	TGCAGAACCGACAATGTGGATGGGGGCGTGCTCACCACCCCCTCTTGTTTCCTGTAGTCCACGATCAGCTCCTTTGTCTT
Sfon	8	157.986	139575	TGCAGCAGGGAGGAGAGAGAAACAACGGGTGCTAGTCACAGTCACTCGCTGTCATTGTTTTTGATACTGAGCCTCAGCCG
Sfon	8	158.022	98503	TGCAGATAGCAATACTGGGTGATTTGAAAATGTCACGACTTCGACCGAGGCAGGCTCTCCTTCCCGTTCGGGTGGCGTTC
Sfon	8	158.048	91012	TGCAGCAGGCAGCTTAGTCCCCTATTGGCTGAGTCACATGAGTGAGAGAGGAGACAGAGCAGCATGCGCGCACGTCATGT
Sfon	8	158.08	82756	TGCAGGTGAAAAGGTTTCTGACGTGCTGATCTGTTCACTCTGTGTTCATCTATGCTGCTCACGTTTGGGCCCAGGCTCAG
Sfon	8	159.238	180130	TGCAGTCTCCTGCCCTGCTCAGATCACACAAGTTAGGCACTTGCCTATCCCACCAGGTTTAGAAACTTCTGCCTTACTAG
Sfon	8	160.776	201178	TGCAGTACCATGGTTTTTATAACCAAAACATATCAGAAGGATTTTTAAAACATGTCGCGTTGCGTCATCAGGGGCCAGGA
Sfon	8	161.957	13412	TGCAGCTGCTACAGCGTTAAAAGCTCACCACACATCAGTCCAGAGCAGTAGTCATGCTCGCTGCACGCTCCATGCCATTT
Sfon	8	162.812	38532	TGCAGGTGTCTGCTAGCTGTTTGAATCCCCATACAGCTTTTGAAAGTGAAGGGTCTGAGTGGTCTGTCTGCCCACACAGG
Sfon	8	162.994	204067	TGCAGTTAGATTAACAACCATTTTAGCTTTCTGACCATATAAGACATGTCTATGTCCCAAAAGTTTGCTGCTACTTACAA
Sfon	8	163.242	53594	TGCAGTCTAGAATGAATGGACCAAGTGTGGCACCGCTGTGGGGCCTATAGCAGTTGCAAACCAGATGTATCACATGCACT
Sfon	8	164.025	4458	TGCAGGGAGCTCAGTGACTATCACGCCTGCCACTGAGCTCACCAACATGGTGACCTTGGCTATATTAACATTCACAGTAT
Sfon	8	164.025	16145	TGCAGCGTGTCTCTGGCGAGGTGATTGGAGGTGGTTCCTACCATGATTGAGTGTCGGTTGGCAGAGAGTAGTCCCGTGCC
Sfon	8	164.025	44370	TGCAGCTTTGAATTTGGGGACAGTGTACCGTCTAGCCATACTCCCAAGTCATGTTCTGAGGTGACTACCTCAAGCTCTAA
Sfon	8	164.025	77660	TGCAGGACGTGACTCTGATGTACCTGACCGTCTTAACCACACTGGTGGTGATCCTGGTAGCCTCCTACCAGGTAGATCCT
Sfon	8	164.025	105617	TGCAGTACCTGGTTGGAATCCAGCCTGCCCCACATCAAGGCTATGATTGGGAGTCCCACAGTGCAGTACACAATTGGCCC
Sfon	8	164.025	106129	TGCAGGGACATAAGCATCGGTGCCTGGTTTGAAGCCTGCATTGACAACGTGTCACGCAGCCCAAAGGGACAGAACAGCAC
Sfon	8	164.025	132132	TGCAGTTTGGCGTCGTGATCGGTTTGTGGGCAAATGCTCATCTTCGATGGCCACTGGAACGCTGGAAAAGTGTGCGCTTC
Sfon	8	164.025	135771	TGCAGCGCTATTCCCCTTTGTTTGGTTTCTCCACCCTCAGACACGCACAATACTCGCCTCCCCGTCAGATAAGAACCTGC
Sfon	8	164.025	205269	TGCAGATCAATACAGCCCCATGTTGAAAGCTGTTGTGACGCCTGTTCTCATGGTCCACCTCTTAATTGCCTGGCTGTTAC
Sfon	8	165.499	102833	TGCAGTACATTAAGGACACCCGCTAGCTAGCTAGGCTGGAGAGCTAAGAGCAGCTAGCAGCATTATCCAATGTTTACCCA
Sfon	8	165.702	27957	TGCAGTATGTCCCTCGTCCAATCAGAACGGCTGCATCCTGAACCCACTTCCTGTCTCCGAGACCAAACAGGAACAGGAAG
Sfon	8	167.005	15422	TGCAGTTCTGCTTTTTGACACATGGCGACAGGAGTGCCTCATGATGTAAACAGTCTCTAGAGCAGCAGCTCCACGGTGAT
Sfon	8	167.005	135587	TGCAGCCACCTCCCCTACCTGAAAAGAAAATGGTGAATCGAGCCTTATCCGCCCCTGACAACATGCCTGGGAAACCCTTA
Sfon	8	167.596	38307	TGCAGGGTTAACTAAACAGGCCCTCACTAACCCTGACTAAGCAAGATAAGATTGCATGAGAGACAGAGATGGGGTTCAAA
Sfon	8	167.596	135625	TGCAGATGTGACAATAAAACGTCTCCAAGTCAAATATTGTGTCATATTTCCTTTCACTTGTTTAACCCCGATCTGAACTC
Sfon	8	168.188	15359	TGCAGGAAGAGCTTCACGATGCACATATTAATCCTGCTTTCTAGTGAGCAGGAATTCACAGCTGATCAACCCTCTGTGTG
Sfon	8	168.188	20779	TGCAGTACAGTTGACAACCACTGCTATAAATGCTAAGAAGCCAACCTCACTGAAGAATATCACTCACTAGCCTATCCTTC
Sfon	8	168.78	91854	TGCAGTCCAGAGCTGACTGTCTATCTTCAGGCGAGGATAGTGTTCTCCTTCATGTTGAAAGCCAAACGAATGAGGTCTGT
Sfon	8	170.288	87276	TGCAGGCCTTTCTTATCAGGCTTCTCACAGGGCAGTTTCGTGGTCCTCGCACCATCTGACTGGTGATTGCTCATATCATA
Sfon	8	171.771	54296	TGCAGCACAGATACAGTGACAGAATAATGAAGGACCAGTCAGAGTGAGAGTACACTTCTTCGCCCCCTGAGATCTCCTCC
Sfon	8	171.771	67696	TGCAGAGGTCTCCAGGCTGCTGTCGGTGTCTGAGGCCAGGGTCTGGTCGGTGGACATGGAGGAGATATCGTTGACGGAGG
Sfon	8	171.771	111862	TGCAGTCAGCATGCCAATTGGTCGCTCGCTCCCTCAACTTGAGACATCTGTGGTATTGTGTCGGGACAAAACAGCACATT
Sfon	8	173.297	73971	TGCAGAGATGGTTGTCTTTCTGGAAGGTTCTCCAGGGTGGAGATGCCACCCTGGAGCTCTGTCAGAGTGAGCATCAGGTT
Sfon	8	174.268	68755	TGCAGTTTGACTCAGTGTTCCCCTCAGCTAAAGTTACCATCTTACTTCCTGTGCAGTACCGCCTGGCACTTCACCACAGC
Sfon	8	175.87	52825	TGCAGAGGGAGACATCGGCATGGAAGGGAACGTACTTCACTAAAAACATCCACTGAGTCCAGGTGTTATAACAACTCATA
Sfon	8	179.039	107336	TGCAGCGTCGGACATGTGGTCCAGATACACACATGATAAATTAGAATAGAGATGGGTTACCTTCTCCTCTCGGTTCAGCC
Sfon	8	180.532	128481	TGCAGATACAGCAGGACAGTAGCAGTGGTGGTCAGTGATGATGAGGAAGGACTATTATTTTTTTTATGAGCATGGTCTTA
Sfon	8	181.921	103263	TGCAGTTCATGTATTTTCATCCTTACTATTATTGTTTGACTACAGGACTAATCCCAACAATTCAAGTAATCTTTGAAATG
Sfon	8	183.196	3383	TGCAGCTTTTTATTAGCAATGCTTATTTTGATAGCATTCAGCACACTTCGTTATAAGTGAAAGAGAAGGTCCTGTGCTGA
Sfon	8	185.164	55677	TGCAGTACCGTAGCAGGCATACAAGAAAGCTACGGAAAAATTGATACTGTGGAATTTCAAAACGTTTAAATCCACGAATA
Sfon	9	0	79920	TGCAGTGTATCTACTCCTCATGGACGGCACCAGATTTGTCAGTGCTGTGAGACGAGTACAGTTCATTTGCCATGCAACAA
Sfon	9	2.929	59551	TGCAGTGCAAACAAGGAAGAACACGACAAGAATCTGAACAAAGTGATACAGACCATCAAAGAGTCAGGACTAAAGCTGAA
Sfon	9	2.929	63545	TGCAGTGGACTTGTGATATTTGTTTGTGTTTCTTCTCTCCAGAGGGAGCGGGCGCTCCAACTTGTGTCAAGATCTGTTTC
Sfon	9	2.929	105858	TGCAGCCTCAGGGTGTGTGGTTTCCAGTTTACATAGTCAGATAAAGATGTGCCCGTCTCCAAAGCCTGACCAGAAGACCG
Sfon	9	4.726	32058	TGCAGGGAGCCACCATTGAAAAACATGAGGAGCTACTTCAGAGCCTTATGGAAGGCCACTGGTTCTATCCTGGTTTGGAG
Sfon	9	6.342	35596	TGCAGAAGGCCACACGGCGGCGGCCCGCCTACACCCAGAACCGCTACATGAACAACCGCAACACCCGCAGCCTGCCGCGC
Sfon	9	7.111	48814	TGCAGCGCCCAGCGGTACAGAGTCAGCCGCCACCCAACCGACCCCTCCCATGGTAGAAGAGGAGGAAGAGGAAGAGCAGG
Sfon	9	8.787	9844	TGCAGTGGCGCATTTATGGCTGATGAGCACCGATACGTTTTATCTATAGTTTCACTTCATATGTCAAGGATCAAAAAGGA
Sfon	9	10.476	105742	TGCAGGAGCTAGTGAGGCTCTGCTAGGCCCAATAGATTATCAGTTGGCAGAGAGAGTCAAAGTCAAATATCAATGGTTGA
Sfon	9	13.159	56295	TGCAGGGACCTTTGATGAGGAAATGCCCCCCTCCCAGTCCACAGAAACCCTGGACAATCCTGGGCCTATCTGCTACACAG
Sfon	9	13.159	126360	TGCAGGTCAGGCAAGCACACTCACACATCCAAAACAAGTACAACTCTCTGATTAGCTGCGAGTTTGATCGAGGAATGTGT
Sfon	9	13.159	129624	TGCAGCTATTTCTGTTCAGGCAATTCATAAGGCAGCTCCACTTGAAGGGTCCTTCTAGGTGGAGGTGACATTCGCAGTTG
Sfon	9	20.158	141906	TGCAGCCAGCTTGATTGACCTTTTAGGTGGGTGGTGTGCATGTATGAGTTCACTAATTCCTTATGTCCGTTCATACAGTT
Sfon	9	22.387	99211	TGCAGAGCTGTCTGACGAAATCAATTGACTAGTTATTCAAGGTAGATAACGCATACTTTCACGAACTGTCTCTGTTCCTC
Sfon	9	26.014	132730	TGCAGAGGATAAGTTCATTAGAGTCAACTACACCTCAGAAATTGCAGCCCAAATAAATGCTTCATGGGAGACTGTGTGAA
Sfon	9	30.027	105656	TGCAGTTCTTATCACCAACCCGTGCGCCTGGCACCTACTAGAATACCTCGTTCACGGGAACTTAAAAATGTTGTCTTGTC
Sfon	9	30.027	203947	TGCAGTTACTGCACTTTTACTGCTGTTTCAAAAGCACAATCTTTTCAATCTTCCACCCACACTGCCACACAGCCAGGCAG
Sfon	9	33.061	106549	TGCAGCTTATCTTGCAGCTAGCGCAGCCAGGAAGCGAGCACCAGTTAGCAAACACAATTCTACAATTCACAACCTCTCTT
Sfon	9	36.109	65529	TGCAGTAGAGCTTAGCGATGTATTTTCTGATCCAAGATGGTGTAGCAGTCGGACGTGTGTGTGTTTGCCTTCGTTTTATC
Sfon	9	42.043	94294	TGCAGTTTCACTGGCTGTTGACGAGGTGGGACGCTGCCGTAGGGAAGTTAATGCTGCTAACTTCACACTTGTTTTTAGAG
Sfon	9	50.149	47691	TGCAGATTTCCACTTAACTGAAATTCAGGAAAGTGTTTACTAATCTAAGTTCACGTGATGGAGAGCACCTAAGAAACTAA
Sfon	9	52.66	44507	TGCAGTGGCAAAGCTTCCGCATTGTGACCTATTTTCAAACCTTGAGAGCTGGAGAAAAAAAAGAGCAGAGGATTTTAGCA
Sfon	9	53.682	23537	TGCAGGTCAGTCAACTCACCTGGTCGACTGTAGATGGACGATATGACGTTTCAATATCTAGAGAGAAACCCTTCTGGTTT
Sfon	9	54.65	35876	TGCAGTCAAGACCCTGGTGAGGAGAACGAGCACGCAGATGAGCTTCCCTGATACAGTTTCTGACAGTTTGTGCAAACCCA
Sfon	9	57.097	203519	TGCAGTCAGACCAGTACTCCTGCATGGCTATTCCAGAAGGTGATGACGAGTATTCATCAACACCAACCTCGTCCTACCGA
Sfon	9	62.939	88342	TGCAGTAGAAACGTTTGCCTTTCTGTGGTTACATCAACAATCCAATCTCACCCTGAACGGTGTAGGTCTTGCCAGAGTTG
Sfon	9	64.256	6360	TGCAGTGGTGTGTGCATCCCACCTCATCCTCACTGGCACTAATTATGTAATCTGCTAGTGCTTGATGAAGTTCCTCTTCA
Sfon	9	71.165	9259	TGCAGACTGCAAGGACAGACACACAATGACATACTCTCTCTGTGTGGTTTATGTACATGCTTGTTTGTACAGTCTTTGAA
Sfon	9	75.672	20495	TGCAGTAATACATTCCCTACGTAGGCCCTACAACCCTTTAGTGACCCTAAAACTGAGGCCATTCGTTTCTGAACAGACAT
Sfon	9	76.655	76559	TGCAGACCTACCATGAGTTCAACTGGGGCTACGGACTGGGCTGGGGAGCCACTATCTTCATGCTGGGAGGAGGCATCCTC
Sfon	9	78.165	135471	TGCAGTAGAGGATGAGGGGAAGGTGGAGGAAGTGAACTGTAAATGGAGGAAGCCGCTCACGGATGTCCTGTCACATTTTT
Sfon	9	81.565	84777	TGCAGAAGTTTGGCCTGAGAGAGAAAGCAAGGAAATTAAAAGGAACCAATCAATCACTGAGTACAAAATCATAACTAAGA
Sfon	9	84.746	77196	TGCAGGTCGGGTTGGTGTGGTAATGCCATGTCATGTGTCCTGCTGGTCAGCCTCTTACTGATGATGTCACTGAGTGCTCC
Sfon	9	86.217	141335	TGCAGAGACACAGGGAGAGAGTTGTCCAGTGTCTACATCAGTATCCTCAACACATGACCACAGAGCTGCTGGTGTGTAAT
Sfon	9	88.158	77894	TGCAGTTCGTAACCGACTTCAATGGGCAAATGCTCACCTTTGATAGGTCACTGGCACGCTGGAGTGTGCACTTCACGGAT
Sfon	9	88.819	101225	TGCAGCAGCCAATAAGCGTCTGAAGGATGCCCTACAGAAGAGGAGTGAGGTGGCTGAGAAACGAAAGGACGTCCATTACA
Sfon	9	94.754	67063	TGCAGGTCACACCAGACCATCACTTTGTTCTAGATCATCACCCTTACCACAACAACATCATCATTGGAGCAGGATTCTCA
Sfon	9	99.705	110721	TGCAGGTTATCATTGAGGATCCACTTCAGTTTTATCGAGTTGAGGTTGAAATACTGGATATAAATGACAACTCTCCACGT
Sfon	9	104.366	23417	TGCAGTCAGGTCAAGACCCTGGTGAGGACGAACATGCAAATGAGCTTCCCTGAGAAAGTTTCTGAAGAAATTTGGTTGTG
Sfon	9	109.905	53737	TGCAGAGTCTGCATGCTACACTACATGGCCAAAAGTAGATGGACACCCCTTCAAATTTGTGGATTTAGCTATTTCAGCAG
Sfon	9	120.662	28366	TGCAGGGAGTCAGGATGGTTATATATAGAGGACAGGCTGATATATTGTGGAGAGAGCTGGGGCGAGATTGCTGTTACTGT
Sfon	9	132.543	33303	TGCAGAATTACCATGTCATTCTTGTTGAATCAGACCTGACTTTGTTCGCCCCAGATTAGAGACATCAGAGCAGGCAGCTC
Sfon	9	132.543	66238	TGCAGAGGGAGGCCTGATAGGCCCTGGAGCCTTTGGAGGATAAGGGTTAGGTTAAGGTTTAGACCAGGGATAATCAACTA
Sfon	9	139.29	128240	TGCAGCAGCAGCCCAGTTTCTTTACTTATTTAAAAGGGACAGAGAAGCTGTACAAAAACAGCTTAACCGCTTTGACTGAG
Sfon	9	140.595	5414	TGCAGCTCTGAGGAAGGAAGACCCTCACACTGTACTCTCCTCTGCTGGACAACCACATCCCTGAGAGAGACAAAGATTTT
Sfon	9	141.87	87180	TGCAGTTTGGCGTCGTAATCGATAGTTGGAAAATGCTTACCTTTGATGGCCACAGGCACGCTGAAGAAGTGTGCTCTTCA
Sfon	9	142.462	44757	TGCAGGAAAGAGAGAACAGACGTCATCTGTCAGTCAGACCAGTCCAGCCATCCTACCCTGACATCCACAGAAGCGCCAGG
Sfon	9	146.577	65642	TGCAGTTCTTTGCTGTATTCGTTGGCTTTAAACGTTTTTAAATCTCACATTATCAACTTTGGTGTGCTTTTGAGGTTTGT
Sfon	9	147.36	204842	TGCAGGTGTTTGTGGGTGTGGGTGAGTCTGTATGAGAGACAGAGAGAGGATGGTGGGAGCATGAAGATAGATGGAGGTGG
Sfon	9	148.27	92260	TGCAGAAGATTAAACTTCTGTCATTTCTTCTTCCTCATCTGTTTCACTGGTAGGGTTGGGTGGTATCTAGATGTTCATAT
Sfon	9	150.063	82369	TGCAGTGTCAGACAAGCACAAGGGTAAATGTTTTACAAACTGGATAGGGAGAGCTAGTGGTGTCACTCTACTGTCTGTTA
Sfon	9	150.949	199311	TGCAGTAGAACTAAGGTAAGCCTAGAGTGCACGCCCCCCTCTGCCACTGTGATGGGTTCCCTGATCAACACCGCTGAATT
Sfon	9	152.462	56654	TGCAGCAACCCCATACTTAAACCAGCTACCTGCATTACCCCCTGGACCGAAACTAACCCTGACAACCTGCACCTCCCTAC
Sfon	9	153.952	120017	TGCAGTCTGACCAGGCTGGACTGTAAGTGAGCAGTGAGGGAGCACAATGTCTGTCTCGCTCTTTTCTGTCTGTCAGTCTG
Sfon	9	154.759	108054	TGCAGGAAGTTGTTTGTGTGTGTGTGTTATTGTTTACCCACTCGGCATATTATTTTTGCTGCGTCTTGCCGCTCTCTGCC
Sfon	9	155.733	37606	TGCAGCAGGGGGAAGTCTGGGTGGTCCTTAGGGGTGTGCTTCAGCAGGTCCTACAATACACACAGAGAGACCATTAGATA
Sfon	9	156.325	19452	TGCAGAGCAGACTGTGCTTGTCTCCTCTCTTCTCCTCTGCTGATTCACTGGTCGTTACACAGCCTCCGTGTTGGTTTTGT
Sfon	9	156.325	197892	TGCAGGAGGCCAGAAGCTTGCTGTGGAGTCTTGTTTTGAGCACACACATTCCATGCGGTGACGAAGGCAGAGACGTCAGG
Sfon	9	160.109	49570	TGCAGTAAACAATTCTCTCGTCTGGCCAGGGAGGGAGAGCGGGGGGAATCAAAACTAGTGACTGCTAAGTGCAGAGTCAC
Sfon	9	162.163	114225	TGCAGTGCATAAAATGTGGTATGTAGTTGACTCCGAGAGAGACAATAGTTGAACAGTTTTGAACAAGTGAATTTCTTCAC
Sfon	9	163.662	28215	TGCAGCAGGCTATTCACTGGACCCTGCCCCTTCCACTCACATCGCCCACAAGGGTCACATGAGTCCAATCAACCAAGGCC
Sfon	9	163.662	92626	TGCAGGGCTTTGTTTGTGTGGGAGCCAGGGGGTCCCATCTTTATGTGCTCTTTGACCCAGATATGATCTAATGGATAGAG
Sfon	9	164.253	130703	TGCAGCCAAAAGAAGTTAGATTCAAGTGCCAGAGTGCCCTCTGGGCGTTCATATATTGAGTGTTGTTAGATTGTCCGTTT
Sfon	9	165.46	50330	TGCAGCTACAATGTTTCCTGAGGTTTGCCAATTTCTACTGACATTTCATTTGAGGCTACAGCACCCTGGTGCCCCCCCTA
Sfon	9	166.634	74325	TGCAGGAACTGGGTCAGGGCCAAGGCACAGGGCTGGGTCAGGGCCAATACGCAGACAGACAGTCCCCAGCAGGAAGCTAC
Sfon	9	169.666	88168	TGCAGTGAGGTGGTAACTTTCCTAATGAGAGGAAAGTTACTACGGCTATTGCAGGCGTTTCCCCTGGAAACCAGACATGT
Sfon	9	169.666	96006	TGCAGTACCAAGTGTTAGTCTTTCAGTAACATTTTCAAAGAAACAGATTGAGTTCTGATTTGATTAGGTTTTTTGGACAT
Sfon	9	170.856	100426	TGCAGCACTCCACCAATCAGGTCTTTATGGTAGAGGCAAAGATGAACAGAGCAAAGTACAGAGGGATCCTTGATGAAAAC
Sfon	9	171.448	55046	TGCAGCGCCTTAAGGTCGGATGCCGAGCAGTTGCCCCCCAAAAAAGAACACAGACACTGGACAGAGGACCTTTGCCTAGA
Sfon	9	171.448	115700	TGCAGATTCCCCTGGAGACTCTTCACTATCCCATTCGCCTCAGCACCGCTCCTATTACTCAAAGGACACTATGGAAGTGT
Sfon	9	172.294	1924	TGCAGTAGAGGGTTCCGTTAAATGTTCAAATCTAAATCTCAAGCACAGCTATGAAGAGTGTGGCATAACAAAGTTTCACC
Sfon	9	173.999	52352	TGCAGCTGCTTCCCATTCCATTATAAATTGGAGAGGCGCCCGACAGGATGTTAATTGGCATCTCATCATCTTCCCGAGCC
Sfon	9	174.001	48048	TGCAGTGCCGTTTTGCTGACTTGGCTCTACTGATCCAGAGCCTGGTTCAACTGGCTTTGAAGGCTTCAGCTTGCTCCTCA
Sfon	9	174.001	74101	TGCAGGTAAGTCATTTTTATACTCATGTCATATTTTACATGGGTCAATTCGATTTTTATTTAGAATCCTCATTTGCCAAC
Sfon	9	174.001	74133	TGCAGCATTGAAGGTCTTCAGGGAGGGGCAAAGGTTCACCTTCCAACAGGACAACAACCCAAACCACAAATCCAAGACAA
Sfon	9	174.001	83526	TGCAGGCTTTGTCTGTGGCATCTCACATGACCCTCCAGCATGACAATGCCACCAGCTATACTGCTCGTTCTGTGTGTGAT
Sfon	9	177.662	6016	TGCAGACAGACAAACAGACAGACAAACAGAGCCACCTGACCAATACACTGTTTTAGGGGGTTTCATCCTGAATATGTGTC
Sfon	9	177.662	97632	TGCAGTCTGTAGTTTCAGGTGGGCCAGGAGCACTTGATATTTATACCGCTCGTTTAGGTGTCTGTGACTGCACATCAGGT
Sfon	9	181.665	100209	TGCAGTCTGCATGTCAAGTGCACGCTCCCTCTGAGCCTTTATATTGTCCCCAGCACAAGGTCCACCTGTGTAATGACCAT
Sfon	9	184.476	20448	TGCAGTACATGGAGAGGAAACGGCAGGGAACGCCGTACCTCATGCCCAGGCAGAAGACGAACGCTGTGGAGGACAAACGC
Sfon	9	184.476	33699	TGCAGAGTAGCTGTGGAGCAGGCTTGTTTTTCACTCAGTGTTATGAAGGAACAGATTCATTTTAACACCATATCTACACC
Sfon	9	184.476	94391	TGCAGCAGTCAGAACAGCGCAGGAAGAGTGATCTCCTCCGCACGCTCACCACTAGCTCCCGAGACACCAGCACCTGTAAG
Sfon	9	185.067	49341	TGCAGTCTACGTTGTAGCGCAGGCTAAAAGTCGACTGTCCTTGAAAAAAGCGAATCCTTCCTGAGCCTCAGCAGAGAAAC
Sfon	9	185.067	54640	TGCAGAATGAGTGTATGTATCAGGTTAATTCGTTGTATCCGTGGTAACCTACCTTTTGTTGTCGTTTCAGCCAGGTGCAT
Sfon	9	185.067	59014	TGCAGCTCTTTCTTCTGGTCCATGCAGTACAGTGAGGGTCGGTCCAGGCTTCTCATGTGTCTAGGATTGAGTTAATTCAG
Sfon	9	185.067	109656	TGCAGTGATTCACAGGCACGTTATTCGGCTACTGCAAAGCCTCTTCTTTTCCTTCTTCCCTTCTCTCTATTCTTCCCTAG
Sfon	9	185.067	132812	TGCAGTTCTGCTGGTTCTCCCTTGTAGTTTGTTCATTGATTGATTGGCCAGAGTTCACTCACCTATATCAAGTCTTTAGA
Sfon	9	186.864	26819	TGCAGCCGTCAGGTAAGAGGAGGAGCCACACTCTCCCAAGTAGGACAGCAGCAGGCCCGAACCAGAACCCTCGCTCACCG
Sfon	9	186.864	27770	TGCAGAGAAATGTTTCCTCTGGCCGTTTTTTTTCTGTCTTCTCTCCACAGTGATTCTGCTGGTGACGTTTTAGAAGACTT
Sfon	9	189.274	20762	TGCAGCTGGAGCCGCGCGTAGGTGGAAGGGGAACTATCATATCTTCTCCTGCTCCTCCCCTTCAGCGTACGATGTCGCCA
Sfon	9	189.274	54192	TGCAGTTCAGAGCCAACCTGGATACTGAGGAGATCCTGAGGGAAATCGACGAGAATCAACAGCTTCATGCTATAGAGGAA
Sfon	9	189.274	121258	TGCAGCATCCGCCCTGCCATAGATGGCTACATCTCTTGCATAAGACCCTCTCTCAGCACATCTGACACATCCATGCATTA
Sfon	9	189.274	206784	TGCAGCTCTCTGCTAGGCCTGGTCTACATCTCTACACCCAGGAAACTGGACTACATCAGATCCCTGTTCTGCCTCGATGT
Sfon	9	189.832	120566	TGCAGCGCTTGGCACACGCTGGCTAACGAGAGGGGGTGAGGAGGGAGGGACGGTGGGAGAAGGGGTGGATGAAGGAGAGA
Sfon	9	190.457	74868	TGCAGGTGATGGGGACTAGATGGCCACTGTGCTCCAGTGATCAAAGAGCAAAAGTGTAAAACAAAAAGCTTAACAATATT
Sfon	9	190.457	204867	TGCAGATGCTGTTGTGTAGGGAGAGGGTTCTGTTCCATAGCAGATTTCATTCCAAAGTTGGAGTTCAGTTTGGCTTTAGA
Sfon	9	192.868	14521	TGCAGGAAAGGGCTATGGGCTGAATTCAATCCATATCGCAGATGTATAGCAGAAGATTTCCGTTGTAGTTCGATTGCATT
Sfon	9	192.868	93680	TGCAGCATTTACCATAAATGTGACCTCCGCGATCATCAGGAAAATGTACTTTAAAAGGTTCATTGTCACTGGTACAATGT
Sfon	9	192.869	46661	TGCAGTAAATGACGTGTAAATCCCAGTCCACCGACGCTGGGTCTCGATGGTTCTGCGTCCCGTTGTGACATACGGTAGGT
Sfon	9	195.533	51743	TGCAGACGCAGAAGATTGTCATACTGGTCGAAGAACAGGGGTATCCCCAGCACTGGGGTGCCATGGTAGATGGCCTCCTG
Sfon	9	200.419	123973	TGCAGAAAATAATGGGAGAAACTTGCCAAATACAGGTGCGCCAAGCTTGTAGTGTAACGGATGTGAAATGGCTAGCTAGT
Sfon	9	205.254	106501	TGCAGTCAGCATGCCAATTGCACTCAAAATCTGTGGCATTGTGTTGTGACAAACATTCTACAGCGGCCTTTTATTTTCCC
Sfon	9	206.492	36428	TGCAGTCTTCCCAGTGCTACATCGCTGGAAGGAAAGGACAGTTTTTCCATATCTTACATGTAACGGTCTCTGAGCTGTCT
Sfon	9	206.492	264342	TGCAGGAATTATGTAACTCTCCATCTCAAATGGTTAACTGCAACCAAAGAAGCTTCTCAGCTATGGACGCTCACTTTTTC
Sfon	9	230.11	100184	TGCAGTACTCTACTTATAATCTCGGTTAACCTAGAACTAAAATCTAGTGTCATTTGGTCAGATGCTCGAGTAATTTAACA
Sfon	10	0	42928	TGCAGGTCCAACATGGAGAAAATGGTGGCCACCTGGAGCGGCTCGAGGCAAGAGGCGATGAGTGGTAGCGGGTAGCAGTT
Sfon	10	7.664	88440	TGCAGCTGGAAAGGTAGCACATCTAGTACGACAACACTGACCGACGTGGACCAATCGCAGAGATGAACCTCTCCGACCAC
Sfon	10	7.772	63667	TGCAGATCCTCTCAAGCTCTGTCCGTTCGGATGGGGAGTGTTGATGCACAGCTATTTTCAGGATATTTGATCGGGTTCAA
Sfon	10	8.915	69681	TGCAGAAAGCTCTCACTCAGCGACTCTCCTCACTTTAAAGTCTGCTTCATCTCACTTTTAAAGCAAAGTCTTTAGAGCTA
Sfon	10	10.111	66654	TGCAGTTGGCTTACAGAACTAACAGGACGATACTGTTAAAGAAAAACCCTGGAATGGACGAATCCATGGACGAATCCTCA
Sfon	10	10.111	141658	TGCAGAGCACAAAACTTGAATGTTAAAATTCTGTGCATATTCCACCTCACGTTTACTGTGAACACTGAGGCAGTACCCAC
Sfon	10	10.125	93259	TGCAGACACAGACACACCAACTGACCATCATGCCCAGACCAGCCCTGTGGGGGGAAACTTGTCCACTACGCTGACAGACA
Sfon	10	10.509	92409	TGCAGAGTGACTGACCACTATAATGGAGGGATGAGACAGCAGTACTCTGTGAAGCCCTGCTCCGAGAGCAACGTGAAACA
Sfon	10	11.299	70569	TGCAGCATTGCAGGTCCCCAAGAACACAGTGGCCTCATTCTTAAATGGAAGAAGTTTGGACTCTTCCTGGAGCTGGCCAC
Sfon	10	11.299	138429	TGCAGAACGCCTACCACCTGATAAGGGAAGGGGACGAGTGGAAGACAGCCTTCAACACGGCCAGCGGACGCTACGAGTAT
Sfon	10	11.794	128241	TGCAGCATTTACCATGAATGCAGTCTCCGCTGATACGGGAACATTGTCTTTATATATCAATCACACTGTAACGCTGAACT
Sfon	10	12.493	134345	TGCAGAGGATAATAGAGTTGAATAGAGTTCAATTCAACTAGGGTTGAGACTGATTCCCGTGGAAAAGCTGACTTTGGGCA
Sfon	10	14.294	22061	TGCAGATATGGTTGGGACAATGCTGAGGGAAAAGGCCAATAAACTATACAGACATTGCCTTCATCAAACAACACTGTTTC
Sfon	10	16.318	70300	TGCAGGTTTCCCCAGCTGGGTCCCACCTTGACCTTGGCTTTCAGCTTAACATAGAGCTTCACAGCACTCTCCATCTCTCT
Sfon	10	17.997	101058	TGCAGTGCTGTGGAAAACATTGACATTTTCATCATTCACTGGGCGCAGCAATGACAACTTGAAAAGCTTTTTATTCATTT
Sfon	10	26.729	112586	TGCAGAGTAAATGTTACACTTCTTCAACCATTCCTGGACCTGCGACCAAAAACAAACTACACATGGACAATACCAAAATG
Sfon	10	34.425	102758	TGCAGAAGAAGCTTGGACACCAGGCCCTTAGGGAATCCCATGTTCCCAGTTCCAATGGCAGGGAAAGACAGGGATGCCAG
Sfon	10	37.178	125520	TGCAGTATGGCAGTTGGTGGCCTCTTTTCTCAAGCTGCCGATCTCAGGTACCCACTGCATTGTGGGTGCTACCATTGGCT
Sfon	10	37.772	76995	TGCAGAGATGGTTGTCCTTAACCTTCCATCTCCACAGAGGAACTCTGGAGCTCGGTCAGAGACCATCAGATTCTTGGTCA
Sfon	10	37.772	85603	TGCAGTTGATACCATTCCATTGACTCCATTCCAGACATTACTATGAGCCGTCCTCCCCTCAGAGGCCTCCGCTGACTGAC
Sfon	10	37.772	93216	TGCAGGTTAAGTGTAGTGGCGGTGGCTGGCTGTATGTGTGAATGTCTGTTCCCATGGCGCAGCGGGAGACAGGCGGCACC
Sfon	10	37.772	106796	TGCAGAACAAGGGACTACTGGCACCAGTGGAAGCAGTGAGGCTCAGGACAGTACTCTGTCTGTCTATGACAACCTGGACA
Sfon	10	38.364	29463	TGCAGAGGGAGAGGCTCCACAGTCTGAGCAGGGCAGACGGACTCCATACCTGCTTATCCTGAGGAATCACTCAAACACTA
Sfon	10	38.364	76958	TGCAGGCTTCCTACTCTGCCCACACTTCATTGTTGGAAGGCATGGACCTGTGGGCCTGGAGTCACTTCCTGCTTTGCACA
Sfon	10	38.364	84325	TGCAGTGTTCTCTTGGTTATTTTTTTACAAGGAATGAGTTGGTTGTCTGTTGTCCTCTTGGACACCGCTGTACCTGGAGG
Sfon	10	39.182	97560	TGCAGCCCCTGGGTCAGATCAGGTGGTAAGGTGGCGAGGTAACGGATGAAGGGTGGAGCCTGTAGGCCGCTGGGCTGGGA
Sfon	10	39.973	101631	TGCAGTCATCCCTGAGCTCTGCTCAACTCGACCTTGCCACCTGCTTAAATCAGGGCTTTCTGGTTGCTACCGATTTGCAT
Sfon	10	40.739	92012	TGCAGCAACAGCAGTTTGAGGGCGCGACCGCCTCGGGTGTGCTGGACCATGAGTGGGTTATTGGATGGGGGAGGGCTGAT
Sfon	10	41.641	49444	TGCAGATCCTCTCAAACTCTGTCAGGTTGGATGGGGAGCGTGCTGCGCAACTATTTTCAATCGGTTTCAAGTTCAGCCTC
Sfon	10	42.506	15816	TGCAGCAGTGAAATTGTCCACAAAGAAACAGCGGCCTTCATCATTCTTAAATTGAAGTTTGGAACCACCAAAACCCTTTA
Sfon	10	44.895	138590	TGCAGGCTGGGCAATGTTTCACACTGCCAGTGAAATTTGTTACAGGCAATGCCATCACATGGAATGCTGCAATCAACAGC
Sfon	10	45.66	77797	TGCAGGGAGGACTCACACACACAAATCAGAACAATCACAGCCGAACAGCCTCCCAACACAATTAAAAACATGTCCACCTG
Sfon	10	47.29	22745	TGCAGGACTGGACCCAGGTTGTACATGCTCCAGCCTCACCTGGTCTGGCATCTGACGTATACCTGAGGCCAGTCCTGGGA
Sfon	10	47.29	38114	TGCAGGACTATCTGTGTGTTTGTCTACCACCTGTTAGGTCTCTGTTGGCCTCCATTAGCTGCTAGTTAGATTGTTGGATG
Sfon	10	47.29	57015	TGCAGAATGTTCAGGGGAGGCAGGAAGCCTAGTGGTTAGAGCGTTGGGCCAGTAACCGAAAGGTTGCTCGATCGAATCCC
Sfon	10	47.29	103534	TGCAGCCAAGAAGGAGCGCCTGGTCTCCCCCCAGGACACCCTATCGTCGCCCATCAGCCCACTCACGCCCCGCAGCCCTG
Sfon	10	47.29	114400	TGCAGCTGATGAGGCCTTCCGCCTACTGAAGGGGCGTTTCACCTATGCTGCCCTTCATGGTGGAGGTGGACGCCTCAGAA
Sfon	10	49.733	90574	TGCAGTCCAGCGACTGGTGAGTGTGTTATACACAGACTATCACACACACACACAGACACACACACCAGAGTTTCCGTTAG
Sfon	10	50.16	18727	TGCAGCGCCATCTTTACAGTGGCCATATTTATTTAGAATTTTAGGAGCACATGAGAAATGCTCACATGATCATCTAATGT
Sfon	10	50.893	74071	TGCAGGAGATGCTTTAAGTCCTTCGCTGTCTTCGTTCTGAAAGACAGCAAGAAGGAGGTGGGACATCAGTTCATAAAGCC
Sfon	10	52.08	27920	TGCAGCAAGGAGACTATCTAGCTAGATAGTGTAGCTAGATAGTGAAAGGGGGATACCTAGTCAGTTGTACAACCAAATGC
Sfon	10	52.08	64514	TGCAGATGACACACAGCTGTACATTTTGATGAAACATAGTGAAGCCCCAAAAATGCCCTCACTGGAAGCCTGTGTTTCAA
Sfon	10	58.338	35197	TGCAGCTGGGAGGGACTGCTGCGCGAGGATTGTCGTGGAAATTTGGTTCAAATATAACGCTTTCAAGAACTTGTGAAATC
Sfon	10	58.338	130431	TGCAGTTTCACTGGCTGTTGAGAGGTGAGACGCTACCGTCCCACATACGCCAGTGAGGTTAAACTTAAGGAAAATGTAAG
Sfon	10	66.637	11269	TGCAGACCTCTGGGAATGGAACTGAGAAACCAGAGGATCTGTATACCTTACAATGCTATATGAACGGAGAATGTTCTTCT
Sfon	10	66.637	118670	TGCAGGAACTGGGAGACTAGTCAGCATAGAGGAAAAGATGAACGGGCAAAGTACAGAAGGATGAAAATCTGCTCCAAAGC
Sfon	10	70.615	2033	TGCAGGAACCCCTCTATACTTCTATTGGTCAATGTTTAATTTAGGACAGGCAGGTGATGGGGGCGCTCCAGTACAGTAGG
Sfon	10	71.533	110502	TGCAGAAGTTTGGTGTGGACATCTACTTGATTCAAGTGATATTCGGAGCGGTGGACATCCCTGCCAAAGTAGTGGTTACA
Sfon	10	71.818	84614	TGCAGTCAGATCAGCACCCTGGTGAGGTGTGCAGGTGAACTTCCCTGAGACGATTTCTGACAGTTTGTGCAGAAATTCTT
Sfon	10	72.123	56107	TGCAGTTGATGAACAGCATCCTCACATATGCATTATTTTTGTTCAGGTGGGTAAGGGCAGTGTGCAGTGCAATGGCTATT
Sfon	10	72.123	74014	TGCAGGTGACTGGACTCTGCTCTGCTCTGCCCACCACACCGCTCCTGCCTGTCTGCCTGCCTGCCTCCGTCAATGGTGCC
Sfon	10	72.319	47488	TGCAGAGATGGTTGTCTACAGTGGAGCTCTGGATCTCTGAATGACCATCGGGTTCTTGGTCACCTCCCTAACCAAGGCCT
Sfon	10	73.084	20935	TGCAGGGAGAAAGGAGAGGGGGTTAGCATGTCTCTGTGACTGGCTTCATCAACCTTCTCTCTGACTGGCTGTCCTTCATC
Sfon	10	74.188	78206	TGCAGAAATGTTGGCGAGAGCCTGGGACTTTACGTAGTACACATTGCCTTTATATCTGAAGCACTACGTGGCAGAAGCAT
Sfon	10	74.877	84499	TGCAGGAAACATTACATGAGGTGCAGTGCTCAATCACAGACAAACAAGGACAGACCGATAACAATAACCCAGTCGCCGTG
Sfon	10	76.295	23182	TGCAGCTTGGGGAGCAGTCGCTCCATCGCCCTCCTCTCGCCACTATTGGAAGTTCGTTGTGCGGCTCATCTCGCGGTCTC
Sfon	10	76.295	37952	TGCAGGAAGTCATCAAATGCTTCAGTGGAGACGTTGGTCAGCTGGTTGTTGTTGATGATGAGGTGCTGCAAGTTAGTCAA
Sfon	10	77.701	119056	TGCAGACATGCCAATCAAGCACCAGAGTCCCAGTGTCTCTGTGGTCACTGATAGGAGAGTCCAGTACTATTCTGCTACTG
Sfon	10	79.549	133267	TGCAGCCCTGTGCCTTCCTTTCTCATTGCTTTAACCCCGACGAGAGAAACTACAACATGGAAAATTGTGAATTACGCTGA
Sfon	10	80.493	118354	TGCAGGAGCTGATGGGTGGCTGTCTGGTTTAAGACACGTAGACTACGACTGTAACTGTACTCTTAATCTCACTGCACAGA
Sfon	10	83.923	88405	TGCAGCGGGCCTCTGGGGGCAAGGGAGCCAGGTACAAGGAGGACCTGGCACAGGAAAAGTAGTTAGAAAACAAGCTACAG
Sfon	10	87.323	84645	TGCAGCTGTTTTCTCCCTTCTTCTCACACCCCTGCTACAGAACTACTGCTGCTGCTCTGTGGAATAGGTGGAGTAAGTCT
Sfon	10	90.385	19079	TGCAGTAGAGATCTGTGTGGGCTCATAATTTAAGATCATGGTGAGAGCAGAAGAGATAGTGGTGGCATTTCAGACACTGT
Sfon	10	91.417	12715	TGCAGCAGTGGAGAGCAAAGTACAGGTCAAAATATCCTCCACTGGAATGATTGACAGGGTTAAAGTTAAGCACCTAAACT
Sfon	10	91.954	117728	TGCAGAGGTCTATGACAAATGATCTAGATGGCAGTTAGGCTGAATAATACAGCATCTACATAGCATGCTAGTCTCCTTCA
Sfon	10	92.095	22797	TGCAGTCTCAATGCTGCTGAGAAACAGAGGGAGACAGAGAGATAGCAAATGCAGCAAATGGTGACTAATGTTGACTTGGT
Sfon	10	92.095	130537	TGCAGGAGCCGTGCCGCATTCGGGTAGCGCCTCCATAATACGTAGATGACGGTCAGGACGAGTGACATGGTGAAGAAGAG
Sfon	10	93.159	122466	TGCAGGAATGCCCGCCAAGGCTGTTGATAGAGAAGTGAATGATCGTCTCTCTACCATAAACCGACTCCAAACATTATTTT
Sfon	10	93.283	137338	TGCAGAGATAGAGAAGATAAACGAAAATCAAACACCACGAAACAGTTCTGTCTGGTACAGACACAAAGACACACTCTTCC
Sfon	10	93.96	110158	TGCAGAATAGTCATTGAAGATAGATATGCGCTTGTCCTTGTGGAAACGTTCTCCCTTGGTTCTCCACAGCTGCATTAGCT
Sfon	10	95.325	109317	TGCAGCATTGAAGGTCCAAGAACAAAGTGACCTCCATCATTCTTAGAAATGGAAGAAGTTTGGAAGCATCAATCCTAGAG
Sfon	10	98.074	94821	TGCAGAGTGAAGCAAAAGCAGCCAACAAGTGGGAAGGTTCAACGTGGTTAGCATACATTTTCTTTGTCGCCAACAAAACA
Sfon	10	98.074	109611	TGCAGGTAGCCTAGTGGTTAGAGCGTTTGGCCAGTGACCGAAAGATGGCTAGATCATATCCCGAGCTGACAAGGTAAAAA
Sfon	10	98.666	126981	TGCAGCTTCTGGTCCTGGACAGAGTGTTGAGACAGGACAGCCCCTACTCCGAGGCAGAGTGTTGGGACAGGACAGCCCCC
Sfon	10	98.666	133683	TGCAGAGAAATGAGAAGATAGTACTTTCAAACTACACTGAATCATCATTTCAAAATGAGGACATCCCAACTTTTGAAACA
Sfon	10	100.048	73876	TGCAGACAAGGACAGTGAGGTGTAGATACATTCATGCCAACACAGCAGACCTTGTCATTAAATACACTCCCCCAGTAAAT
Sfon	10	102.443	140684	TGCAGGCGTCGGAGCCTATGTAGTATGATTCTACCTTATTCCTATATTGTTCTTTTGCTCGTTTGATGACTCTACAGAGG
Sfon	10	102.701	8076	TGCAGCTTCTATAAAATGAAAACATGTGTTTGAGAAAGAGTACGAATCTGAAGACTCAGGAGAAAAAGCCCACTAGGCAC
Sfon	10	104.202	50384	TGCAGTGCTGGTTGTATTGTGAGTGGAAGTAGGGAGAACATGCATTTTATGGCTTATAATGTGTAGGGTGCCGTCTTTCG
Sfon	10	109.664	98449	TGCAGGGGACACAACATGGGACAAATGGGATCGGATCTGTGGGCGTATCTACTACCATCTAAGCACAACTATCCTTGTGA
Sfon	10	109.664	115206	TGCAGAGAAGGGATTGCTCCATTCTGCCAATACAAGGGCTGTCTCATCTGTCAGGCCTGACCCAAAGTCAAGACCTTTCA
Sfon	10	113.888	140781	TGCAGGACTCCCAGTTCTTCCGAGTGCACCAGGTGTTACCTGTATCCAGATTCAGGGTGAAGGATTCAGACCTGTACCTG
Sfon	10	116.377	100334	TGCAGGTAGCTAAAGATAACCAACTAGGTTCAATTGAGCTAGCTAGCTAACATTAGGCTATAACTAGCAATGCAAATGGC
Sfon	10	116.377	114487	TGCAGGAGGGAGTCACTGTTTGTAGAGAATGACAGGGTTTTGTCCAGGGTCGTGCCAAGGTTCTTTGCACTCTGTGAGTG
Sfon	10	118.369	109236	TGCAGATATGAGCATAGCTAAGGAGACAAGACAGGAACACAAAAGCACCAAACAGGTGCAGAAAATGGCCTCTAAGGCTC
Sfon	10	119.349	79111	TGCAGGACCTCCGCCAGCCGAAAAAGCTAAGTAACATTAACCCTTCTAATTGCAGTCGCTGTACTCTTAATATGCAGGAG
Sfon	10	122.203	132885	TGCAGCCAAGGTCTACGAATAGTTGTGGCCCCAAAATGCAACACGAGGTTGTTGAAGAGGACAAAGGAACCTCTTAACAA
Sfon	10	125.668	53888	TGCAGATGTGGCCAGGGCAATAAATTGCAATTTAGCTGATCGTCCTTGCAGTGGCAGACCATGTGTAACAACACCTGCAC
Sfon	10	132.975	99120	TGCAGACCAGCTGCATTGTCTGTCATTTCATATTGACACCACTTGCCTTTGTTCAATCTGCTAAACCCAGAGACCCATGA
Sfon	10	136.365	2068	TGCAGTCTGCAAGACACTGGTGAGGATGAAGAGCACACAGATGAGCTTCCCTGGGATGTTTCTGACAGTGTGTGCAGAAA
Sfon	10	136.365	6718	TGCAGCCGAGACAGCTGCTTCCACTTCTACAGAGGAGAGAGGAAAATAAGCACTCAAAAGCAATTTAACATCTATCAATT
Sfon	10	136.365	56883	TGCAGCTGCATGAAAATAGGACCTGTTTTTATTGTATCTTTCTGACGGCGTTCTGGCATTGACGCGCTATGAAACAACTG
Sfon	10	136.959	55899	TGCAGGTGGTGGGATGGAGGGAGGAAGCGACAGTCCTTGTCAACAACAACAACAGAATGGTATCCGTCACCCCGTTGACA
Sfon	10	138.15	2281	TGCAGCAGGCAGCCACTCCAAAGTCTTATACAGCAGAGGCACTTTATACTTCAGGACCGCTTTACAGTAACACATGCAGG
Sfon	10	138.745	113985	TGCAGCCTTGTGTATGTTGACCTGTCGTCCAGAACACATGATGGTCTCATGCATGCCTCAGTGTTGCTTGCCTTGAAGCA
Sfon	10	140.143	95011	TGCAGTTAAAGTCTTGCTGAGGTTAGTGTTTCATTGAGTTTAGTACTATTTCATTCACATCCTGAGAGGGAGGGATAGTG
Sfon	10	142.344	69346	TGCAGGGAGAGTGGTGGTGGATTGGCCCCAGCCTACGTCCAGGGTGCAGCTGTAACATTTACTGAGATTCGCAAAATGTC
Sfon	10	142.936	7052	TGCAGTGCTCTCTATAAGGATATCTTCTGCTTTTGTTCTACACGAACTCTGATGCCCCTGATGATAGTGCTATGGTATAG
Sfon	10	142.936	102911	TGCAGTTCGGCGTAGTAACCGACTTCAGTGGGCAAATAGTCACCTTTGATTGCTACTGGCATGCTGGGGCTCTTCACTGT
Sfon	10	142.936	134551	TGCAGTTACAGAACCACCCACCTAACTCGGACCAAGCAGCGTGGCTACGGGCAGCAGCAGCAGCCTACTACACAGGACTC
Sfon	10	142.936	138299	TGCAGGAGACAGAGCCACAGCTTTTAAGTTCCTCTGCGTCCACATCACCGAGGACATTTTAATTGACCATCAACACCACA
Sfon	10	144.03	57536	TGCAGGCCAGCTCCCGACGGATGTCCTCGCTGGTCGATCAGGGCCCTGATGTTCCATCCTGCGCTGGCAGCCAGGGTTCT
Sfon	10	148.633	103281	TGCAGTAGAGGAATGGATTGAGAAACGCGGTGATATACTGTAACACAAATGGCCCAGCTGCCTAGAAGACCAGCATCCCG
Sfon	10	153.04	30070	TGCAGCACTTAGCATTGTTAGCCATTATACCAGGGCACTGTAACTACAAGGAAATAACCAGTGTAATATGAAAAACACAA
Sfon	10	156.217	107649	TGCAGGGAGCTGCCTTGGGCCACTTCTTTACTTAGTACACCAATGACCTTGAAGCTCAAGCTACTATATTTGCAGATGAT
Sfon	10	157.863	93342	TGCAGAGAGCTGCGTTTCAGCTGGAGGAGACACTGTGGAGTGAAGTGAACAAGCTGTGTGATGCTGAGCTGAAGAGGATT
Sfon	10	162.847	127244	TGCAGCATCAAGACAGTTGCTCTATCAGAAGGAGTTAAAAGTTCAGTTAGCCATTGTTATGTAAATAGTAGCTGAAAAGT
Sfon	10	169.214	133180	TGCAGAACCAGCTTGCTAATGTTAGCTATCCAGCTTACGTTACGTGTTTTTTCATTTAAACGCTGTATAACGCTACCTAC
Sfon	10	170.417	134049	TGCAGTGCATCTCCTCCTCATGGACTGCACCAGATTTGCCAGTTCTTGCTATGAGGTGAGATATTGAAAAATCTTCCACC
Sfon	10	171.048	36089	TGCAGTTGTTCGGCAGATGTCCAGTTTGCAAACGAAAATGAAGCATAGAGAAGATCTGCAAGGCGGCCCTCATCAGCATG
Sfon	10	180.756	71596	TGCAGGATTGGCACATTGGTCTGCACACCCAGTAGCTCACTTGGCTCTTTTGGAGTAGGGCCGTTTAAATTATGTTTAGT
Sfon	10	180.756	133144	TGCAGTCAGAGTGTACACTTAAAAGATACACCCTATCCCCTCAGCCCTCAAATTAAGTGGACACTTCTGATGACGTATCA
Sfon	10	182.948	113071	TGCAGCACACTTGGTGGCAGTGCTCCCAGAGGAGGCTGGGAGCTGTAGTCTATTTAGACGGTTGGTTATTGTGTATGTGT
Sfon	10	188.786	44633	TGCAGGGCTCTGGTCCCCTGGTACAGACAACTGCCACTGGCTCACTGTGATACTGGGTGGAGACCAGGCAAAGGCTTAGC
Sfon	10	188.786	99970	TGCAGAAGTCTTGTTTAGTTTCAGCGTGCTTAGTTGTAAAGTGTTTAATTCGACCATCAGTGTACCGCTCGCTCTAGGTC
Sfon	10	193.083	72629	TGCAGGTCCACCATGGACAGGCTTTTGCTGCCGTTGGCAATGCCCAGCTCGGGTTCATTGGACTCGGAGTAGCTAGAGCT
Sfon	10	194.274	141533	TGCAGTGTTAAGCCTAACATTAAGCTAATGAATTATGGGCTAACATGCATAACGCTACATCTCGAGCCTTTCTCTGTCTT
Sfon	10	207.007	125138	TGCAGCGATGCATGTCCACCTCCTCCACACATCAGGTAATACGCACACACAGCCCTACCACCTGCCAACCACACTTCACA
Sfon	10	209.764	19690	TGCAGGGACTCGCTTCCATTCAGCCAAAAGAGCATTAGCGGCACTGATGTTAGGCGATTAGGCCTTGCTCGCAGACGGGG
Sfon	10	216.919	112232	TGCAGCAAGCCCGTGCACTGGACACACTGGTTCCCGCTCCTGCACAAGAGCGTGATGTTTAGTTAAAACCGTGACTGCCT
Sfon	10	220.661	21434	TGCAGTTCGGCGCATAATCTACTTCAGCGGGCAAATGCTCACCTTCGATGGCCACTGGCACGTTGTGAGAAGTGTGCTCT
Sfon	10	220.661	90544	TGCAGTTTGACTGGAAACTCAATACTTTCTGGCTTACTCTCAATCTCCTTACGAGAGGCTGCGCGGGTAACCACACAAAC
Sfon	10	220.661	140426	TGCAGACTTCCGTGACCTGACCAGCTGGGTGACGGAGATGAAGGCCCTGATCAATGCTGACGAGCTGGCCAATGACGTGG
Sfon	10	224.448	119674	TGCAGCTATGAGTGCGACTGCGGGGACACAGGCTTCATGGGAGACCACTGTGAGGAGGACATCCCTGAGTGTGTGTCTGA
Sfon	11	0	67228	TGCAGCCCGAGTTATGTTTTGGTATGTTTAGAGAGAAGCCCGTTTTATGTTTTGTAATAGTGTTGAATAAAAAACTGTGT
Sfon	11	5.059	80645	TGCAGCTATTCTGTGTGCAATAGAAAACACAGTTGAACTCTTCATAGACAGAAACTGGTTTTAAAAGCTATGATATCGGG
Sfon	11	25.442	274215	TGCAGACTTCCTGGTTCCATTCCAGGCAGTTTCACTACCGACCGTGATTGGGTCGGTGCACAATTGGCCCAACGTCGTCC
Sfon	11	37.025	132779	TGCAGAAAGCAGACAAAATGTGCCAACTTGGTCGCACCCTGATGCATTTTGCACCATAAACTGATTGCTACTGCCAACAA
Sfon	11	38.303	113566	TGCAGCCTTTTTCTGGGTTGCTTAGCATGTGGGCTAACGGTTCGATAGCGGCGACACACTCCAGCTCATGTTAGTCAGCT
Sfon	11	43.437	46986	TGCAGCATTGAATGACACCCCTTCAAATGAGTGGATTCAGCTATTTCAGCCACACCCCTTGCTGACAGGTGTATAAAATC
Sfon	11	48.587	116251	TGCAGCACCTGACTGTTCCCTCTTACTATGACTGACATGGATCTCACCTAGCCATCGGAAGACGAACAGGAAGTTGCTCT
Sfon	11	52.047	110191	TGCAGCTCTTTGTTTAAGTGTTGCTGTCGTTTAATGTCGCTGTGGTCGCTGTGTATAGTATTGAGTCATCCTCATGCATA
Sfon	11	53.011	108692	TGCAGCAGTCGCGTTCGGATCTGTACGTGCCCTTTCCCAAGAAGTCAGTTAAAATTATCCAGACCCGAGACCTGCGACAA
Sfon	11	55.826	134023	TGCAGTTGGGTGTCGTAACCGACTTCAATGGGCAAATTCTCACCTTTTGATAGGCCACTGGCACGCTGGAGAAATGTTCT
Sfon	11	57.261	35530	TGCAGATTTTCTCAAGCTCTGTCAGGTTGGATGGAGTGCGTTGCTGCACAGCTAGGTCTCTCCAGAGATCGTGTTCAAGT
Sfon	11	57.261	54122	TGCAGCTGGTCAAAATGACTGCTGCTGGAGACAGAACCTGAACGGCTACAGGAATCAAGTTTCTACTCGGCGAGAGAAAC
Sfon	11	57.261	56763	TGCAGCCTATGATGCATATGAATGTTCACGTGACAAGGAAAACCTCTGGGCTCTAACCATAGTCCATATTGTTGCTGTGT
Sfon	11	57.261	67423	TGCAGTTTATCATGAGGTATTCTCAGGCCAGCAAAACTCCAGACTTCCTTAACAATAGATATCGTGCACCAGCTGTTTTA
Sfon	11	57.261	208988	TGCAGGTCTGGGCTACACAGGTCGGCCTGATGGGAGTTTCTCTACAAACAACAGATTACGGCTCATCTAGACAACTGAGC
Sfon	11	57.502	139061	TGCAGAGAAGAATAGAAGAACAGACGCCTCACAAGTCCTCAATTGGCAGCTTCATGAAATTGTACCCGCAAAACACCAGT
Sfon	11	61.015	58397	TGCAGCCGAGGACAGCGGGGAGGAGCAGAGTCCTCCCCCCTCTTCAGTCCCACAACCGTCCAAGGAGAAGGTGACTGATG
Sfon	11	64.878	115164	TGCAGGTGCAGAATCGTTTGACCTCCGTAACCCCATTTATATTTTCCTCTGCCTAGTTCCCCACTCCACCTTACTGTATG
Sfon	11	67.455	15994	TGCAGCTGGAAATTACATAAGTCTAAGACAAGAATACCGTCAACCGCCGAAACATCTATTCTACAAAACATCCATGTGTA
Sfon	11	67.455	46975	TGCAGTTTGAGAGGTTCATTGTCGTTAAATCAGATCAAAGCTGAGCACAAGGGTCGTTTTGCGCCTTTGAAGACGATGAC
Sfon	11	67.455	84304	TGCAGGGATGGTTGTCCTTCTGGAAGGTTCATCCCATCTCCACAGAGGAACTCTGGAACTCTGTCAGGTCACCTCCCTGA
Sfon	11	68.047	62699	TGCAGACGTCATCACCAGACCATAGCGGTCTACTAACGGTCAATGTGGTTCTGCTGCGGTTCAATGTTGCTGGCGTCTTT
Sfon	11	68.047	74886	TGCAGCAATGAGGTTTGTGCAGTAAGCTACAATATAAGCCCGATACATTATCATCGCATGTTTGCTTGAATTGCCCTGCC
Sfon	11	68.047	83917	TGCAGGCAGGGAAGGAAATCTAGGTTTACCTCTGAGCGCTGCGACAAAGTGCTGGAATGCTGACAGAGCTCAAACAGTGT
Sfon	11	68.047	95257	TGCAGATTTCATAAGCTAAATGATGACATTTAATTCGTGTGTTTATGTTCCCCGTGTGCTGCTCATCATCATCAACCAAC
Sfon	11	68.047	101199	TGCAGCAATGATTGTTGTTTGTCATTGTGTATCCGTGAACTGACCCTGTTTCTGTCTTGCTCTTTGTCTGTTTCTAATTA
Sfon	11	68.37	77539	TGCAGGTGAAGCCCAGGTTGACCGCAGCAGGGGTCATCCTCTGGTTGGGTCTCTGGTTGCTGATAGGGGTCCTGACAGGT
Sfon	11	68.637	112488	TGCAGCTGAAGACCCAGAAGTGAGAGGTAGAGGCGAGGACGGAGGAAGAGGTCTGGAAGAAGAAAAGGAGTCAGAGCAGG
Sfon	11	69.815	65098	TGCAGGCAGCTGATATACAGTGAGCTCCAAAAGTATCAGGACAGTGACACATGTTGTTGTTGTTTTGGCTCTGTACACCT
Sfon	11	70.423	83627	TGCAGAGTGACAGGGGAGACAGCGAGTGAGGAAAGTCAAAGGGAGGAGAAATGTATTTAAGAGGAAAGTGTCAGGCTACA
Sfon	11	70.423	93011	TGCAGTCCCTGGTTTGAATTCAGACTGCATCACACTACGGCACTTATATACCAAGTCCTAGACTGTTTTCTAATGAGAAT
Sfon	11	71.168	106388	TGCAGGCACTGTAAGTAAGACAAACATACCCTAACACACAGCGGTAGATACAAGTAGGTAAGTAAGTTTATAGTTGAAGG
Sfon	11	71.611	113963	TGCAGTCAGCATGCCAATTGCATGCTCCCTAAAAATGTAGACATCTTTAAGCATTATGTTGTGACAACTTCACATTTTAA
Sfon	11	72.205	94178	TGCAGTTTGGTGCCGTAACCGACTTCTGTGGGCAAATGATCACCTTCGATGGCCACTGTGCTCTTCACAGATGAATCCCG
Sfon	11	74.005	105387	TGCAGGTGACAAAGATGAGGACGACTCCATATCACCCCTCAACTAATGGGCTAATGGAGCGTTTCAATAAGACGCTCCTT
Sfon	11	75.496	55525	TGCAGCAAATTAGGGTTAAGTGCCTTGCTCAAAAGGCAGATCGACAAATGTTTCACCTTGTCAGGTATTCGAACCAGCAA
Sfon	11	76.993	52366	TGCAGATGCATGTGTTTAGTGTCTGTCTGTGTCTTTTCTATTTTACCAAAGGGTAAGAGGCAAACGTGGTACAACAGTAC
Sfon	11	76.993	125514	TGCAGAGGTAACTGTTGCAATTCTTCAGCGCTTCCTGGACCTGTGACCAAAAACAAACTATGGCATTGCATCGCATTGCT
Sfon	11	79.005	32590	TGCAGAAGCTCTGATGCGTCTTATCTCTGCCTTCAGGTTTCATGAATAATAAACAGACACAGAATACTAGAGCTAGCTTA
Sfon	11	80.981	79239	TGCAGCGAGCTAGTTTAGCCTACTCAAACAACTGGCTCAAACAGCAAGGGCTGACTATGGCTATCCGTCACTGGAACTCT
Sfon	11	82.969	51258	TGCAGCAATGCTGAGAGCTGTTCACTCTGAAGCTGGGTTTATTTCTCTAAGCTGGCCACCAAGCAGTATGGTGTTATTTC
Sfon	11	83.563	3365	TGCAGCATTGTGAGTAAGACAATTAAACAGGTCAACATTCGCATCGGCTACAGAGAGCGTGATCAGTGTTACTTGCCTCG
Sfon	11	84.156	99405	TGCAGTGCGCTTCCACAGTCCAGTACGGCCTGTGCCTCTTCCCCGTACTCGCCCTGAGGTGCGTGTCCTCAGCCCAGTAC
Sfon	11	85.347	126295	TGCAGTGTTAGCTAGCTATAGCATATGCTTCAGTACTAGCTTCATTCTCTAATCATTTGATTGAGTGGACAACGTCAGTT
Sfon	11	86.359	83969	TGCAGTCATGGGAAGACGACGAGCATGCAGATGAGCTTCTCTGAGACAGTTTCTGACAGTTTGTGCAGAAATTCTATAGC
Sfon	11	87.576	207091	TGCAGCCTAAAATAGGGCGACATTTAAAGGATAGTGACCTGTGGAGCAGGCTCCCTTTGTGAGCAGTATCCATATTGACT
Sfon	11	96.247	38223	TGCAGAAAGAGCAACATTATACATTGTATTTATTTTGACGAAGAAAATGAAACATCTACAGAGTAAAGCTTTACCAAAAG
Sfon	11	96.247	100452	TGCAGCAGCTTAAACTCAAACAACAACATTGTTCCCAAACTATAGAAGTGCATTGACAATGTCTGCAACGACAAGGCCAC
Sfon	11	105.672	102402	TGCAGCAGTGGTGAAGCGTGTCTAGAGTGTCTAGAATGCCCTCTCCGCCATCCAACGCAGCTGCTGGGGACCTCCTCTCA
Sfon	11	108.111	11357	TGCAGGACATTTGATCAACCTTTGGACTATAAGATAAGAATAATTCTGATCTGCCCTGTCAGGTACTGAGGAATGGAGGT
Sfon	11	109.517	7991	TGCAGTGAGGTCTGGGGCAGCTGACTCTGGCACTGGGTAGGCTGGCCAGGACTGGAGGCGGTCATACTGGGCATAGGGAT
Sfon	11	109.517	68618	TGCAGGCACTGGTAGCCTCTCAAGGTAGAGTAGTCTGCTGTCCAGCCTGGCTGTGTCTGCTGGTTTGCCTGTGGCAGTGC
Sfon	11	112.548	98428	TGCAGGCCAGAGACAAGGTCTTCTTCATGCCCTGGACGCCGTACCGCACCGACACTCTGATTGAGTACAACTCCCTGGAG
Sfon	11	113.74	96239	TGCAGGACACATTGTCCTGCTCATCTTGGCCCACGTCCCCTGGGCTCCGATGGGAGAAGAGATGGGTGGACCTGCGCCTT
Sfon	11	116.159	57430	TGCAGGGGGCACAGCCTCTGTACTGGGACGATGAGGAGGAGGAGGATGTTGACGTGGCTGTGGATGGGTCCGAGGTCGCA
Sfon	11	119.627	191113	TGCAGTCAAGTCAAGACTCTGGTAAGGACAACAAGCACGCAAATGTGCTTCCCTGAGACGGTTTCTGAGTTTGTGTAGAA
Sfon	11	121.011	73407	TGCAGACACGGAGCTCACATTGGCTTAACTGGCTGCTTGCACAATTTGTAGCTATAGTACCTTAGCTGGCCAAATGATGC
Sfon	11	121.011	81689	TGCAGTTTGACCTTGCAGCGGGCAGACGCAGACCCAAACCAGAGAGTGATAGACGAGGTGAGGATGAACTCAATGATGGA
Sfon	11	121.011	194052	TGCAGTGGGGGGTGGCCAGTCCCATCCTGCGCTGTGACGACGCCTTCGAGAAGATGATCAACACACTGCTGGAGAGGTCA
Sfon	11	122.204	117464	TGCAGAAACTCATCATCTTAGTGCTGCTTGGAGAAGAAGTCTTTGCTCTTCTGGGTGTCGGGCTTGATGGTGTCACTTCC
Sfon	11	123.648	109852	TGCAGAAAGAGCTCAATGTGGTCGGTGCATCTCTCTCCGCCAGCCTCATTCATACACACACCTTTAGGAGAGGCCCCAGC
Sfon	11	125.122	36076	TGCAGTAGAGAGTCAGCAGTTTTAAGATCCTCTGCGTCCACATCACGAAGGACTTGACATGGATCAACAACATCCCCACA
Sfon	11	125.122	43856	TGCAGAGCCCTGGACGGTCGGCAACAGTGATCTGTCAGGTGAGTGACCTCGAGTGTTTGGAAGAGGGAGAGGAATGTTGT
Sfon	11	127.329	45062	TGCAGGGGAGCCGTTGTCTTTTTTAATATGCTGCTGCTTGCGTCCTTTAACAATCATTTGAACATATTGATGTGCGCTTG
Sfon	11	131.731	105583	TGCAGGCTGCATTTCATCAAACGCTCGCAGTGAAACAACCAATAATACCATGCGACTCTGGTTCCTTTCCTTTGTTTGGT
Sfon	11	132.511	115131	TGCAGGGAGGGGGGGCGTTCCCTAGGCAGCCATAGACTCGTTAGCTATAAAATGTTTCCGTAAGGAACAACAAAGTTTAA
Sfon	11	134.267	40080	TGCAGAAAATAGTAGAAGTGGCACTGTCAGAGGATGCCACCTTTCCAACAAGTCAGTTCGTCACATTTCTGCCCTGCTAG
Sfon	11	134.897	207897	TGCAGCCTGGAGGAAGTATAAACCCTCCTCCTAAATGCATTACAATCCATTTCACAGTGTGCACATTCTATTATGACAGA
Sfon	11	135.417	78187	TGCAGCAGGCGCTGGTGCTGGAGGTCTGGTTGGCATGGGGCCAGGGGGCGTGAGCAGGGACTGCTTTGTGTGCTTTGAGA
Sfon	11	136.938	26888	TGCAGTCTCTCATACCCATACTGTACATTGATGGAATGTTTGCATTGGAAGTTTTAATGCAGAAATCTTACTGACTTAAT
Sfon	11	138.372	21306	TGCAGTTGTTGAATTTACCAATTCCATAAACATTATACATACCGACTTACCCACTACACCTTAGCCCTGTAAAGTGGATA
Sfon	11	142.59	139273	TGCAGTCAAGTCAAGACCCTGGTGAGGACCCACCAGAAATCTAGAGTGTTCTTGCCTTCAGCAAGCACACTAATAAACAC
Sfon	11	146.394	35618	TGCAGGGCTGTGATCATTGTCCATTGATCTAACACAACAGGTTTGGAGCGTGCGCACTAAGCCACACTCCGCGGTAATCA
Sfon	11	146.394	80927	TGCAGTGCTCTGTTTGCAATGTTGATGCAGGACACATCTTTTGTTTTGCAACATCAAGACTCTATCGGGTTATTCACAAA
Sfon	11	147.426	46173	TGCAGTAGACCTAGGTTAGAAACTAGTCTGTCCTGTTGGTGCCGTGACCTGGATAGGTGTGTGAAGAAGTGAAATGTGGT
Sfon	11	153.909	51410	TGCAGATATTGCAGACCAAATAAATGCTTCACAGAGATCAAGTAACAGACACATCTCAACATCAACTGTTCAGAGGAGAC
Sfon	11	153.909	78760	TGCAGTTCGCTCTGACCACCCATTTTCAACATAATTTAGTTATCAATAGTGACTGGCAACTCAGCACTAATACTAGAACA
Sfon	11	153.909	98791	TGCAGGGACAGAATTGGTGAGCCCATGGCACACAGCGTTTGGGCGGAATATCACCTGTCGCGCATTGAGAGGCTGCATGC
Sfon	11	158.211	12968	TGCAGCATCTCCTCTCTCTGCCAGCAACAACCTCTCACATCCCGACCTACTCAGCCAGTTTCGTGCCTGCCACCCCCGCA
Sfon	11	160.344	51971	TGCAGCCTCTTGTTCAGACTGACATGAAATCTATTGTGCCCTTGGCTGGGTGAAGAAAGGGGTTGAAAAACATCACATTT
Sfon	11	162.461	119703	TGCAGCGACCACAACGGTTATGATGCCACATTATGAATACGCAAATGATTTTGGTATGACAATGTATGAGAGCGAAGGAC
Sfon	11	169.959	127834	TGCAGTCATGTGGGTGAAAAAGAGATGTTTGTTGATAAGAGATGTCGACGGAGAATGGCAAGAATCGTGCAAACGGACTA
Sfon	11	174.149	125953	TGCAGCATAAACGTGTAATTAACCTTTCTCCTACAGTTTAAGCACGTAAGTACCCACGCGGCTAAGGAGTTAGCCGAAAG
Sfon	11	180.042	21179	TGCAGAAGGGACTGGTACACTTCACAAAATAGATGGCTTCATGAGGTAGGAAAATGGCAAATTATGTGGATATATTGAAG
Sfon	11	180.042	133268	TGCAGCCTTTGTTGTCTGTGTCTGTGTGCATGTATCAGACACCACCAGTGGTTCAAAGAAGAGAATAGAGAAACCCTACT
Sfon	11	188.596	46615	TGCAGGCCTATAGCCTACCTTAGCCGACTTCTGCTCTAGCGCAACTTTGAAATAAAGTTTGTGCTGCGTAAAACCAGTCC
Sfon	11	193.071	68957	TGCAGGTATGGATAACCAGGAAGGTATTCTTACTTCTTACTGTTGGCTGTGTCTGGTGTCTGGTGAGTTTCCAGACTTCC
Sfon	11	196.34	8146	TGCAGAATTTCTGTAGTTCAATGCTTCCCATGGCGCCCCCTTCTGGCTATTTGGATCAAATTCATAGTGCGGTTTCAAAA
Sfon	11	198.306	21553	TGCAGAGGTCCCCCATGATCCAGCGCCAAGTTTCATTGTCAAGTCTGAGCAAGCAAAACCCTCCCCTTCACTGACCTCCA
Sfon	11	200.681	121367	TGCAGTGTTTTCCTTTAACACACATGAACACAAATACTTTGGTATTATTTAGAATAGCCTTATCTACAAAGAGCAATAGG
Sfon	11	212.651	31624	TGCAGAGAAGGGTCATTCATAGTTAGTAGGCCAGTTTGGACGCTACAGACGATTTTGTGACAAGACCGATTCTCAGGATG
Sfon	11	212.651	65804	TGCAGATGCAGGAAAGCCCACATGCAGGAACGCACCGAATCGCGGGTCACAATTGCACCCTTCTTGAATGAACATGGGCA
Sfon	12	0	42032	TGCAGGAGTTTACATGGTTTTGTGCATTTGCCAGATGATATAACTTTCAACGGCAGGACCAGCACTCTAAAACGTTAGTT
Sfon	12	2.627	75912	TGCAGTCAGATCCAGACCCTGGTGAGGACGACGAGCATGCAGATTCTTCAGTTGTGGAAGCCCACAGTTTCATCAACTGT
Sfon	12	4.833	28858	TGCAGCTAGGTCTCCATTGGACCCTGAAAATCAACACGAGGTGAAGACGACAAAGTAGCCTCTAACAATCAATGTTACGG
Sfon	12	5.979	104756	TGCAGTTACGACAAATCAGGCCAGTTTGCGAGGTTAAGGGAAGTGGTTCCCAGCTCCTGTACGTGTTAATAATTTCAGGT
Sfon	12	7.353	87410	TGCAGGGTCCATGGTCCATAGATTTCCTTCAGATAAGGCGCAGCATGAGAGCGAGGGAGAAAGAGAAGGAGGTGAATGGA
Sfon	12	8.761	55001	TGCAGGTGCACCGTCGGTCAGCTGAGAGACTGCGTAACCTGTGCTGCGCCAACCGAGGCACCTTCATCAAGGTGGGTCAA
Sfon	12	8.761	69411	TGCAGACCACACTACCTACCGAGAGAGTTGTAGCTGTTTACATACCACCACAGTCAGAGACTGGCACTAAGATAGCATTG
Sfon	12	8.761	78642	TGCAGCTAGACTTCAAGTGTGTGGACTCGCACCCTGTTTCGCCAGGGAGAGTGCCAAGACTAAGATCACACTAAATTGCT
Sfon	12	10.097	105349	TGCAGTTGTAACAAAGTGCTATACAGATACCCAGCCTAAAACCCCCAAAGAGCAAGCAATCCAGATGTAGAAGCATAGTG
Sfon	12	15.153	60768	TGCAGTCTCTGGTACACTTGACACGACATCAGCCATCTTCTCATTTGTTTCCACAGCTGGTTTATTATATCCGTTATTTG
Sfon	12	16.821	57747	TGCAGCCAATCCATACGTACGATGTCTGTGTGGGTCGATGTGTTAAACAATACATCTTCAGAAGCTAGTTTTAGAATCCG
Sfon	12	17.691	87605	TGCAGGAGGAGAGGAACAGTCTCTCTCATAAGCTCCAGGAAGCAAATCCAGCGGCTGCCACCAGTGTAGCGGAGATGAAA
Sfon	12	19.472	131330	TGCAGCATGTCGCAATACAGCAGTGCAACATTCTACAGGTAGGGAGGCCACAGCACAAGCATTAATAATTCTTTCGATTG
Sfon	12	21.633	8624	TGCAGCTAAGCTATTAAGCTAAGTGTGTTTAGGTGGAGGGAATAAATACAACCCTATCCATCTAACTATACTACACACAC
Sfon	12	21.689	18333	TGCAGAGCTACATTGTGAGTTGGCCTTTCATTAGTTGTTACTGGTTTGTGGTAGCCTGGGGGTCTAGATCTATTTGTGTT
Sfon	12	24.213	63924	TGCAGGTCTTGGGCTCGTTCTCAATTGTCTAAAGCATATGTCTGTTCCTCATAGCCTTTTTTCATCTCTAATGATTGGAA
Sfon	12	30.169	39444	TGCAGGACTAGTGTTGGGGGTACAGCCAGATCTCCCGTGGTACAAGTCACTATTGGACGTCCATCCATGTCTGAGGACAT
Sfon	12	30.189	72267	TGCAGCAAGGAGAGGATCGGACGAAGATGACAGTAGCTATCCATCCAGTTACCTTCCTCAAACATAGGCCTAGTGGATGC
Sfon	12	30.189	72276	TGCAGCCCAGTATAATGCCACACATATACTGACAGTGCAGAAGTCCACACAGACCGCGTGATGCATCGTGGTCATGTCTG
Sfon	12	31.218	26069	TGCAGCTATCGCCTGCATTGTGGGACGCTCTATTGTCAAGCAATCATCAGGGTGTTTTTGCCTGAACAAAGACTTGACTA
Sfon	12	33.185	5776	TGCAGCTCTTCAGCGATGGCCACTATGCCCTGGATGCGTTCCTCGTAGGCAGCGATGTCCGTAGCGATGGCGTCGTGCTT
Sfon	12	33.185	19484	TGCAGAGAGACAGAGGGTGAGTAGACGGACACACACAGTCAGTGCTAATTGCCGTATTTCCCCTTGGCCCTAACCCTAAG
Sfon	12	36.226	56889	TGCAGTAATGAGACTTCTGGCTGCACTGCTAACAGAGCTGTCTGAGTAGGACAGAGTGTGTGTGTGCGTGCGTGGTTTCA
Sfon	12	42.735	57273	TGCAGATATTCAGTAGGGAAGTGTGCAAAAACAAGTGTAAGATACTAAGGACTGGGATTCAACCCGATCGCGCTTTGTCG
Sfon	12	50.64	31499	TGCAGGGGAAACTGATGGCCTACAAAGTCCAGTGGAACCTGGGAGGAGAAGGACAGGTAGGATACAGCCTCATACAACTG
Sfon	12	50.701	111483	TGCAGTGCCAGGGAGGAAAAACGGCTTCGCGACAGGCATGCGTGCTTTACACCGCAGAAAACGTCTCGTCTCTAGCTCAA
Sfon	12	51.841	43073	TGCAGTCAAAGAAAAAGACGAAGTTTTAGATTTACTAACATCCAACTCTGCACAGGAGCTGGACGAGGGGCAGACAAGAA
Sfon	12	52.638	47490	TGCAGCATTAACTCCTCACATGCCCAGGACTCTACTGTGTACAAGAGACTGTACTGTGTCTCAGGAGTGAACTGTGCATC
Sfon	12	54.331	14636	TGCAGCCTGCCTACCGTTGACTAATGCATTTGAATGGTAAAAGGGAAGCGCACTTCAATTACCACCTGAGAAAGAAAAAA
Sfon	12	56.828	196794	TGCAGAGTCAGAGGCCGTGTCTATGACCACGTTTCTCCACTGACAACACAGAGTGGATTGCCGAGCTAGAGGCAGCTGTC
Sfon	12	57.979	23906	TGCAGGGGAGGGAGTCTGGGCTAGAGGGAAAGAAGGGAGAGGGTGGAGGGATCAGAATCCTGGTGTCTCTCTCTGTGTGC
Sfon	12	65.75	62015	TGCAGAAACGGAGCTACAGCGTGACTTTTTCCAGTATATTTGAATATCAGAAAGTTTCCCAAGGTGCTGTCTGCTGCTGC
Sfon	12	67.525	49782	TGCAGGTTCCCGTCATTCATTGCATGCAGGCTGTTGTAGGACTGGCTAGCGTTACTGGGGTACACAGCGTCCAGCTCCAG
Sfon	12	67.525	85075	TGCAGCTATTAATTGTTTGTAGACTGGGAGCTCCCTCACTCACTGTTGTTATATTGCGCTCCATCTGTTTCTCTCTCTCG
Sfon	12	70.223	59640	TGCAGTTGGGTATGACAGCGTGGTCTAGATCTTAAATGTACTATACCAATCACGCAGTTTATGACTTAACTCACCTGTCT
Sfon	12	71.164	296	TGCAGACCATACTATTTACCAACATATTTTTCATAGCACTCTATTTATCAATGCAAACCAATGCTGGCACTAAGACCACA
Sfon	12	74.177	78503	TGCAGGAATGTCCACCAGCGCATTTGCGAGAGAATTTAATGTTCATTTGTCTACCATGAAACCTCCTCCAACGGCATTTT
Sfon	12	77.986	29787	TGCAGCTGAGGTGAGTAAAACATTTAAACGTGTTAACCCTCGGGAGGCTGAAGAAATTCGGCTTGTCACCAAAAGCACTC
Sfon	12	79.288	51361	TGCAGGAATGTCCACCAGAGCTGTTACTAGAGAATGGAAGCCACCTCCAACGTCGTTTCAGAGGATTTAGCAGTACGTCC
Sfon	12	86.421	46174	TGCAGTGAGCTGCTGGCTCCAGTATGTAGAGTCAGGAAAACAGCATCTCTGGATGAAGGGGTGGAATGGTGCATGGTGTC
Sfon	12	88.612	41354	TGCAGGGTGTTTATGTAGGGAAGCGCGATACCTACAGTAGTCAGTTGTACAACTGAATGCATTCAAATGAAATGTGTCTT
Sfon	12	90.724	21696	TGCAGGGACTCCTGAACTCTTTTGGTTGACCTGGGAACATGAACTTTAACCTTCGACCCTCACCGTTTGGGCTGGTTGTA
Sfon	12	90.724	102720	TGCAGATGTTGGCTCAATACTAAATTACCTTTAAATACTGTATTGTCAACCAAAGATGGATTAGATTGAATCCCAGCCCT
Sfon	12	91.539	69090	TGCAGTAGAGTGGGAGCAAATGGATCAAGTGCCAAAGATAAAATGTGACAGGCAAGAGGAATACGCCTTGATGTGTGAAA
Sfon	12	92.31	49470	TGCAGTTTGAGAGGTGAGTTGAGCCTTTGTAACCTTGACTCAGTTTCATGCTGAATGTTTTGTTTCTTTCATCTTCTCCG
Sfon	12	95.551	53605	TGCAGGAAGAAAGTAGAAACTTGCATCCCAAAAACGTTTGCTGATGTCCCAATGCATTATTAAACGTACTCAGCAAAGTA
Sfon	12	95.551	109542	TGCAGGTTGTGGCCTCATCACACTACCAGGACCAATGAGGCCAGAAATGGGATTCAGGGCAGGGTAGGCTCTAATCCACC
Sfon	12	99.56	17121	TGCAGAACAAGCTGTTGAATGGATTTAAGGAATGAATGCATACAGTAGGCTATGTTTAGAATGCAAATAGACCACAGGTG
Sfon	12	100.715	74268	TGCAGTAAAGTCCTCTTGGTCACAGCACATGTTTGCAAAGCACACCACACTCTCTGCTGTAGTCTGCTATTCAGAACTGC
Sfon	12	101.851	88479	TGCAGTTCATGGGGACCAGCACTTTCTCAGAATACACCGTGGCCAATGAGATCGCCGTGGCCAAGATCCATCCCTCAGCC
Sfon	12	109.866	17277	TGCAGTAACAGTGTTTGTGTGAGAGTAAGACAGAGAGAGAGATTACTTAATTGCAGCTTGGTCATGGAAGAGCGCTGAGC
Sfon	12	109.866	23405	TGCAGACACTAGGCCCTCCGTGGAATGAGTTTGACACCCCTGTCTTAGACCATCAGACCAAGAGTTAGCAGGCAGAGTTG
Sfon	12	119.9	91025	TGCAGTACCAGGCAGCCTGGTATCAGTCTGGCACTGGTACCCTCCAGCCACACAGCAAATACGAAAAAAGTAAAACGATT
Sfon	12	120.817	15856	TGCAGGGCCAGGCACGACTCCAACACCATCATTAAGTTTGCAGATGACACCGACAGCAAAGAGACAGCCTATAGAGAGGA
Sfon	12	120.817	96078	TGCAGTAGAAAGACTTAAGTTCCTTATCATCTACATCACCGACTACTTGACATGGACCAACACCACCACCATTCTTGTCA
Sfon	12	131.306	101883	TGCAGCTCAGTTTCAGGGTCTTGCCAATCTTCTTATAGCCCAGGCCATCTTTGCCATGAGGTGCCATGTTGAACTCTCAG
Sfon	12	135.671	31168	TGCAGTTTATTTTTCAACTGCTGTCCATGGACAACAATGGCAACTGACAAATATCATGTATAGCCTACGCTATCTGGTGT
Sfon	12	135.927	44994	TGCAGCCCTGAGCTGCTATGCAGGACCATCTTGGCTCACTTGACGTAATCCCTTCTGCTCCTTGGGAAGGTCATAGGTTA
Sfon	12	137.861	18335	TGCAGCCTGATGAACGAAGGCTCTTAGCAACATTGGGGTCACATACACACAGTGGGATTAGCAAACACACACACACACAC
Sfon	12	139.07	52332	TGCAGATAATAGCTACTGAATATCCCAGCATCAAAGAACAATCTATGACCTTGTTCCCGTGTTGGAGACATTTGAATGGA
Sfon	12	142.402	60195	TGCAGACACAACAAAATAACAAAAGGCATTAGGGCACTTTAGCGTCCCTTATTATCTACAGCGTATTCTGATAAAGATGT
Sfon	12	145.8	88912	TGCAGGTGTGAACATCAGACACTGCTGTGTGGCCCTCCTAAACACAGCAGTGTTACTGCATTATAGAGTCCTATCGCATC
Sfon	12	147.018	17599	TGCAGTCAGGTGAGGACAAAGACGAGCTTCCCTGAGACGATTACTGACAGTTTTGCAAAAATCATTTGGTTGTACAAACC
Sfon	12	150.155	82464	TGCAGAGGATAGGTTCATAAAAATTACTCCACCTCAGATTGCAGCCAAAATAAAAGCAACAGACATCTCAACATCAACTG
Sfon	12	152.621	77388	TGCAGTGAGAAGCCCCGTGGCAGCCCAGCCCAGCTCAGAGAGAGATCCCGTCCAGATGTGTGATACAGATCAGACAGAAC
Sfon	12	153.249	62559	TGCAGTGGCATTACAGGAGAAAGACAGGGATATGTACACAACACCTCCACACAGCCTCTGCACTCATCCTCCCAGGAGAA
Sfon	12	158.409	120108	TGCAGGTCACTTAATTTAACACATTTTTTACGTAGTTATTACACATTGATTACACTATCACTCGTATTTCATATGTCACA
Sfon	12	160.032	12378	TGCAGTGATTGAAATGCGGAGTGCAAACAGGACAAGGTTTCCCGTGCCACAGCGAAATACCATCCATTAGAGAAGAATAC
Sfon	12	160.032	50501	TGCAGAAAAACTCTGAGCAAAACTGCTGACAGTTAAAAAGCAATGCTCTGAAATAGAATGCGCCGTTGAAATACTATAGA
Sfon	12	167.249	124990	TGCAGTCCTGATTGCTCCTCATTTGGCTCCTCATCACTCAGAAAGCCTATTTAATGAGTCTGTCATTAATGACCATGCCT
Sfon	12	171.611	77629	TGCAGGGAAGTAAAAATAAGATGAAAAAACCCCGACTTACAACCAAATAAATATTTCCCTCAAATGCAACTAATCTTCTG
Sfon	12	174.877	93076	TGCAGCTGTCGCTGGCATCAAAGAGACCGACAGTAAGGTCTATCTACTGGTCAAGGAGGAGAAACGCTACACAGATGCAG
Sfon	12	175.504	1175	TGCAGGGCTAAAGAAGGGGCGGTTCTGGATCACTCCCGACCCGTACCACAACGACGACAACATCCAGATTGGCCGTGAGG
Sfon	12	177.064	35120	TGCAGATAAACCCTATATAAAAACATAGTAAGTTAGCTAGTTAGCAACGAGTGACTGGGAGGCCATGTAGACAGCGTGTC
Sfon	12	178.641	69462	TGCAGAAAATGCTGATGAGACTACAGAGATACAGTCTACATGTGACATACAAACCAGGAAATGAGTTGCTACATTTGTTT
Sfon	12	178.641	94439	TGCAGAGACAGAGAAGACAGGGCTTGGTGCGTGTGTGTGTTGCGGTCGTAGGAATGGGGTCCGTAACGAGCGTCCTAGTT
Sfon	12	178.641	117082	TGCAGTGCTGTTAAAGACGGCAAGGGAAGGTGTTCGGCAAGCGTTAGCGAAAGACACTGTGTGCTAGCTAGATAGCTTGG
Sfon	12	178.641	138397	TGCAGACCATACATAGGAGGCTGTAGGTCCAGAGGTTTCCTGTCATGACACAGGGTCAGGAAAAACTCCTGGCCCTAAGT
Sfon	12	179.832	56396	TGCAGGAAGCTTCCGTGGCGTCAGTGGAGAGCAGGATCCAGTTCCTGAAGGGCCCCATCAACATCCTGCTGCCCAACCAG
Sfon	12	179.882	19920	TGCAGCAGCAATGTAGCGTGCTGGTTTGGTAACCGAAACCTTCTTCTCCTTGGTTGGGGATTGGACCTCTGAGCTGTCAC
Sfon	12	181.38	135456	TGCAGATGAAAGCAAGAGGGTTTAATCTTTCCTATTCCTTTACAACCACTTCTTTATTGCATTCAGGTCACAGTAATTAT
Sfon	12	182.9	50779	TGCAGCTGTTGCAGTACCTAACTGTTCTCTAGCTCTCATTTTGAAACGCACACTACGATAGGAATGCTGTGAAGCAGTCG
Sfon	12	182.9	88309	TGCAGGTTTGATTAATTGTTTCCAAAGCAGTTCACCGTTCACCTATAGCCCATTTTTCAGGCCCAAGTGTCTGTGTCCTT
Sfon	12	182.9	92193	TGCAGTCCAGAGTGACTGACCCAGTTGAGAATACATTTGGATGTAGATAGTGTGTTTAGCCTTAGTTAAACGCCCCACCG
Sfon	12	183.734	108215	TGCAGGTTAAGAAGTCAGATGTGGAGGTCCTTGACTGACGTGGTTACACACACATCTGTTATTATCTTTGCATAGTCACT
Sfon	12	184.867	117327	TGCAGGGCTAGAGCTCTCGACCTGCCTTGGTTATCGACGGTTCCAAGAGCGTCCGTCTGGACAACTTTGAGCTGGTGATG
Sfon	12	186.226	76809	TGCAGTTATGGAGATTACCTTCCATTATAATTCATTGGCTGATCCCTCCTGATGACCATATACTCAACAGGCGGCCCGCC
Sfon	12	187.108	64670	TGCAGGGTTTGTGTGTTTTCTGTTTGTCCGTTGCCAGTTTGTTTTGTTTCGTGAAACCTTTCAGCTTTTATTCCCCTGCC
Sfon	12	188.007	74790	TGCAGCCGCATGTGTGTGTTGGGAACCAGCGGAAATCGTAGAACAATCAAACCCAATTTGTGTGGTTGTGTATGTCGTCC
Sfon	12	188.634	52367	TGCAGGCCTCCCGAGTGGCACAGCGGCCTAAGGCACTGCATCTCAGTGCTTGAGGCATCACTACAGACCCTGGTTTGAGC
Sfon	12	189.238	31381	TGCAGCATCAATTCTGCATCAGGAATCATTAACTAGCCAAGGCGCTCTGAAAAAGAAAGAGGAAGCAGCCCAAGTCAACA
Sfon	12	189.824	71641	TGCAGGTAGCTAGGTACCACTACAGAGATGAATGAACGCTGCAACAACCAGAGTGAGTCTGTTTTCAGCAGCAGCAGCGA
Sfon	12	190.577	141515	TGCAGAGATGGTTGTCCTTCTGGAATTTTTCTCCCATTTCTGTCAGAGTGACCATTAAGTTAATGGTCACCTCCCTGAAC
Sfon	12	192.102	111655	TGCAGTTTGGCATTGTAACTGACATCAGTGGGAAAATGCTCACATTCGATGACCTGGAGAAGTGTGCTGTTCACGGATAA
Sfon	12	192.108	105537	TGCAGTACCCAATCGTCGGGACCAGGGACATCCTCACCATGCATGGACCTAGCATGACAAAAATAACCTAGTGATGTAGC
Sfon	12	192.81	46881	TGCAGATGATTCAAGAGGACATACAGTATCTCTTGACTATAATCGTCAGAGGAGAGTAGATGATGAATGGAAAGTGTCTG
Sfon	12	193.536	88404	TGCAGCTCGCGGCTCCACATCACGGAGAGAGGAGCAGAGCTGCTTTTCTTTCACGCGCCAGTACGATCCCGAACACCGCG
Sfon	12	194.609	62408	TGCAGTCAGTGTAGATGAAGGGGAGGAGACAGGTTCAAGCAGGATTTTTGAGCCTTGACACAATTGAGACATGGATTGTG
Sfon	12	195.794	44584	TGCAGCGGAGGCCTTCCCCACCAGCATGCTGTAGAAGATAAAGTCTCCTAGACCCAGCTTCACTCCCCCTGGGAAACACA
Sfon	12	195.794	99176	TGCAGGATGATGGGAGTCTGCTCCATAATGCGAACAAGCAGCGTGTCTATGTAGTCCTCCAGATCCCTAACCTGAGGCTT
Sfon	12	199.016	57521	TGCAGTAAAACCTTCACATTGAGCATGATGTTTATTTCTTCTTTATTTAACTAGGCAAACCAGTTAAGTACAAATTATTG
Sfon	13	0	29556	TGCAGAAGTCACATAATTAGTTAAATAAAGTCCACATGTGTGCAAGCTAAGTATCACATGATCTGTCACATGATCTCAGT
Sfon	13	7.517	37584	TGCAGCACAGATGCACCTCTGTAGGAGACAGGACCACATGTCACAGCCACACTTCTGTAGGCCAACACATTGGGGTTTGT
Sfon	13	14.44	58281	TGCAGCGATTGTGTGCCTTGAATTCTAAATAAATCAGTATCACCAGCAAAGCACCATCACACCACCTCCTCCATGCTTCA
Sfon	13	22.607	3151	TGCAGTTGAGAACGTAGCCTAGGACGAGGACAGACAGTCTCCTAAGAACTGAGGGTACTTCAACGTACCCGCTTCTACAA
Sfon	13	24.073	35582	TGCAGACAATGTGATGTCAGATGACGCACCTTTTAGTTATCATACCTGTAAAAACTTCTAAAGCGTTGCCACATGAGACC
Sfon	13	24.073	36109	TGCAGTTCCAGCTCCAGCACCTGACGCTGCGAAGCGAGCGCATGTTCACCAGGAACAAGACATGAAGCAACACCAGTCAC
Sfon	13	24.073	82414	TGCAGTGCCAGCTACTCTACCTTTGCTGAAGAATTCAAGCGAGTGTTTCAAGGTCCTACCAACGGCCCTGACTCAGCCAA
Sfon	13	24.073	94407	TGCAGAAGGTATAGCAGCTGGAGAGTAAGACCTACACAGAGCTGACCAGCCTGAAGCACAAAATGGAAACCATGACCCAG
Sfon	13	24.073	112510	TGCAGTCACTCAATTTGCAGATATCTGTTTCTCTGGTTAAACAAGGGAAACATCCTGAAATGTGGAGGCTTACAGCACTG
Sfon	13	24.804	58588	TGCAGACATGGAATATCCCTTTGAGCATGGTGAAGTTATTAATTGCACTTTGGATGGTGTAGCAATACAAAGATACAGGC
Sfon	13	25.827	60511	TGCAGTGCAACGATTTCTAAGCCTTTTCCAGACTTGTGATATTGTTTTACATCAGGGTGGTCCGTGGACTGCTCCGTATC
Sfon	13	25.859	84808	TGCAGAGGACACAGGACGACGACACCGTCAACAAACTACACCCTGTGTAAGACACACACCATCTCCAAGTCTCTGACATG
Sfon	13	26.451	11123	TGCAGAGAACCTGTGTAAATCAGTCAATTAAACATATGGTGGGTTGGAGTCCAGCATTGGGCCTGGTTGCAGCTGTAAGC
Sfon	13	26.451	22823	TGCAGTCCTCTGACTTGGGTGAGTCCTTACTCTTCCTGGGTGCACATAAATGTTGCTCCGTTCCTAGTAAAACACCCGTA
Sfon	13	26.451	65450	TGCAGAAGGTACTGGTTTGTATTCAGGGGCGCCGTACTACAATGGCTGACCTTGTAAGAGAACACACGTCACCTCACCTC
Sfon	13	26.451	116700	TGCAGTCAGGTCAAGACGAGCTTCCCTGAGACAGTTTGGCAGTTTGTGAAGAAATTCTCTGGTTGTGCAAACCCAGTTTT
Sfon	13	27.147	55748	TGCAGTGTTTCAGGTGCCACATTTTATGGTCATATTGCAGCAGTGTGTAGGAGGGAGATTTGAAGATGTGGGAATTGTGC
Sfon	13	29.437	38919	TGCAGAGAGAGAAATGAGGGCAAAGGAGAGAACCTCTCAAATCGACCAGGCAAAGTCAGTCATCACACATGCGCAAACAC
Sfon	13	31.797	205246	TGCAGAGTTCAAATGAGAGGAGAGAGAGAGGGCGGTACTGAGAACCATTGCTCTGTACCTCCTCAGGGTTACAGGATGTT
Sfon	13	34.449	62437	TGCAGTGCAGTTCTCTAAACCACCAACTCTCTCAGACACTAACTCTCAAACTCTAATATCTTGCTTTGCTCAAGCCTCTT
Sfon	13	35.826	5551	TGCAGCCAAAAGAAATTATTAAGGAGTTACTCGGCCTTCTGAGTCAACACAACAGCTCTGAGGTGGCTTGTATAACAAGG
Sfon	13	36.83	527	TGCAGATGAAGAGGTACCAGTGAATGTCCCAAGAACCTGCTTGGCACATCCTTGTGTACCATGGGTTGTAAATGTTAGCA
Sfon	13	38.308	108028	TGCAGAATTATCGCCTGATGTGCTCACATTGGTGAAAGAAACTTAAATTGCGCTGCTTTCGTTCGTCCCCCTTCCTGGCA
Sfon	13	38.326	19025	TGCAGACAAACATTCAATTTAACAAAGTCCCACCAGAGCTTTCTCCTACATGATCTCCGTAAAAACTTTGGAGCAGATTT
Sfon	13	39.809	138804	TGCAGGGATCCCTCCTCGAAGGGTTCTCCCCCTTCCCTGGAGAACGAAGTTAGTAGGCTGCTTCTGGATGACTTGTTTGA
Sfon	13	40.407	136176	TGCAGAAATTTTTTGGTACCCTTGCCCAGATCTGTGCATCAACATAATCCATACCTCATGACGACTCCTTGCAGTCCCCA
Sfon	13	40.413	82875	TGCAGAACCCGTCCTGGCTGGATGGTGACTTTGGCCCTGCACGTGCGGGGCGCAGACACAGGATGCACTGGGCTGTGCAG
Sfon	13	41.258	52181	TGCAGGGGGAGTTCTAGTTGCCACTGTGAAATGATGTCATCCCCCTGAGACTTGAAGAAGTGTCTCCTCCTGTCCATCAT
Sfon	13	42.103	18353	TGCAGACCTAGGACACACGCAGCACTGCTGTATCCCACGAAAGGGATTTGGCCGTCTATCATAAATCCTTCCTTTATTGA
Sfon	13	42.695	13929	TGCAGCTGGGGGATGATGGGCAGCGCATCCTGCGACTCTGACATGGCCATAACTACGGCCAGCGCCGCCTCCTCCTCCGC
Sfon	13	44.312	74044	TGCAGTCGTCTTCACCTATATTAGAGTTGATTTGGCGAAAAGGAAGTGGAAAGATGAAACCAATGTCCTGGTTCTCCTTT
Sfon	13	45.08	111142	TGCAGCCGAGCATTAAGCAGCAAGCTGTGAGCTTTCATCACCCCGAGCCGCGGATAAATAACATTTACAGTCCTGCCGTG
Sfon	13	46.204	61598	TGCAGAGGAGGAGCCGTGACAACATGCCTCATGCTTACTCCAGATGGACTCCTGTCACACTCCTGAGAGAAAAAGCAGTT
Sfon	13	46.269	55070	TGCAGCTCTGATGTAACTTCTTGTTTTTGCTTCAGCTGCTCTGTCGTCATTTCCTGTTTCTGTGGCTCTGAAGTCACTTC
Sfon	13	46.861	86998	TGCAGACCGACTGTAGACCGAGTGCATACACGCAGTCTACACTCTGATCTCTGACCTTTGTCACAGAGCAGAGGTCGTGC
Sfon	13	47.682	62709	TGCAGACTATCTATTAGGCAGCAAGCCACAACAGAAACCTCCCAGACTCAGTAACCCCGCTACCAGCGTTGCTTCTCCCC
Sfon	13	48.96	114205	TGCAGTCAAATTCCAAGTGAACCTTTAACCACGGTAACTAGGCATCTCCAAGCTCTGATGCTGTTGATGGTCAATAGTAG
Sfon	13	50.193	35376	TGCAGCTCTCATAGCAGGAGTGGTAGCCACCGCCACTTGTGCTGCGGAGGTCCTTGAGACAGAAAGAGCCATGATGTCTT
Sfon	13	51.017	204976	TGCAGTGTAGTGTTGCACAGTCTCATCAGCTACTAAACTGGAAGGAATGCCAGACATGGAGATAGGCTCACACAGCTCCG
Sfon	13	51.144	122585	TGCAGTGTCGTTATACAGGATGGCCAGCTCACTTCCTGCATTACACAGGAAGCTGTTGGTCCTCCCTGGGTGGTCCACAT
Sfon	13	52.533	89825	TGCAGCCGCAAGGCCTGGAGCTGGCTGGAAACAAGCTCCTGGAGCTCCACCATTCCCTCAGGGAGCTGGAAGCACGCGTC
Sfon	13	53.203	35335	TGCAGGACCTGGTTCATCTCCAGGCTGCATCACAACCAACCATGATTGGGAGTCCCATGGCGCACAATCGGCCCAGCGTC
Sfon	13	54.653	137050	TGCAGTTGGCGTGACTCCTGCCACAGCCAGATCCCAGTTCCCTTCACATCTAGCCTGTGCGTGTTTATTGTTAATCACTC
Sfon	13	57.687	62727	TGCAGGCCCACTACGAGGAGGAGGTGGTGGCCCGCGAGGACGCGGAGGGAAGGCTGCTGGATGCGCGGCGTGGTGCCGAC
Sfon	13	57.687	113417	TGCAGTGAGAGCAAAGAGCGGCTTGGCAATAGCAGAACAGTTTAGAATGAAATGTTGATAGTAGAATGTCATTCCTAGGA
Sfon	13	60.119	102983	TGCAGATTGCCCTGTCTGGATAGTTCAGTAAAATGCCCTCCTCAACCCCGTATACCAGAGGTACTCAACTACTATTTGAG
Sfon	13	62.511	106374	TGCAGCGGTCTGGGCACCCTGCTGGTCGCTCACCTCCCTCTCTGCCCTCTGGAGGATGGTTGAAGGCCGCCCTGAACAGA
Sfon	13	63.482	1211	TGCAGCTGGGACTAGAGAGCTCTGTCTGCTCAGCTTCCATTCGGCGGTAGACGGTTACCTCGCGCACCACTAAGCGCTTT
Sfon	13	67.44	35346	TGCAGAAGTAATAAGCATTGCGATCCTCATTGATTTGCCTGAAACAGAGAGACACATGGAGAGAGAGAGAGAGCCAGCAC
Sfon	13	69.699	104529	TGCAGTAAACAGTGAAGTGGTGAGCCCTGAGACGATCAGGCTGATTCCTCCTTGCTCCTCTCACGCTCTCCCCTGTTGCG
Sfon	13	72.94	49393	TGCAGCACCCAGCATGGAGTACCAGCACCACAGTCATGACCATGAACATAACCATGACCACGGTCACAGCCACGACCACA
Sfon	13	72.94	71554	TGCAGATACCCAGTTGGAGCTATATGTGGAACTGCTGTGGGTAAGCTGGGTACTCTGGCTCTGGAGCAGGATATGGATCT
Sfon	13	74.203	112055	TGCAGGTCAAATAAATGCCTCTTACTGTCAATGCATGTGTTCATAATGTAGAGAGGCGATGGAGAGGGTTCTGACTCAGA
Sfon	13	79.638	205406	TGCAGTAGCCAATCCGTGACATGGATCAACGAGTTGTGCGTTACGAGATGCTGTTCTGTACACCACTGTTGTACTGTTCC
Sfon	13	84.128	136046	TGCAGCCCTCGTGTAGTCCTCTTAAAGTATGGCCATTCTCCTCATTTGCCGTTACTAGAGCGATCAAGCCCACGGTCAAA
Sfon	13	84.83	205263	TGCAGGCTTACCCCACCACCACAGAAAGCACTGAGCTAGGCTGAAACACCTGCATTTTGTAGCTGCCTTACTCAAGGGCT
Sfon	13	87.64	26993	TGCAGTGAAAAGGAAGACAGTGGGGTGACTCACAGGAGATAAACAAGACATTGTTCAGGCAGGAAGAGGAACTGTTTAGA
Sfon	13	88.981	116387	TGCAGTCAAGTCGAGGCCCTAGTGAGGATGAGCTTCCCTGAGAAGGTTTCTGATCGTTTGTGCAGAAAGTCTTTGGTTGT
Sfon	13	90.601	47199	TGCAGAGCAATGTGGACAAACCATTTACCCTGCATGCATATCATGTACCAACCCTTCCTGGATTCGATGCCATGTTGCCA
Sfon	13	92.142	43446	TGCAGCCCTGCCCAGCCCAGTAGTCAGCCTGCCTGCCCAGGAATTAAACTAATGAAATCATGTGCTGAACATTTGACCCT
Sfon	13	95.739	32851	TGCAGGCCCAGGCCTGTAGTCTCAATGGGCAACAGCATGGACGCTCCTGTGGCCAGCAGGCAAAGGATGCAGTATACAGA
Sfon	13	97.499	50588	TGCAGCAGTCAGCCATGTGTGTGTTTGTGTGCGCAATTGACTGCCACGATGGGAATTCAAGCCATAATGGGTTCATTGGC
Sfon	13	99.771	51633	TGCAGTGCTTCTTCTTCCAGGGTTCTGTTCAGAGGAAGGAGTCCCAGTTGTCCTCCTTGTGAACTGCAACATGTGCAAAT
Sfon	13	99.771	189774	TGCAGGGCATTCATGGAGCTCAAGGGACATTTCACCTCTGGACCCATCCTCGTTCCTCCTGATCCGACTCATCCCTTTGT
Sfon	13	100.365	99115	TGCAGTGTTAATAGAACCGTTAATGGCCTATGTTTTGCCAACAGTACCTCCTGCCTCCTCTCTCCTTTACTCAGAGGCCA
Sfon	13	103.537	121749	TGCAGACATCTTGTCACTGCTAGGCAGGCTGGCTGGTTGGCAGGCTGCTGAGGATGCAAACATTCCCACAGACCTCATCC
Sfon	13	108.796	60981	TGCAGGGCAATCTGTCTGTGAATATCCAGGCTCTTCTCCTCCACCTCCATGTCTCCACACAGGTCTGTATGTGTGCCCAC
Sfon	13	113.963	52834	TGCAGACCCTCTCCCTCTCCCTCGGCGCGGTACGCGCACATGCTCTCTATTATCCACCTGCCATTGTTATTCTCTGTGAC
Sfon	13	116.422	94816	TGCAGACCGTTTGCCCACAAATTACGCACAATGAGACAGATTTGCTTTAAACGAAACGCCAAAGAGCTTCAACAATCAGT
Sfon	13	119.385	47197	TGCAGTTTAGTGCATGAAATGTGATGAGTAGACTCAAAGATAGACAATAGTTGAACAGTTTAAGAAATTAAGGAGCAGCG
Sfon	13	119.385	77495	TGCAGCGGAGACTCTAAGCATCCAATGAGCACTGTGTTTATGCCAGCGTATTTGATGCAGTATTTGATGCAAGGGAACAT
Sfon	13	121.181	38043	TGCAGCAGCAGTGCCAACATTAACGACATCTGAGACAGAGACCAATACTTAATCAGTGTGCGGTGATGGTGAATATTATG
Sfon	13	121.181	46512	TGCAGTACAGACGGGAGAACCACAGTCAGAATACACACACACACACAAACTCACGCACGCACGCACGCACGCACGCACAG
Sfon	13	121.181	80071	TGCAGCACAATAGACTGGCCTGACTTGCCTATAGCCGTCACCATGAACTTCTGGCCCCCTGGAGTGATAGTGGTAGTGCC
Sfon	13	121.181	89896	TGCAGCCCACCTCCACTGGTCAGACTTCTGTGTTCCAGCCATGATGCCGTGCTTCGGCAGCATAGCGCAGATGTTTTCGC
Sfon	13	121.181	92283	TGCAGGGAGACAAGGGTGTTGACTGCTCGTCAAGTGGCCTACTGGAACAACATAGACAATTCTGAAATATAGAAAAGTCA
Sfon	13	121.181	121150	TGCAGTTCGGCGTTGTAACCGACTTCAGAGGGAAAATGCTCACCTTCTCCAGTTTGTGCTCTTTAAGGATGAGTCCCAGT
Sfon	13	121.773	51642	TGCAGTCGGCAGTCCAGCTGGACCTGGCTCCTCCTGTCCCCACCTTGCAGCCTCTAGCAGACCCTGGACTCCCGCCTGAA
Sfon	13	121.773	76746	TGCAGACGAATGAAAACGGTCATTGTTGATTTATGTTACATCACCCACATGCCGCTGGATAATCAGTGAAACGATACTAT
Sfon	13	123.67	68108	TGCAGGATGGTAGCTGCTGTTCCCACACCACTGTTGCCCACGCCAGGGCTTTCCCCCTGAGTAAAGAGATGATGTAGCCG
Sfon	13	123.918	82485	TGCAGGCCGACAGTCATTTAGGCAGGTTACCTTGGGAACAGGGACTATGGTGGTCTGCTTAGTATATGTAGGTATTACAG
Sfon	13	124.296	136144	TGCAGCTAGTTACGCACCTCTTACAGCTTTATAACAGGAATATAGCCTACCTGGCTAGCATGAAACGTAAGTCCTCTTTA
Sfon	13	125.568	78130	TGCAGCCAACACCCATTGCATGCAGGTGTCATATGTGCTGCAAACTAGATCGAGTTGCACCCACTGAGTGAGTTCGATTA
Sfon	13	127.462	11188	TGCAGAACATAATCGATAATTGAGAACTGAAATTGGACTCATGATCTGTGCACTGTTTCCGTGAGTTTGTCACTGTACAT
Sfon	13	131.411	75828	TGCAGACACCCAGGTTCGATTCCAGGCTGTATCACATCCGACCGTGATTCGGAGTCCATAGGGCGGCGCACAATTGACCC
Sfon	13	133.403	125925	TGCAGGCCGTGACCTCAAGGGACCCATCACGACACAACAGTATTACATATGAAAACCACCGTGTGAAGGATAGGCTTGCA
Sfon	13	134.663	82911	TGCAGGAATGTCCACCAGAGTTGTTGCCAGAACTTAATTTCTCCAACATTGTTTTAGAGAATTTGGCAGTAAGTCCACCT
Sfon	13	138.042	2909	TGCAGACCCTGTCACATACGTCGTGTCTGAGCCGTTGAATTGCGACTACACTTTGTCTCTATACCGACGTACATAGACTT
Sfon	13	142.061	5127	TGCAGGTTATGACATAAGCGGACATTATGCACTCGAGATACTGTACCTTGTGAAAAATGTAACGGCTCTGTCAGCGTACA
Sfon	13	142.064	39759	TGCAGATTGATGTGCCTCGCAGAGTGGAGTCGGATGTTCACAGCGGCAATGCAAAGGCTCCATGCAATGCACCCTGGACT
Sfon	13	146.874	206462	TGCAGAATTTTAGTGGTGTGGATCAACTCGATCCAATGTGACGGATTGACTGATGATTGATTTGTTGACGGATCTTGTCT
Sfon	13	150.778	48852	TGCAGGCCTAGTTGCAGAAATTGCTTACCACTGGATAGCAGCCACAAAGTCAAAATTGGCCAAATCGTAAAAGTGAAGGA
Sfon	13	154.072	115455	TGCAGAGCTAGCTAGCTACATGTCTTAACAAAATACTCCACTATGCAAGTAACCATTTTGGGTGCGTTCATAAATTCCGT
Sfon	13	157.386	54337	TGCAGCCTCGAAGGCCAGCGTCACAGAGTTGCCTCTTCACTATTTAATGAAGCTGCCAGTTGAGAACGTGTGAGACGTCT
Sfon	13	158.582	13236	TGCAGAGCAGAGCAGCTGGAGAGTGTGTCAGGAGTCAAGAGTGTCCTGGTTGATGGGTATTGATGATGGGTATTGATGAT
Sfon	13	165.694	96751	TGCAGGAGAAAGTAGCAGAGCTATAGGGCTGTTTGTCAGACCAGGAGACATCGTGAAAATCTATCTTCTCACGAAAACGT
Sfon	13	167.883	912	TGCAGTCCGAAAGACTGCTGCCCAGGTATTTGGATGACGGGACTATTGCCAGTGATTTGTGTTCAATGGCGAAGACAGGC
Sfon	13	169.097	136088	TGCAGCAAAAGGAAGTCACACGTGCTCTTGTTATTTGTTAAGTTCCATTGCTTCTTGTCACTTTAAAACAACTGGAATAT
Sfon	13	170.772	213284	TGCAGTGTAGACACATATGGGGCAGTGAGTAGTCTTCCGTGTGTGCAAGGGACCTCATGATACGATATTATCACAGCACT
Sfon	13	172.587	100509	TGCAGATAGCAGAGGCAATATTTCATACATTTTCCATCCATTTGCCAGAGGTCATCTGTGCTGTGCATTTGTCTAGGCCA
Sfon	13	173.54	2897	TGCAGCTACTGTGGCAACACTGTTGATATTTAAAATAGGTAGCTTGCTACACACACTCGTGCATCTCAAGACATGCACGT
Sfon	13	173.54	36250	TGCAGCGGCACGTCACCGAGCACAACGCGACGGAACCCTACCAGTGCCAACTGTGCTACTACGACAGCAGGCAGCGCTGC
Sfon	13	173.54	63488	TGCAGCCTGCCTGCTTCAGTTTCTGACTGGCACCATTGTTGGCCACGGTGCCTGGCAGGGTCTGGGTGCTGCCCTGCAAC
Sfon	13	174.365	141741	TGCAGGCCCAAGCATGGCCTGGCGAGACATTCAATAACGTCATCTTCACAGACAAATCAACCGTGGCCGTACAACCGTGG
Sfon	13	175.673	63806	TGCAGGTGGGGTCGCCAGTCTGCCTCTTCGGTAGGGGGTACTGGAAAATAGATCAGGATCTACTGAATGAGCAAGTTTTT
Sfon	13	176.146	264740	TGCAGCATAATCGCACAACTTCACTTACAGCTACCACTGTAAGTGTCACGTGTAGGCACGACCTTATTTTGTACTCTTTA
Sfon	13	176.509	67320	TGCAGCTGCCTGGGCCTCTCGAGTAGGGTGTTCAGTTCCAGGCATACGTACAATGTGACGGATTTGACAGCCGCAACCAA
Sfon	13	177.16	105740	TGCAGGTGGTGACCACAGACCACTTCTCAGTTCCTATGCTTCCTGGCTCTCTGCGACTATGCACATTTGTGGCCTGCTGG
Sfon	13	177.737	85262	TGCAGCCCAAACAGATTAAAAAGGAGCTGGAGGATACGAGAGAGGCTTTCCAGGAAACCTGCGAAGAGCGAGAAGCCTTG
Sfon	13	177.793	110845	TGCAGACGAGCAGTGAGAAGTAGCATCTGATGTCTTTGTCACTAGGGCCGAAGCTCCCCCGTCTAGCGGCAGTCACAGCG
Sfon	13	177.793	140482	TGCAGCGCCTAAACACAATCAGATGGAAGATACAATGGCCGTTACTCAGACCCAAATGGATAATCTGATCAAGCTTTTGC
Sfon	13	178.665	59849	TGCAGGCGATGTATGGCCTATGGTCACATTCTCGCCTCGTGCAGTACAAGGAAGTGCAGGATTTGTGTATCAATAGAGCA
Sfon	13	179.579	21539	TGCAGGCAGCAGCTGGACAAGAAGACACAGTGGACCAACACCAACGAGGAGAGCCTGTGGAGGATCAAATAGAACCTGAC
Sfon	13	179.579	77721	TGCAGTTTGTGTCGGGGTGCTAGGGCCAGTCTGTTATATCTGGAGTATTTCTCCAGTGTCCTGTGTGAATTGAAGTATGC
Sfon	13	182.71	85795	TGCAGCCAGACACAGTCCCATACCAGTCACCCAGCATACATGACATGCAGATACATACATGACACGTCACACAAACTCCA
Sfon	13	184.464	46598	TGCAGAGAAGAATGGGAGAAACTCCTCAAGGTGCGCCAAGCTTGTAGCGTCATACCCAAGAAGACTCAAGGCTGTAATCA
Sfon	13	192.194	87040	TGCAGAGAACAATGGGAGAAACTCCCCAAATACAGGTGTGCCAAGTTTGAAAACTTGAGGCTGTAATCGCTGCCAAAGGT
Sfon	14	0	32724	TGCAGGGTCAGTTGGGACCACTAGATGGCACTATTAGCCTTCTCTGAACAAAACAATCAGAGTAGTGTCCTTCAGCTTTG
Sfon	14	6.628	79800	TGCAGACAGACACAGACAGTCAGACTTAGAAGGCCACTGAGTGGTCAGTCATTCATCCGTTGGCCAGAGTGCAACTCCAC
Sfon	14	9.398	74438	TGCAGCTCACCGTCACAGATGTCACAGCAGCACCAGTCACTTTCCCTTTCTGACAAGTATAGATAGATAGACGTATAGAT
Sfon	14	11.824	7011	TGCAGTCCCTCCTTACCTAGATTTCATGCCAGGTTTGATCTCAACATTTTTGTCGGAGCTAGCCACCACCCGTACAAACA
Sfon	14	11.824	22762	TGCAGACTTCCTCACCCCCTCTCTGGGTCTCTAGGACTGTGATTGATGGAGGCTCATACTGGGGAGAAGAGCTGCCCAGG
Sfon	14	15.485	65467	TGCAGTTGTGCATTTGGTTTGATCATTTAGTAGCTAGTTATCTGCTAAGTGGTTAGCTTCTTGCAATCAAGCTCCTCTTG
Sfon	14	17.281	1029	TGCAGCGTCATCATTCCCTCAGAGAGGCCACTGTAGCAGTGAATTTCTATTTCCTGTCAGTGATTCCTAAACTGGCAACC
Sfon	14	18.685	102425	TGCAGTCGTTGTTTGACATGACAATGCTCATAGGAGAGTTAGCAAGACAACAGATCTGGTAGCAGGCTATCTGAAAACAT
Sfon	14	21.496	46154	TGCAGAACCCACTGATACTGTACTGTACAGTACCTCTCTCTCATCTCTCTCTCTGTCTCCTCTGTCTCTGTATCAGTGTG
Sfon	14	21.496	214624	TGCAGTAATACTACAGACATACACGATGTTGGAGTTGACTGTGTGACACTGAGCAGAATACTGAGAGTCTCTCTCTCTCT
Sfon	14	27.05	52101	TGCAGGAACTGTGGCTTCACGAGATACACCCCAAGTCAGAATTCTCATTGAGTTAGTCTCATTGGTTACTGTGTTTGAAT
Sfon	14	32.255	53621	TGCAGTATTTACTACAGTTACAAAAGTGTATTGTTTTTTCGGACTGTAGTGTTTTTGCAGACACCGTCATGTACTGTTGC
Sfon	14	37.591	59435	TGCAGATAAGACTAGGCCTAACTTTTCCAAATTGGTTTTGTCAAAGCATTCTCAAAATGTTTATCTGATAACTGAGTAAC
Sfon	14	45.664	72339	TGCAGCGTTTTTAAAATATCTGTACATGTTGGCAAATCTTACATAATCTATCTCTGCTAAGAGGCATTGTAATTTTTTCC
Sfon	14	50.573	69365	TGCAGAAGATGGCCTGTGAAATCGCTGCTGGCGTCACCCACCTCCACAAACACAACTTCCTGCACAGGTAGCACTTCTGC
Sfon	14	52.643	86005	TGCAGGAATGTCCACCAGTTGTTGCCAGAGAATTTAACTTTAAATTCTCTACGATTAGCCGCCTCCAACGTTGTTGTAGA
Sfon	14	61.731	140493	TGCAGGGTCGCTCACCAGCCTCTCCCCATGGACAAAGTGGATCTGTTCCAAGGGGAAGTGGGCCAGCCACCTCTCCAGGT
Sfon	14	66.124	122723	TGCAGTAAAGCATGCAGCAAGCTCATCGTGTGACTGAAACCTGAGTGAGTAGGTCCATACCTGGAGGAGAGGGGTCCGAG
Sfon	14	69.631	28087	TGCAGCCCGCAATTCGGGTCGTTCCTGTCGCCCCCCAGCTTGCTTGTTAGAAACACTGTCTGCTAGTTAGTGACACTGTG
Sfon	14	73.687	37848	TGCAGATTTGGCAGTTCCCACTCATGTTTGATTCGTGACATGGACCGTCCTTGCATACCAAGCGCCTGCTGTGTGAGCTT
Sfon	14	76.013	37391	TGCAGCTGTAATGGACAGAGAATGTGTCTTGCTCTGCCTGATAGGCATTGGCTCTCGCAGAATTTTCCATGCTGCACATG
Sfon	14	77.546	55903	TGCAGACACTCGGCCCCCGTGGAATGAGTTTGACACCTGTGTGCTACAGGCTCTCATGCCTCAGCCAGATCGCAAGACTC
Sfon	14	77.546	82864	TGCAGGCCGCCACAGCACACTGTGACCATTGACTGCCAGGACACAAAGCTGTGTGTGTGTTTGTGCCTGTTAACATCACC
Sfon	14	79.843	54932	TGCAGTCAGGTCAAGACCCTGGCGAGGACAACAAGCACGCAGAGCTTCCCTGACATGGTTTCTGACAGTTTGTGCAAAAA
Sfon	14	82.463	100675	TGCAGCGACCAGAACGGAAGCTCTGAAGATGACCCCTTTATCGTCCTTGAGTTTGGACCTCAACTCTACTTTCTGGTGGG
Sfon	14	85.432	24034	TGCAGCCAGTACTGAATGTGACAACGAGACGCAGTCATGTCAAGACTATAGAACCTGACAAAAGTGCGAAGTGTTGCCCA
Sfon	14	87.504	24179	TGCAGAAATAATCCTATTAAACTTTCCATCTTGCCAGAGAGACTTGGGCAGACGGATCAGGCAGGGACCACTCATGTTCA
Sfon	14	90.916	92398	TGCAGCTGGTGCGGCAGGCTCAGGCTCGTCTGAAACAGTTAAAAAAATATTCAGAAGTGATGTCCATTTAACCAATCATG
Sfon	14	90.916	115070	TGCAGGCATGTTTGATTCCCATGCGCACACTGCTTGGACAACCCATGCTTTGTCAAGACGCAAGCAGGTTGGATTGTTGG
Sfon	14	93.951	91910	TGCAGATGCACTCCCCGATCAGTGGAGAGGCAGATTTGCAGCTTTGCATACTAAATGAACAGTCCATCATCGACTAATTA
Sfon	14	97.878	98923	TGCAGTGGTGGTTCACAAGTTCAGAAAGCAGTTGATTATTTTTATGAAACGGTAGCGGGAGCATGTCTCACCCCTGAGGA
Sfon	14	112.548	40909	TGCAGGGCCAGGCAGGGGGAGGAGGGAGGAGAGGGTGGTGGTGGAGGGGGGCCAGAGGAGAGCGGAAGTGAGCCACGGAA
Sfon	14	112.548	103049	TGCAGATGGGCTGACTAGCTGACAGAGAGGACTGAGTGGCAGAGCATGTCCACTGGGCACAGACGTCAGTTCAACGTCTA
Sfon	14	114.344	13697	TGCAGTATGAGTTCACTCACCACGGACTGGACCAGTACTTAGAGGTAAACTCTCCATTTATCCTTCTCGCCTCATTGTTG
Sfon	14	115.537	61992	TGCAGACTGGTGGTGAGTTGAGTAAGCGTTAACGATTTAAAAGGAGGGAACACGATAGACTGATATGTGAGGTCTGTCAG
Sfon	14	119.798	7682	TGCAGCCAACTCTGGATCAGAGGGAGAGAATGGAGGGAAAAACAGATGCAGATGGGGTTTTCATCTATAGAGAGTTGAGA
Sfon	14	123.079	64310	TGCAGACTTCCTTATTTTCCCTCTGTCATTTAGGTTAGTATTGTGGAGTAACGGCAATGTTGATCCATCATCAGTTTTCT
Sfon	14	124.28	207402	TGCAGTCGGAGGGGATTCTTTGGTTCTGTCTTGAATAACTGGCTGATCTCAAAATAGCTGTCTGATCGGGCCATGCAGTC
Sfon	14	132.224	973	TGCAGTACGGACTTCAAAATCACCCCACTACTATCCCATTTGGAAAGATGTGAGAATCCATGCTCTTCACACACTTGCCT
Sfon	14	133.14	60966	TGCAGTAAGGACAGGACACAGTGGGTGCGTCCAAAAAATGCCACCCTATTCCCTATATAGTGTACTACTTTAGACCATAG
Sfon	14	133.14	199971	TGCAGGCCATGACCACCATCCTGGACCTCTATAGGCAGGGCAAGATCAAACCACGCATCGACTCCACCTATCACCTCGAA
Sfon	14	135.974	140232	TGCAGAGGCAGAGGGAGGTAAACAGTGAGTGAAATATCTCTGCCGTTTTGTCTCAGGGACAGCCTCAGCCAAACCTATTA
Sfon	14	142.241	75254	TGCAGCAACGCCGTTCATGGTCAAAGCTGTGATGACAGACGTATGCGTCTAACACCGACGACTGTGTGAATGTCGGCAAT
Sfon	14	144.713	76821	TGCAGTCAGGTCAAGACCCTGGGGAGGACGACGAACACTCAGATAAGCTTCCCTGTGACGGTTTCTGACAAACCTATTAT
Sfon	14	147.763	101103	TGCAGTAGATTACATAATTGACATGGTAGATATGAAACGTGGGAGTGGACTTCACTAGGCTGGCCAGTGTTGCGTTTCCG
Sfon	14	150.204	137022	TGCAGCCAGCAACAAACCGAGGCCACTTTTTAAAGGGAATAATCTTCAGAATGGCTTCTCAGTGAGCCTCCTCCTCCTCA
Sfon	14	155.866	133716	TGCAGCCGCAATGAATAAAGCACTCAACCATGAAGGAACACACATTTATTTTGAAAGGAAGCACTGTCCACTAGAAACGT
Sfon	14	157.284	118186	TGCAGACCTCGAATGACACCTCGAACTCTACGGTTACACAACAGTCAGGTGGACTTCTCTTCGTCGGCACGTTCTGCTCT
Sfon	14	159.859	105745	TGCAGATCACTGAGGCTTAATATGTTGAGCAGGAAAATGTGGATAACAAGTATTGGCATCATTTCCTCATAATTTCCTTC
Sfon	14	161.761	50404	TGCAGAACTATAGAACTCATGCTACATGTTGACCCTGATTACAGAATTCGGAGTCATGGAGGAGAAACCGCAAACCACAG
Sfon	14	162.597	57077	TGCAGATGACAGAGGTAGTCATTAATAAGTGCATCAGGAGACTACTGTGTGAACACGGAATACTGCATCAGCTCTCTCCC
Sfon	14	171.516	138075	TGCAGCTCTATGGGGCTTTTGTTCCTCGACCTGCTGGCTAAGCAGGGGATTTCACATGTCCCATTACCATTTGAACTGGC
Sfon	15	0	110649	TGCAGATTAAGAGGTCCCAATAAATGTCCCAAGAGAATAAGGGTAAATCCTTGTAAACCATGGATTATATGTGTACCTTG
Sfon	15	2.16	72325	TGCAGTATATCCCTCGCGACCGACTCATTGAAGAAGAACTCCTCGTCCAATTTCTATAAAAAAGTGGTCAAATGAAGAAG
Sfon	15	5.643	23950	TGCAGGAATGTCCACCCGAGCTGTTGCCAGCGGATTGAACGTTAATTTGTCTACCATAAGCCGCTTCAAACATAGTTCTA
Sfon	15	8.833	96938	TGCAGTTTGTGAAAATCACTGCATTCAACCATGTGTAAATCAGTAAGTTCTTAACGTAATGAGGTTAAGAACTGGATTCT
Sfon	15	10.088	111512	TGCAGTAAATGCAGGCCTAATTGTCACAAGAGGACAGATAATTTTACGTGTTACGCGCTTTAGCACCCTGCGGCCCCGTT
Sfon	15	10.097	6497	TGCAGGTAGCCTACATAGGCTACTTATTTAACTGACGTCCGCTTAGGGCTGCACGATTAATTGAATTCGTATCGAAATTG
Sfon	15	11.839	32795	TGCAGCAGTCGTGTTTGGATCTGTACGGACCCGTGAAAATCAGATCTGACCCAGACCCGTGACGTTATTTAGAATTCTGG
Sfon	15	11.839	91576	TGCAGCCTTCTGCCTGCCGTGCCTTTAACCAGCTACGCCCTTCAGTAGCACTCGAAGTTAGAACTGTTTCGAACAGTCAC
Sfon	15	15.234	84001	TGCAGCCCAAACAGGTTAACATTAGATAGTCTCTAAGTTTTACAGGAATGTGGTTCTGAATATAGACTGCAACACCGCCT
Sfon	15	19.189	56558	TGCAGGTTCCTAACTTTTTCTAAAAAGAAAGAAACTGCCCTTCACGCCCTCCTGCCTTCGACCTTTGACCCAGTGAGCTT
Sfon	15	22.982	92165	TGCAGAGGTTCTGGGGAGCATCGGGAGACTTCTGGCAAAACCAGTGGACCAAAGTACACCAGAGGTGGGAGGGACACGAG
Sfon	15	22.982	123868	TGCAGCCCAAACAGGTTTTAACTTCTCTTCTCAGGCAGATGCAACAGTTTCTTAATGTAAGCTGAACAGATAGGACTCCT
Sfon	15	24.778	11993	TGCAGTGGACGAGTGGTTTCGGGGGGCTGAGGAGACCTGGAATGCTGAGCACACTCATCTCCTGCGGGCCGTGCATCGGC
Sfon	15	24.778	50227	TGCAGCCTGACCCTCAGGCAATTGACGTGACCCACTCCAAGCCAATCCTGTTTATAATTTTCATGCTCCCTCTCGGCCAA
Sfon	15	25.37	87473	TGCAGCTACTACGTGATTCCCTCGCGTCAGCATGGACCGACATCCCTTTGGAATGTTTCCGACACCTTGAAGAATGCCCT
Sfon	15	25.37	92405	TGCAGCGATGATAGGTGCGATGATAGGTGCTGGACGGCAGGCAGGCTCGAGGTCAGGGCAGGTAGGCAGCAATGGTCAGA
Sfon	15	25.37	134325	TGCAGCCAGGTGCCATGTGATGCCAACATATCCGAGGGGGAGATGCCCACCGCGTCCTCCCTACCTGCCAAACTGGAGCT
Sfon	15	25.962	207753	TGCAGTCACCATTGATCACACGTGAACAACTTAATGATTTGTTGTATGTTGGGCATTCTTATAAGGACCTTGGCACGATA
Sfon	15	26.99	202941	TGCAGGCTTTAAGTAAACTGTTACAATTACAGCATTTTATGGCAATTCATTTCATCTCATTGTTTGAGAAACAGACGCCT
Sfon	15	28.962	77099	TGCAGGAAGCATCGGAGTCAACATGGGCCAGCATCCCTGTGAAACACTTTTGACACCTTGTAGACTCCATGCCTCTGCTC
Sfon	15	30.104	135048	TGCAGTTATATTATGTCATCCAGTAAGGAAAGACCAGATCTGGCAGCAGTGTGTCCCGTGTTTAGTCAATCTGCATGCAC
Sfon	15	31.357	115627	TGCAGGCTCAACGAGTCGGAAAATGTGTTTGTCGGTAGACGACCGAGGGGTGAATGGGTTGAGAGCGAGAGTATCCAAGG
Sfon	15	31.949	83678	TGCAGCCAGGATGTATCCTAGGAAGGAGATGGTGTAGCGATGGAACTCGCATTTATTCGCCTTCACAAAAAGCTCGTTCT
Sfon	15	31.949	205597	TGCAGTTATGGACTATTTGCTCACAAGTATAATTCCTTGGCAGATTCCTCCTGATGACCTGGGTGTAATTGTGTGATCCT
Sfon	15	32.54	68770	TGCAGAGGGTAGTGCATACGGCCCAGTACATACCAGGCAGTGTCAGAGGAAGGCCCTAAAAATTGTCAAAGACCCCAGCC
Sfon	15	32.97	9127	TGCAGAGACACGCCATCCCATCCCACCATCACACCTCCTCCTCCATGCTTCACGGTGGGAACTACACATGCGGAGATCAT
Sfon	15	33.732	95491	TGCAGACCTCTACCCTAATGCGCTGCATGCTAGACAGATACTATGCCTGGCATGTGTCGGTGATGGAGCTACCGTCGGCG
Sfon	15	35.281	7976	TGCAGTGAGAAAATATCTCTTGACACAGATCAATAACCTTTTTTTGTGTGTGTGTTAGTAAACACCAAACAAAGTATTGA
Sfon	15	35.325	52693	TGCAGGTTGTAAAATGGTTTAGTACCTGTTTAGAAACACTTAATCGCTGTGATCTGGAACTCTTTCCGTCCAGAACTTTA
Sfon	15	38.565	93093	TGCAGCTACTTCTGTGAATGTCTGAACATTGCATCCAACAATAAACTGGTCACATTCAGGACATAACGCTGCAAGGACTA
Sfon	15	38.565	100359	TGCAGCCATAAGAAGTTAACTTGAAAGAATAAAATCAATCAATCACAAAATGTGCCGCTGTCATAATACAGTCAATGCTG
Sfon	15	38.565	102571	TGCAGCAACTGTCGATAGACAGGTACAGTGTCATCCAGGTTAGGGGAGGGTTTGGCTTTACTTGGCTCATCGCGCTCTAG
Sfon	15	39.166	45855	TGCAGCCTAGATCATGACACATCAGAATGTCAACTGAAGCGTCAGCAATCCTTCCAGTCTAGTATGCCCTCTGACGGTAC
Sfon	15	42.578	73091	TGCAGAACATTTAGCACATTTTAGACCGTTAACTTAATAGTTCGGTTATAAGATATCTAGCTGGCAAACGTTTCATTGTG
Sfon	15	45.824	131327	TGCAGTATTCCATTTATTTATTACCAAGTATGTTTACATCGTTGGCTGGCCCTCGCTTCATATTCGTCGCCAAACCCACT
Sfon	15	46.525	111431	TGCAGTCATCTCATGGGTCTCCCAGTCAAGGCCAGCACAGGTATTGAACCAGCATCTGTAGCAACACAGCTTGCACTGTC
Sfon	15	47.674	127185	TGCAGAAACATGTTTAGAGAGCCCATGGCATACATAGTTTGGGCGGAATATCACCTGTCGCACAGCAAGACACTGCACGT
Sfon	15	49.363	94065	TGCAGATTGGACGACAGTACACCCCCGCCACCAGGCTGGATGGGTCCATGGATTCATGCTGCTTACGCCAAATCCTGACT
Sfon	15	56.412	8259	TGCAGGCGATGTGAAGACTTCGGTAGCGTTTTCCTCAGATTTGCGTTATTACCCTCTTTGGGCAAGGGCCAGCATCCTGC
Sfon	15	56.412	101503	TGCAGTGCTAACAAACCCACACAAGTGCCTTGTGGGATTGGGCTTGCATTAGACACGCCCGCCTCCTTAACCACACCTCT
Sfon	15	56.412	103193	TGCAGTGGAAGCTTGAGTCAGAGAACTGGGGCTACAATACATCCAAATCCGATGCCCTTTTCACACTATTCGAGCTGATC
Sfon	15	56.412	114005	TGCAGGTACTGGTAGACTAGTCAGGACCGAGGGAAAAATGAACAGAGCAAAAGACAAAGTTCCTTGATAAAAATCTGCTC
Sfon	15	56.412	206331	TGCAGCACACCCACACGCAAAGCTAGAATGAAATGACCTAGCGCAGGAAATGTATTGTCCGAATGGGCTTGTTTCAATCG
Sfon	15	59.748	126041	TGCAGCATTCAATGTCAGCAGAAGGAAACCTGATGACTTGGTGGTGCGTGACGTGGTGCGCGACGTGTACAAGGCAAGCA
Sfon	15	63.311	64753	TGCAGCTGCCAGCACAACACCTATTTTATGTGATTTAAGTCGCAATGAACACTAAAAAGCCAACCTTACTAAAGATTTCA
Sfon	15	65.588	92195	TGCAGCATTGAAGGTCCTGCTCCAGAGCGTTCAGGAGAAGGTCGAAGATTCACCTTCCAACAGGACAACGACCCTAAGCA
Sfon	15	67.985	73320	TGCAGAAGAGCCCCTCAGTCAGCGTCAGACAGTCACCCGCTGGGGTGGGAGGCAGAAGAGAGGAAGGAGAGGAGAGAACA
Sfon	15	71.108	83882	TGCAGGTTTGTGGCCCCTGTGAAAATGCACCAGCATTATCACCAACCCCAGCAAAGAGTAGTACCATCACTCACATAGAC
Sfon	15	73.694	63050	TGCAGTGACTGTGAAGCTGTACTGCACTCCAGCAGTCAGCCCAGTGATGGTAGTGGAGGTTTCTGTGGTATTCATACTGA
Sfon	15	75.277	66996	TGCAGCACCCTCACGTTGACTGTTTCCCAGGCCTCAGCGGCCGTTTTGAGGGAGGAAAGGGATGGGACTTTGCGTCTCAT
Sfon	15	77.7	47832	TGCAGACAGACGCAGCTTGGCTGGTTACATCCCCTTTCCAATACACTAAATGTGTGTGTATGTGCACACGTAAGTGTGTG
Sfon	15	79.023	137759	TGCAGCTAGGCCAGTAACCTGAGCAGGGAGAAGTGGTGCCGATTGTTATACAATAAGGCCAGATAGGCATCTCCACACAA
Sfon	15	83.348	114364	TGCAGTATGACTAAACCTTAGCCTCACATTGGATGTAATGAGAGAAGAGAGCACAGCTGTGACGCAACGCTAAATCAAAC
Sfon	15	84.994	100947	TGCAGTCTACAGTAACACTCACTCACGCAAAATATGGGAGATGTAGGCCAACATCAAGTCTGGTCTATTAAGAGGTTTGC
Sfon	15	88.743	56822	TGCAGTAGGATAAGGAAGGCCTGGTCCAGTAGCCAGCCATGTTCTGAGCAGCTGATCTAGCTCTTGAGGTCATCTGGCCA
Sfon	15	88.743	77776	TGCAGGGAGTACACCATTGTACTCACGCAGCACGGCTCCAGAAAAACAGCTATATTTGCAAACAGACTAATTGTGTGCAG
Sfon	15	90.444	79362	TGCAGGAACTTGATGCAACATTTAGGTGGTAAAGGAGGATGGTGAGGTTTGTATATTTAATGTGTCTTCAGCTTTTGTAT
Sfon	15	92.255	119710	TGCAGTCAAATGAACCTGTAATAGGGTGCAAACCATAATCCTAACTGTTGTTGTAACAGTATAACTTTAAACCGTCCCCT
Sfon	15	99.365	68884	TGCAGGAAGTAGTAAAGTAGACTCTTTCTTTCTCTCTCCTTCTTTTCATTTCTCTCTTTACCCCATTTCTCTCTCTCTCT
Sfon	15	102.532	78603	TGCAGAGGTTGGAGGCCCGAGCCTGGGCCCTGATGTGTGGGGAGGAGTGGGGATCCCTGAAGGGTCTGTGTGGGACTCTG
Sfon	15	105.438	121107	TGCAGTGAGTACAGCATTGCTTCAAGGCACATAAAGCAGATCACACATTAGCTTCAAGAATGTTTTGTTATCGATTCCCT
Sfon	15	106.163	108769	TGCAGTACTGTAGCCAGTCAGCCAGCTGGCAGGTGGATGATACACAGGCCTGCGTGTTTAATGACCCCACCCACTCCAGG
Sfon	15	106.165	64996	TGCAGTGGTATTCAGGACCTGACAAACATCAAAGGAAGTAATACACACCTCCCACACATGTCCCCTTTTCGAAACAGAGT
Sfon	15	108.553	100160	TGCAGAATGCTGTGGTAGCCATGCAGATCACCATGCACAATGCCAAGCGTCTGCTGGAGTGGTGTAAAGCTTGCCGTCAT
Sfon	15	112.715	82742	TGCAGAAGACAGTGGGAAGAACATAGGAAGAACGTAAGTCAGAATGCAATTGAAATGACCACTATAGATCTGCTGGGAGG
Sfon	15	115.323	124095	TGCAGGAAGGGGGTGAACGAGGACCGCACAGTGCGGCCCCTCAGGGGCTGCTGCACGCGGAAGTTGTTGACCATGCTCTT
Sfon	15	118.975	122006	TGCAGGAATGTCCACCAGAACTGTTTCCAGATCCTTTAATTTGAATTTCTCTATCACATGCAGCCTCCAACGTTGTTTTG
Sfon	15	120.664	51325	TGCAGTCAGAATGCCACCAATGCACACTCCATTAAAACATCTGTGTCATGGTGTTGTGTGACAGAACTGCTGATTTAGAG
Sfon	15	122.394	24536	TGCAGCAACACTAAGCACTTAACTGCTTATCATATTTGGTAACCTGCAATAAATGGGGCTCCTCATTCTTCCTCATCGAT
Sfon	15	124.178	27158	TGCAGGATGGGTAACCAGTTGGAGTTCATTTTGTCACTCAAATTGTTTGCATTCTGCCCTTGCCCCTGCCTTGTCTGTGC
Sfon	15	127.491	185277	TGCAGGAATTTCCACCAGAGTTGCTGCCAGAGAACTGAATGTTAATTTCTCTGGCTTCCCGAGCGGCGCGGCGGTCTAAG
Sfon	15	128.766	188503	TGCAGCAGCACCTCTCACCACAGGAGACCAGACCAATCAGTAACAGCCAGACAGGCAGCGCCGAGGCAGCCGTGGCAGGG
Sfon	15	130.565	107605	TGCAGACCACGTGTAACCATGCCACCCAGGACCTCCAGTACCAGCTTCTTTACCTGCGGGATCATCTGCGACCAGCCACC
Sfon	15	131.385	72135	TGCAGGCTGAGTGTGTACAGGACACACCCCCTCTCGTTCTGCCTGTCCTCTCAGGAAGCGTGACTCACAGGCCATTTGCG
Sfon	15	132.21	64791	TGCAGCTACACTCATTTCTGTCAGTGGAGGACGGGGGCTGAGGGGCAGGCCTGCTGTGTGCATGCACATGACTGCACAGT
Sfon	15	134.501	137104	TGCAGTGTATTCACATCAACGAGTGTTACACACAGCGACAGATGGCTCAGGAAGAATTTGCAGCAGGCCAACGCCAAGCA
Sfon	15	134.924	63608	TGCAGCTACGCATGTAAAGTGGTTCAAACTCTGATTGTCCACATGAGGTGGAGAAAGGAGAAAACTCTCTTCTCAGACAG
Sfon	15	137.383	39034	TGCAGTGTATATGGGAGAGGGAGAGGGTGCGCGTGTGTTTGTGTGTGTTTGCACGCCTGCTCTACACTGCGCTGGGGGCC
Sfon	15	139.6	106626	TGCAGCCATCAAAGTACTGAGCGAACAGCCATGGTCCCTTTGTTGTCGCATGACATGATGGTAAGCCTCCAGCACAGCAG
Sfon	15	141.762	30919	TGCAGCTCAGCGACATGCCCCAGGACGACTCCAAAGAGGTGTGTGAGTGTGTGAGTGAGTGTGTGAGTGAGTGTGTGAGT
Sfon	15	144.43	77542	TGCAGGAGAAGGGCGGTCAGGGGAAGAAGTGGAGGAGGACAGGGAGAGAGGGAGGAGAGGAGATGAGAGGTGGTGGGCTG
Sfon	15	144.43	103313	TGCAGCAAAGACAGAGCTCACACACGCTCACTCATGCTCACGCTGATCCCTGCCTTATAAAGCATGACACGAGGAGAAAG
Sfon	15	147.142	10015	TGCAGGTGGAGGACTGGCCACCACTGCACTATCTGTTGTGTTTTTTAGCTGGATCTAGGTTTTGATTGAATATCATCTGT
Sfon	15	149.89	40488	TGCAGCGTGCAGCAATACGCCTCAAATAAATGTCTATCTCAGGTATTCTGGAATGGAATGTGTCCCTGTCTCAGGTATTC
Sfon	15	149.89	70216	TGCAGAGGAACATCCATCGTTCAGCTGGGGAGGAGGGCTTTGTTCTACATTCACTCTCCAAAGAGGATCTACATCCACTG
Sfon	15	149.89	207112	TGCAGCTATACTCAAGTATGTGCATACGTCTAAAATACTTTGAATGAATCAGCACCTTGGAGAGTTTCACCACCATAGAT
Sfon	15	150.731	95112	TGCAGCTGGAGAGATAAACACAACAACTACATAAATATTCACATTACATTCATCCAAACAATGGTAGAAGTTAGACAGGA
Sfon	15	154.145	51814	TGCAGTAACTAGCTAGGTGATGTCATGCCTTAGCATTTAACACAGCTATAGAAAGCTTAGCCTTCCGCCTTGGAGTGATT
Sfon	15	155.945	49395	TGCAGAACACACACTGTCTTAATTGACTCGTAAAACCCACTAAGATGCACTTTTATGGGACAAATTTCAGACCAGTCACA
Sfon	15	155.945	203327	TGCAGAGGGAGGTGGAGAAAAGAGCAGGACAGAGAGAGAGAGCGAGAGATAGAGGGAAAGTCGTGCCAGCCTGACTCATC
Sfon	15	156.537	17200	TGCAGACAGTAATGCATTCCTGAACAACAAAAGAAACAGGCCTGAGGAAGCCACCTTGGCTTGTGAGTCTCACCATTACC
Sfon	15	157.727	68934	TGCAGCAGTAATGGTCGATCAGGGCCCTGTTGTTCCATCCCGCGACCTCCTGGGCACTCCTTGTCTCCTGCCTCAGATGG
Sfon	15	157.727	129171	TGCAGTCGGCGTAGTCACTGACTTCAGTTGACGAATGCATACCTTTGATGGCCACTGGCACGCTGGAGAAGTGTGCTCTT
Sfon	15	159.339	124762	TGCAGCCCTTCAGTCTAAATGAGACTTCAATCCCCCTGACCACCACATGACCCGTCCTGTGTGTGTGCGTGTGTGCGTGC
Sfon	15	160.112	91813	TGCAGGGCCAGCTGGAGCTTCTTCCTGTGCAGCGGGTGTTTAATGCCCAGCTCCTAAACACACACACACAGAGATAACAA
Sfon	15	160.112	102127	TGCAGTATTCCTTCAGTGGCTCCTTGTTGTACACCTCTCTGGCTCAGGTGTGTAACCCAGTCAGCCTCATGCATACCATA
Sfon	15	160.112	134380	TGCAGGCTGACTTCGGTCATCAGGTGAACAGTGTTTCCTCCGACATCTTTGTGCGGCTGGCTTCATGGTTAAGCAGGCGG
Sfon	15	160.124	202911	TGCAGAATTCTCCCAATGCAATATCTGTCCATTACTTTCACTGGCAATACCCTGCTTCAGCCACTTAGTTGAAGCAGTAC
Sfon	15	161	85449	TGCAGAATGCTGTGAAAGCCATGCTGGTTAAGCATCCCCACACCATCACACCTCCTCCATGCTTCACGGTGGGAACCACA
Sfon	15	163.836	12647	TGCAGAGCTGCCTCCAGAACAAGATTCAGGACAAAAAACTCTAACCTGCTGGCTAAATGGGAAATTCTTATTGTGTGGAA
Sfon	15	166.182	131878	TGCAGTAGTGGTAACTCTGGGTCTTCCTTTCCTGTGGCGGTCCAAATACGAAAAACCTTGGTGTAGGTGTGTCCAAACTT
Sfon	15	166.774	81875	TGCAGCTGGATGTCTTCTTGTTGTGATTACCTGGCTCCAGAAGAAGGCAGGCCATTCTCCCTGGACCTCTGGAAACACAC
Sfon	15	166.774	96957	TGCAGCACTCCACCAATCAGGCCTCTATGGTAGAGTGGCCAGTGGCATCAGAGCCAGATCGAATCTCCTGCGTTAGACGA
Sfon	15	167.366	30389	TGCAGGTTTCCTCATCTAGTGGTGGTTGCTGCATTGCTGTGTTTGTGTTGTTTAACCTCAAGGCTCTGCCCTCCCTCCCT
Sfon	15	169.162	39851	TGCAGACTTCCTCTGCAACTCCTTCCATTTCCTCTCCATCTCTTTTTCCACTGCCTCAAGTATCTCCAACCTATACAGAG
Sfon	15	169.162	105277	TGCAGAAATTGACGCGCTCAAAACAAAAACGGAAAAGAAAGACTCAGAGAAGGAGGACAGTGACGTGGAAAAAGGTCAAG
Sfon	15	169.434	64303	TGCAGGACGGCTTTGTTGACCAGGATACTGAGAGCAGCCTTGACCACCGCTCGCTGGCCCGAGCTCAGGCGGCGTTTGCT
Sfon	15	169.752	66813	TGCAGGTGCGCCAGCCCCCGATGAGCGAGCGGACGCGGCGGCGAGCATACCATTTCGAGGAGCAGGACCAGGAGCTTGGT
Sfon	15	169.752	94185	TGCAGTTTGGTGTCGTCACCGACTTCAGTGGGAAAATGTTCACCTTCGATGTCCACTGGCATGATGACGTGTGCTCTTTA
Sfon	15	169.752	134071	TGCAGGTCACCATAGCGACTGTTGTCCACAACGTCTGGGGAGAACTTCACCTGTTGGGGTCGAGACTGGGATCGAGTCCG
Sfon	15	169.752	195026	TGCAGGTCTTCAGAGCCTGCGTAGTGCCATTGTCTCCCTGAAGTAGTTCTGGTATGCTACCATCTGGCGTCTGACCCGCT
Sfon	15	170.344	12415	TGCAGTACCTGGACGTCCTCCATGCACTGGTAGAGCTGTCTGTTGGCTGAGTTGAGTCTCCTCTGTGTCTCAGTACTCTC
Sfon	15	170.344	21441	TGCAGCAGCACTGAGCGATGCCGTAGTCTGTGATCTTAGCGATGGTCTCTGAGTCAGTTTTCAGGTTGAACAGCAGCACG
Sfon	15	170.344	139347	TGCAGCAATTTCCACACTTTTCAACATAGCGATATCCCAATCTCATCTGACCCCACTCATCTTCTTAATCATTCCACATA
Sfon	15	171.266	38356	TGCAGTCTACAATTTAACCCTGATGTCCTTACACAGCTCTCTGGTCTTAGCCATTGTGGAGAGGTTGGAGTCTGTTTGAT
Sfon	15	172.079	108291	TGCAGTCAGGACAACGAACACGCAGATGAGCTTCCCCGAGACGGTTTCTGACTGTTTGTGCAGAAGTTCTTTGGGTGTCC
Sfon	15	172.803	2338	TGCAGAGTGAGTGGGCACGATTCCTACCATGGGCAGAATATGCCCAGAATTTGCTGCGTCACTCCTCTACTGGATTGACC
Sfon	15	174.006	17966	TGCAGGAGGCTGTAACTATTGCGTCGACTGCATTTAATGCACTTTAACTACCGTTTCAAAACCGCAGTCTTTTTTTAAAA
Sfon	15	175.197	17288	TGCAGACCCTGCCACATACGTCTCGTATCTGAGCCTTTGAATTGCAACTCCACTTTGTCTATACTGACGTTTTGCCTGTT
Sfon	15	175.197	92407	TGCAGCATGCTGTCGTCATGGCAGCGGCTTACACCACTTCTGAGGAGCTGCCTTGTCAACAATCACAAACCTGCTGCTCC
Sfon	15	175.543	123831	TGCAGTAGGCCCTCGGCTGGCCCTCCCTTCAAGACGTCCGAGATGACGATGGAGGTCTCACCACTCTGGAAATGAGGGTT
Sfon	15	175.787	47255	TGCAGTTCGAGCCTTGTCATTTAACCTTAGCAGCAGGAAATCCAGCTAGCTAGTTCAGCATCCAACCGCTATATATAATG
Sfon	15	176.671	53897	TGCAGGTAACGCTGATGATTTCCGCTGTACCAACCAGGGAGGTATCCCTGTCATAGAGGGAGTAGACGATGCCAAAGAGA
Sfon	15	177.567	54719	TGCAGCTAGAGACTGGAACGAGCTGCATCTAACGGCTTTAATGAAGTGGCAGCTGTATGCGTGTCAATGATGTTGCCATA
Sfon	15	177.567	76575	TGCAGGCTTCTAGGCTATGGGTTTGTCTGACGGGCAGTCTTATAAAGAGCGTGCTGTATTACTGAAGCACCATGACCAAC
Sfon	15	178.002	82192	TGCAGAGGACTTGGGGAGAGCTGACCTGGCAGCATTGGGCAAGGCAGACTGCAACGCTCCAGAGGTAGGAGTAGCGAATG
Sfon	15	178.157	4666	TGCAGAACTGTTGTAACTCAGCGACATTTGTGGGTTTTCAAGCATCAACTGCTCATTTCAAGTCCTGCCACAACTTCTCA
Sfon	15	178.739	61969	TGCAGTCATACCTGCACCATGAATAGTTGGGGTTAGTTAGGGTCAGGGATGGAATTGAAGGTTTTTAATCCACCAGCCCA
Sfon	15	179.51	22916	TGCAGCTCTGAAGAGGTCTCTGGATGTGTTTCTAACCTCTGTATTTCTGTAGCTGCAACAGCTCCGTCTCTCTGCCTGTG
Sfon	15	180.718	128003	TGCAGGAGGTAGGTTCACGGTACTCACCCGTCTACCTGAGCCTCCTACCTTCTTAACCTCTTACCCAGTGCTGTCCAATC
Sfon	15	182.805	117702	TGCAGGGTAGTCTGGTGAATGACTCACTGGTAGATGGTGCCCGTAGACAAAGATCTGGTTGCGTGCTATGTCCACTCTGT
Sfon	15	183.543	104821	TGCAGGCTACCCGCTGCACAACCACCTGACTGCGGCCTGGCCTCACATGTACAACACTATGGTGGACTCGGTTTCTCCTA
Sfon	15	183.639	12633	TGCAGGTGGAGCTGCCCAGCCGAGCCTTCTTCTTCAGGAAGGACCTCCTGGAGGCTCTGCGCACAGACTCCTGGGTCATG
Sfon	15	184.283	33634	TGCAGTAATGCAGCTTTACTTGATTAAATATGTTACTCGTTCAGGTTGACATCAGGATACCCTCATCTGGCTCTATATCG
Sfon	16	0	22391	TGCAGACAGCACTTTGCGAAAGCAGACTTCGCGATGAAGGACACTTTCCATGCGGCAACCGAGTTTCCGAATAGAAAGGA
Sfon	16	10.377	41565	TGCAGTGTTTGACATTATACCCTGATGAAGACAGTCTGTTGAAACATGGGTTATTAGGTTATTAAATCATCTGAGCTCCA
Sfon	16	11.231	127301	TGCAGTGCAATCGGGCTATAGTGGCAACGACAACATGAGACAGACTCATACATGGGACGGCACAGTTCATGGGAGTAGAG
Sfon	16	11.231	139144	TGCAGCAACAATACAGTGATGTTCAGAATATCAAATCGCAATACATGTAAAATCGTGATATACAAATCGCAATATGGATT
Sfon	16	13.032	60522	TGCAGAGATGCCTCCAGGACAAGATTCATTCCAATAAATGCCAATCTGCTTTTGCTCAGGTGATGGCGCCATGCCATCCA
Sfon	16	14.226	14349	TGCAGAGGCAGTTTGGAACTCGGTAGTGAGTGTTTCAACCGAGGACAGACGATATTTATGCTCTACGCGCTTCAGCACTC
Sfon	16	14.226	62753	TGCAGAAATTGGCAGTTTGACTGTTCACGAACCCTTGCAGCCTGAAATGGTTCTGTATTTGAGAGCTGCAAATGTTGCAG
Sfon	16	14.226	72275	TGCAGTGACTATGGTGCCTTCGCCCATGTACAGGGCGCCATTATTGACTAACTGTGTGACTGACTGTGTGTTTGTATGAA
Sfon	16	14.226	84297	TGCAGAGCTGAGATGGTTGTATGTCTAGGGGTTTGTGTCAAGAGAAACGGCAGGAGGAAATACATCATTTTATTTGGAAA
Sfon	16	14.226	98823	TGCAGAAACACAAGTCACGCACGCATAAAGTCAAGCACGTTTTATGCACACACATATCCATCACTCATGTGCCATGTCTT
Sfon	16	15.535	100900	TGCAGACAGGCTTTCACAGTTATCTGTATCAGACGGACAGAAAACCTCACAAGAACCAGACTTCTTTATACTCAAATTAG
Sfon	16	18.245	10122	TGCAGAGGTATATTTGCAGTCCCTGTGGCGCTTCAGCAGTTCGCTCGGTTAGCCTACTCCCGCTCACTTGTCGGAGTCTT
Sfon	16	20.677	58330	TGCAGAGGGAGGCCTCTCACATAGAGTCCCCAATCTGTGACATTCAAGGCCAAGCTATAATTGCAAGGCATATAAACACA
Sfon	16	22.089	119311	TGCAGTCAGCTCCACGTCCTGACCCGAGATCTCATCAGCATCCTCATCGTCAGTGGGCGATGCCTCCGTGGGAGGGGCGC
Sfon	16	22.928	18203	TGCAGGGGTTTCGGATGTTAATCCCAGATTCCAGATATTATTGTTGTTGTTCAAACTACTGAGTAGAGAGACGCCATTTT
Sfon	16	24.4	89584	TGCAGTAATCTGAGAGACGCAATGTCGCCCAGCTTGTGTTACATTTCCTCCTAGAAGGAGCCTCCCTGTTGAGAAGAGAA
Sfon	16	26.235	86043	TGCAGTGCTATTGCCAGCGCTGCGCCAACTCTACGTGCACCACGGACGGCCTGTGCTTCGTAACGGTCATGAAGTCTGGC
Sfon	16	33.59	4678	TGCAGTCCTCATTGTTAGCCACCCTTGGTGTGCATGCCTGGTGTGTGTCACAACAAGACCTCTCAACAGTTTGTTACTTG
Sfon	16	33.59	102477	TGCAGCTCTGCATGCTGTTGTGTCTGCTTCTTGATGACATCAAGCTTGGTGGATGAACTGCATCCTCATGGGCCTCGGTT
Sfon	16	37.759	65256	TGCAGTAGACTGCGAGTCGAACAGCTTGGCCTGGTAATCTATCTGCTAAAACATCAGCCTGAGATCTTATTCACTTATTA
Sfon	16	38.2	15704	TGCAGGTATAAATCAGACATAGTCTTCTTTCCCAGCAGTATGTCATAAAGCGCTCCATTACCTGAATGACTGAACAGACA
Sfon	16	38.2	43549	TGCAGACAGAGCAATTGACTGTAATGAACACGATGGGAGACAGAGAGCTGGTTTCAAGTGCAGGGCGCAGCAGGTGTTTA
Sfon	16	38.2	89904	TGCAGAGTTATTACTGACACAGTCCTCTGTGTGTGTGTCTCATCCATCCAGGACCATGACGGTACTGGTGGATGAGGACC
Sfon	16	38.2	115151	TGCAGTCAGGTCAAGAACCTGGTGAGGACGACGAGCACCCAGATAAGCTTCCCCGAGACCGTTTTAGAAATTCTTCAGTT
Sfon	16	38.794	81516	TGCAGTGGCCCGATGAATGACAACAGAACCATGACAAACCAAGAGGGTGCAGGGCTGTATGAGCAGCCTGGACGGACTGA
Sfon	16	41.206	113905	TGCAGTGAGTACCACCTTTTCTCGCTGTGCACGGAGACCAACGCCGAGCGCATCAACTGCTACTGGCCCAACCCTCTGGT
Sfon	16	42.952	110151	TGCAGTTATTGGGGTAGAGATGTTAAACTTCTTTCTGTCTATCTGTTCAGGTTGGATGTAACCCCAACGAGGACGTGGCT
Sfon	16	43.846	91729	TGCAGACAACCAGCTCCAGGACATGCAGGTAAGAACTCCTACGTTTCCTCATGAAAGCACTGCTACAGATGGAGTTAGCT
Sfon	16	46.425	184007	TGCAGTTATTTAATTAATTTTGCTCAATTTTGGCACTTGGTACAATTAAGCACATTTAGGCACAGTTACTCCTTTACGCA
Sfon	16	47.774	127139	TGCAGCAGTGGTAAGACGTCCTGCTTAACATGTGGAACCCATGATGATTAAGACAGAATTAACACAGTCAGGTTTTATGG
Sfon	16	48.418	89290	TGCAGACAGCAGCAACCAGAGGAGATCTCCAGATTAAGGAGAACGATGACACCTTTGCCAATGTGGTATCCATCAGCCTA
Sfon	16	52.086	32524	TGCAGCAGGAGGGCCAGAACAGCACTGGTCGGTCAGCTGAGAGCGACTCAGCCAGCGACAAAGCCTGTAGCCCTGCCGCT
Sfon	16	52.086	97472	TGCAGGCTTGACACAGGCCTATATCACTGACGGCCGTGTATTTAGACAATTACACAGTGGAATGTTCCGTAAAGCGGTAA
Sfon	16	53.277	34549	TGCAGGAAATTATACATTAACAACACAATACAACCGTGAGAAACCATAATGGCACAATGAACCAGGGAAGAGAGAGAGAG
Sfon	16	53.277	93883	TGCAGTGTGTCATAAAGACGGGTTTATTGTGGGCCTACAGTAAGAGGAGAAGTTGTCATCCCAACACGTTGATGGATAAA
Sfon	16	54.764	25814	TGCAGGGAGGCGTGTGACCCCTACCTCAGTGTGTTCAGGCTCTGAACCAGAGTGTTCACTGAGGGAAGAAGAGAGGCGAT
Sfon	16	59.423	33962	TGCAGGAACTTGCCACCAGAGCATTAGTGAGGTCGGGTACTGATGTTGGCCGATTAGGCCTGGCTTCCAGTCGGCATTCC
Sfon	16	59.423	47155	TGCAGGAACGTGCCTTAGACATGCTGCAAGGAGGCATGAGGACTACAGATGTGGCCAGGGCAATAAATTGCAATGTCTGT
Sfon	16	59.423	96312	TGCAGGCTGTCTGTGGTTCAGGATGTGTTTCTGGAGAGCGAAAGTAGCACAGTAGGGACTTGACGTTGTGCCGAAGGGGA
Sfon	16	60.618	108468	TGCAGCATTGAAGGTCCCCAAGAACACAGGGGTCCATTCAACACCATCATTCTTAAATCAACGAAGTTTGGAGCTAAAGC
Sfon	16	63.032	55054	TGCAGCCAGTTACGCATACACTACAGAATTCCACACCCGAGAATGGAGTCAGCAGGAGCAGGTACCTCTAGTAGTGGAGT
Sfon	16	63.626	11790	TGCAGTACCTGGTTCGAATCCAGGCTGCATCACATCTGGTTGTGATTGGGAGTCCCATAGGCGCACAATTGGCCTAGCGT
Sfon	16	64.217	4935	TGCAGACTTAACGTTTTTTGGGGCGAAACATTCTGATGATCGAATTGACAGTTGATCTTTTCAGATTGGGGTGATCTGGC
Sfon	16	67.88	4301	TGCAGCCCAGGATCTAACCCTAACCCCTGGGACAGACCATATCAGACCTAATCCTGAGATGGGCACCTGTGGTGAGATGA
Sfon	16	67.88	79519	TGCAGTAGAGAGTTGGGACACATCCTGTGTAGCTCAGCGGTGGCACTACGGTGGCAGGTTGGGAAGGTGAGGGATGTGTT
Sfon	16	69.261	68665	TGCAGCAGGTGACCAGAGCAGAACAATATTATATTTGGGACAGGGCAGACAGTCCACAAGACACTGTCCAACACTGAGAA
Sfon	16	76.782	87739	TGCAGGTAGCTAACAAACCAGATTCAATGTTAGCTAGCTAACATTAGACTGGCAATAGCATTACAAATGGCTATGAGAGA
Sfon	16	87.519	46715	TGCAGCACTGGTACAGAGAGGGGGCCTCCCTCTGTGTCATGGATACAGATTTACCAGATGGGCTCTATTTTAGTTTGTGT
Sfon	16	87.519	142122	TGCAGAAAGAGAACAGGCGTCACCTCTTATAGCAAGAGGATATGCAACGCTTAAGTGATAATGCCCTCGAAGCTGGTGTT
Sfon	16	89.94	118085	TGCAGTTGGCTCTTTACAAAGGAGACCTGGGACTCCACACATCCTGCGTGCCCATTCCTGTCATTTCCTCCTGCCATTCA
Sfon	16	91.913	128794	TGCAGCCAAGTCAGGGGTGTGTTTAGAGAGTTGGGTTTGTCATGCTAAACTCTGAGGAGGGTTACAGTTGTACAACGGAT
Sfon	16	92.844	73379	TGCAGTGAGTGGAGGCCACACCGAACGTCGCACAATCAGATGAGCTTAGGGATGAATGTTTACCTTTACAGGGAGAGGAG
Sfon	16	96.603	73138	TGCAGCCAGGTCGCTCAAGATCCTCTGCGAAATTCGACGTCCTTCCAGGTTAGCGGCATGTCAAGGGATAATTTCAAAAC
Sfon	16	100.913	42666	TGCAGCAAGGCCCAGCAGAGACTCCCAGAGGACCTGACACTCAGCAGGCCCCCCAGGAGCAAAGAGGAGAAGATAGAAGA
Sfon	16	104.755	46913	TGCAGAAGAATATTGAGCATGACGAGAGTGAGGATGAATTAACTGCGTTGGCAAAGTTTCTGCCTCGTCCTGATGGTGAT
Sfon	16	105.494	45693	TGCAGAGGGGTGACCGACTCCATATTAATAACCATGATTCTGGAATGAGATGTTCAACAAGTAGATGTCCATATACTTTT
Sfon	16	106.968	34089	TGCAGGCGGAGAAAGGACAAATCTCAGAGCGGGCAGACACACATGGAATCCTGTGACCTGTAGGTCAATGGAGGCACTCT
Sfon	16	106.968	53817	TGCAGAACCATCATTGTTTCGTTGACGGTCTTAGTTTTGCGACACGACCACCGCTGAGAAAACAGAGGAGACTGAAGTAG
Sfon	16	107.89	117252	TGCAGGAACCCCTATTCATTTTCTATTGGTCAATTTTTAAGCTAGGACAAGCAGAAGGCGGGGTGCTCCAGTACAGTAGG
Sfon	16	108.942	113044	TGCAGGATCAAGAAAAGGCCTCCAGCCCTGGGGAACCTATCTCCACTGAGAGAAAGGAGAATACACACAATAACACTCCT
Sfon	16	110.324	20308	TGCAGAGGGTAAGTTCATTAGTTACCAGCCTGCTTGAATCAAGCCTTCATGGTTGAATTGCTGCAAAGAAACCACTTCTA
Sfon	16	115.586	204056	TGCAGGAATGTGACATTTACAGGTGTGCGTGTGTGGGAGATACGGTGGTCCCGCGTGGCTCAGTTGGTAGAGCATGGCGC
Sfon	16	118.711	21047	TGCAGGTTGGAGCGGTATTATGTCCAATGGCTGGGCCATTACCCCAACGCACTACAGGGATCTGTGTGACTCTCTGGTGT
Sfon	16	120.515	56662	TGCAGTTCGGCGTCGTAACTGACATCAGTGGGCAAATGTCACTGGCACGCTAGAGAAGTGTGGTCTTCATGGATGAATCC
Sfon	16	121.111	30470	TGCAGGCTATCCCTCAGGTGGGACAGGAAGGATCTGATCACCCCCTGGAGGTCGACTCTGGGACAGTGCTACACAGGCTC
Sfon	16	121.705	105433	TGCAGAGATCGTTGTCCTTCTGGAAGGCCATATGGAGAACGTTCCTGCTTCCCTTGCTCACACCCCTTTTCATGCCATTC
Sfon	16	123.73	122046	TGCAGCCATAAGAAGTTAAGAAAGTGTGTAGTTCACATTCTTTATTGTAGAGCTATGAAAGTTACGTATTTAGATCTGCC
Sfon	16	125.691	39920	TGCAGGCAGTTTTAGGATTGGCCTCTAACATTAGGCTATTTTAGTTAGGCTTGGGCGGTATCCAGATTGTCATACTTTAA
Sfon	16	129.658	42086	TGCAGAGTGGAAGGAGGGAGGGGAGGGGTGAAAGGATGATAGGTCCTCTGGAAGTTACATTTCCCTCAATTTTTGATCAG
Sfon	16	132.432	689	TGCAGCCCAGCCTTCAGATGAGAATGTGCATCTTTTCTCTCGCCTGCAAAAATGTAGCCCTGGGGATTGCAATACAGTTA
Sfon	16	133.892	134950	TGCAGATGTGGCCAGAATAAATTGCAATGTCCATACTGTGAGACGCCTAAGCGCTACAGGGAGACAGGACGGACAGCTGA
Sfon	16	137.558	66260	TGCAGGGCCTTTCCCTAGAAAAAGAATACAACACGGTGGAAATAGACAAGTTCACGAGCAAGATCAACCACCTCAACGAC
Sfon	16	137.558	71133	TGCAGGTTTGGACGGTTGGTTTTTGGAGGGTTGGAGCCCTACTCTAACTGCTTGGCATTGCATTGTGTGTTAGTGTGTGT
Sfon	16	139.671	137502	TGCAGCCTCTTTAAAATGCTGCAAAAGAGAAAGAGAGAAAGATGTTCTCTCCATGATGTCTTGCATGTCTTTTTCTGTGT
Sfon	16	140.705	24857	TGCAGCAGGTATAGTGAGTATTATGCTAGGAACATCGGCATGCAATAAAACCACAGTACCGAAATACATACAGAATCGTA
Sfon	16	141.745	128183	TGCAGGATCCTATAGAAGCCAAATGCTCCCCTTTCCTCTTGTGTCTATCTATAATTCAATTTAGCTAATGAGCAGCGCAA
Sfon	16	141.745	129242	TGCAGCAGTATCTCCCTAGGGCTGGCAAGGCTCTTAGAGCCATGACAGCCTCCCTGGCTGGCTGTTCTCCACCCGACACC
Sfon	16	144.442	34195	TGCAGAATTCTATGGCACGTTATTTAAGTGTGCACCACTGGTACCATTAATGCTAAGTTAGTGCTAGTTTGACCACCAGA
Sfon	16	145.367	33270	TGCAGGTGAGGTCACCAGTCTACCTCTTCAGTAGGGGGTACTGGAAATTAGATTGGGATGTGCGGGATGAGCACGTTAAC
Sfon	16	145.367	121997	TGCAGATCTCTGCTGGGCCATTGCTGTAACACTGACAGTGTTGGGTCATTTCTGTAACACTGTCAGAGTTGGCTCATTGC
Sfon	16	146.557	13699	TGCAGCCACCAGGCCCTGGATGTTGGCGGTGGGCAGGGAAAGCACAAGACCCTGCTGGCCTCCCAGGTGTCCGCCCGTGT
Sfon	16	146.557	52543	TGCAGACGTTCGTCAGAGAGGGGACTGCCATTACCTGCTGATTGAACGACCCCACTGCCATGGAAACACAGACATTGCTC
Sfon	16	146.557	90410	TGCAGCCTCCTAAAATCTAGACCACTGTCTTTAGCTAATTCTCTTCTACCCAGAGTATGTGAGCAGAGCGAGGAGTGGAG
Sfon	16	148.815	44652	TGCAGGTGTGAAGATGAATCAACCCGCTCAAATGATGTGCTCACTCAGCAGTATATGAATAACTGATCTACATTTCAAAA
Sfon	16	151.495	55585	TGCAGGCTCCATGTGAAGGCAGGGAGAACCTTTTTGTTCTGACCAGGTAGGGGAGAGTTCCACTAGTCTAGTCCTGTCAG
Sfon	16	152.718	206611	TGCAGCTAAATCTAGTTGACTACCCTTGCCATAGGAAGTGAAAGAATTTTAAGTGCCTTTAAACGGTGTATGGTAGTAGG
Sfon	16	157.294	1999	TGCAGCAATTGTGATTAAACACTTAAACAATGTTGAAAAGGGGATAATGTTAGCTAACTTCGCTAGGTAGGCCTATGTTG
Sfon	16	167.555	2372	TGCAGTGGTGATGATGAGACACATTCTGAGCTAAGATTAAAACAGAGCAGCCCACGGTTACTGTTAGGGTGGTACAAGGA
Sfon	16	167.555	107141	TGCAGCCCAAAGAAGTTAATGCACTGCACTTTTAAGTGAAAGTTATGATCCCTTATTGATGTCACTTGATAAATCCACGT
Sfon	16	181.476	47399	TGCAGCAGAGGTAACGCTGGGTCTTGCATTCCTGTGGCGGTCCTCATGAGAGTCAGTTTCATCAGAGTTGACACGCCCTG
Sfon	17	0	30217	TGCAGTAGCATGGCTACCATGACAGGACAACTGGTCACTGGTCAGTTGATGCTTCCTCCATGTTATTGTATATCACCCTG
Sfon	17	3.885	48552	TGCAGTCGTTTTGATTATCTCGAATACAGTCCATTTCTGCGGTGCTGCTCGTGGCAACGTCATATCGTCGAGTCTACCTT
Sfon	17	4.845	125637	TGCAGGAACCCACTAGGGGCCTTCATTGTACAAAATGCCTTAAATGACCGTGGCCCCTGTCTGCGTCATCCTTCTACCTT
Sfon	17	5.702	83768	TGCAGGCCTCTTGGGATGCCACGGATGGGGCTCACGCTTACATTTCCACAGTGACTGGGCCAGACAGTTACACCTCGACG
Sfon	17	5.702	110123	TGCAGCGGTCTAAGGCACTGCATGGGTCTAAGGCACTGCATCTCAGTGGTCAGGCATCACTACAAACCCTGGTTCGATTC
Sfon	17	5.702	124581	TGCAGCTCGATGATGAGTAAACACTGAGCGAGAAACGGCCGACAGCTGCCCGACTCTCCATCAAAGCGCTCCGCGGGAGG
Sfon	17	5.702	131291	TGCAGCGTGCCCCAATTGTTACATCCAGACTCATTCAGAGTCAGTCTGAGGCCCAAGCATTGAGCAGTTTGCACAGTTAG
Sfon	17	6.892	50565	TGCAGACTGGGTGAATGTTGGGTTGATGACAGGGGACTGGTTCTGGGTGGCTGAGATAGGAGCCACTGCTGTAGAGCTTG
Sfon	17	7.942	89769	TGCAGTAAAAGCCCAGAGAGGCAGCAGGTACGTCTGGTGGTTTAAAGAGCAGCCTAGTCTTAGCATGTCTCAGTGTAGTC
Sfon	17	9.054	123738	TGCAGTCGGGCCACTGAGGCTAGTAGGAACCTCTGTAAGGCCCCTCTCAGATTATTGAGACAACTGAAGTCACGCCCTGG
Sfon	17	9.057	49117	TGCAGCTCTCTCCCTGGGCCTGTACAGACACAGAGTAGCTCTCTCCGCAGGCCAGGCCTCCCAGCTCACAGAAGGTGTCG
Sfon	17	9.863	43095	TGCAGCACTCCACAGGAACTGGTAATGACCCATGACTTTCAATGAAGACTCGGCCCCCTGTGGTTCACTGGGTCAGCTGG
Sfon	17	10.455	17298	TGCAGCTAGCTAGGACACTGCCGCAATAAAGAACACACTTCACACGCCAATACGTGCAAAGCCAGCCTGTTCACTGACCC
Sfon	17	10.455	112732	TGCAGCCACTCCACTGTCAGAGAGCGCTGGTCCTGGTGGAGAACAGTACAACATGAGTACACAGGGAGGGAAATATAGGG
Sfon	17	13.277	75713	TGCAGTCACAGACAAAAGGGACACTACTGACTGTCTTTGTATACAGGCCACATGACATCATTGAAGGACCACCCAGTCCC
Sfon	17	17.163	82497	TGCAGCGCAAGACTGTACTATACACAAAGTAGTACATTGTTGCACATACATGAACAGTCACCACTCAAACAAATTGTCAA
Sfon	17	17.163	128203	TGCAGAGTGAAATACCATGTTGTTTTAAATCACACCAATCAAGTCTCTTTGGCTTACAACAACAGTGCATGTCACACCAC
Sfon	17	22.762	92245	TGCAGATCGTAACCGACTTCAGTGTTGAAAATGCTCACCTTCGATGGCCACTGGCACGATGCAGAAGTGTGCTCTTCACG
Sfon	17	23.072	184737	TGCAGGACATGTACCATTATAATATTTAGCTTGGTGTGTTTTTTAAGGGGAGACTCCTCCTGTATCGCCATCCAAACAGA
Sfon	17	23.485	17130	TGCAGTTGACAGTGAGTGTAACACCAGTGACGATGAGAGTCAGGGGTTTGTATGTACCAAGTGGGGTTTACTGATCACTG
Sfon	17	25.026	8590	TGCAGCCCCAGTTGGAGATGGCCTCCAACTCCTTCTGCTATGGAGACAAATGAGATAAATCCAGATCTCCAACCGTTTGA
Sfon	17	26.331	86122	TGCAGTGGATGAGGGGTTCTGACAAGTAGAGGAGGTGTGGAACGCCGCCCATGTGAGGCTCCAGCGCGCTGTCGGCCGTC
Sfon	17	27.96	99221	TGCAGCACTACACCAATCAAGCCTTTATGGTAGTGCGGTCAGACGGAAGCCACTTCCGTCTGTGCAGTGCATCTCCTCCT
Sfon	17	30.55	130581	TGCAGCAACTGTGTGATGCCATGGTGCCAGCATGGACCAATATCCCTGTGGAACGTTTCCTACTTGTCCACGCCCCGAAT
Sfon	17	32.784	10345	TGCAGGATACCTCTGTTATATGGCAGGATCTTTCATGTTTAGAGCCCTGCTTTAAAGATGGCATATTCAGCAACGTGTCT
Sfon	17	33.498	128652	TGCAGCTAGTGTGTATGCATACTGTTCATTGGTAATACATTTTGCAATGTGATTTAACCCTGTGTATCTATCAGGTATTC
Sfon	17	33.826	70511	TGCAGGAAGGTCCCTTAGAAATCTGGATCTTATCTTCTGGGGATGAGCAGCTGGCAGTTGAATTTGGGTATGCTTTTCAT
Sfon	17	33.941	40091	TGCAGTGAACAGCTCAACGTTTTCTTAAAACAGTGCCGAGGTAGAGATGGCTGTGGGTAACTACTGTTTTGACTTGGGAG
Sfon	17	34.215	47072	TGCAGTGCTTGAGGCACCTATACAGACCTGGGTTTGATCCCAAGCTGTGTCACAGACAGCTGTGCAGTGCACAAATGGTC
Sfon	17	36.324	109307	TGCAGCAAATTAGGGTTAAGTGCCTTGCTCAAGGGCACACCGTCAGATTGTTCACCTTGTTGGCTCGGGTGTTCGAACCA
Sfon	17	37.78	70811	TGCAGAGCACGAGCAAACGGCTCAGCTTCAAAATGCTAGTGATACCCAAGCCCTGCCGTACCCTAGTTATTGATGAAAAA
Sfon	17	39.806	64894	TGCAGATCATCTCAAGCTCTGTCAGGTTGGATGGGGAGTGTTGCTGCACAGCTATTTTTAGAGATGTTTCCAACCGTGTT
Sfon	17	43.917	20336	TGCAGGAATGTCCACCAGAGCTGTTGCCAAAAAATGTGAAGATTTGAATGTTCTTTTTTTTACCATAAGCCGCCTCCAAC
Sfon	17	48.237	75585	TGCAGCAGAGCCAGGTAAGTTTCTTCACTTCCTCCAATGTCATTTTCAGGCATGTTGTCATCAACAAAGTCACTGCTATA
Sfon	17	49.007	6827	TGCAGTTGTGGGCGGTGCATTTTCCGTACCAGGAGGTGATACAGCCCGACAGGATTTTTTTACTCCTGTTTCTCCCTAAT
Sfon	17	50.017	8492	TGCAGAACCTGTTACCTCCAGATGTGTGCTGTTATTATATGGGGGGAGTAGTTTAGTGTTAGCATACAGTTAGGCAACAT
Sfon	17	50.017	58471	TGCAGCCACTTCACACTGCTAATTAGATTATCTCAGCGTACACTGGTAAAGCACCTCAGGACAGGAATTCTGAAAACTGC
Sfon	17	50.017	74913	TGCAGAACTACGGCTCAGAGTTCCGACTAACAGACGGAGGAGAGTTTTGATGTTGTATATTTACTCCACAGTAGTTTGTG
Sfon	17	50.609	28386	TGCAGTCGGATGCCTCTGTGGATAGATGACAATTTAATGAGCGTTAAGACCTCAATGTTCCTCCCATCAAGACAAACAGG
Sfon	17	51.201	9032	TGCAGGGGGGGTTACAGAGACTGGAGCAGGCCACGAGCTACCACCTCAACACACTCACCACAGAACAACGAAGACTACAC
Sfon	17	51.201	29111	TGCAGTGACAAGCGCTACAGCCCCGCTGGTTTTAGGCCAAGTCCCAGAGACAGGGTCAACAGTGTTCACCTCTGGCCTGT
Sfon	17	52.998	30350	TGCAGCATGAAAAATTCCGACTGTGGCCACAATGATCTGTCATCCCGCGGGAATCCTCTAGTGCAGTCAGTACACAACAC
Sfon	17	52.998	78043	TGCAGCTGAACGTGTAGGCCCTTATTCTGGGCCGTCAGCACAGTCACGTGCTCCTGAAAGCCCCGCCCCTCCTGCTCCGC
Sfon	17	52.998	79163	TGCAGGCTCACCCCACAATAACAGTTCCATGCAGAGCCGCTGTACAGTACAAAGGGCTGTGGCTGTCATGAAATTTTGTC
Sfon	17	52.998	113413	TGCAGGTGTAGAAGCACGTTGCACCTTACAACTTCCCAGCAGTAGGCCTACCTTGAGGCAGCTGAGGAAGGGAATGTTTT
Sfon	17	52.998	185823	TGCAGTAAAAACCTACAGGAGGGTAGCTCTCCAGGATCAGAGTTGGAGGGAAAACCTACAGGACGGTAGCTCTCCAGGAA
Sfon	17	53.346	118860	TGCAGAAATTGCGTGATGCCATCGCGTCAGCCTGGACCAACATTCTTGTCGAACATTTTCCCGAAAACGTATGGAATGCC
Sfon	17	53.588	25755	TGCAGTTCTGGGTCGTAACCGACTTCAGTGGCAAATTCTCACCTTCGATGGCCTCTGGCATGATGGAGGTGTGCTCTACA
Sfon	17	53.614	9906	TGCAGAGAAGTAAACTAGGCAAGCTAAACAGAGAGGATGTTGGTAGACAGTTTAAAGGGAGACAGAGACACACGCTTAGC
Sfon	17	54.657	110856	TGCAGCCTCACCTCTGATAACTGGCTCAGTTTACATGCTTCAGCTTTGATAAAGGCACAGAGAGGGAACAGACCACACTA
Sfon	17	56.332	42703	TGCAGTTACGAAGGCGATGATCGAATCTTACGCTCTCATGGTCTTCGTCATGGGGTCGTTTTTCGTGTATTTCTGCGGCA
Sfon	17	57.501	59296	TGCAGGCCACCAAGATAGACAGCATCACAGCCCTGGATGAACACCTCAACCAGCAGAAGGTCGGTCAGTCAGTCAGTCAG
Sfon	17	58.725	98269	TGCAGAGCTAGATGGATAACCAGGACACGTATTCAGAGCATGCGCTGACCAGCTGACAGTCTGTAATACCTACATGTTTC
Sfon	17	59.916	72923	TGCAGCTCAATCAGCAGCCAGGTCACCCATGATCCAAGTCAGTATTCAACATCCATCTTATTTTACAACGAAGCCTTACC
Sfon	17	59.919	198831	TGCAGGTCTTGTCGAGGCAAAGCTAGCAGGCAGCAGAGTGTTGTCGCCCCCCAGGACCCTCCCAGGAGGTGTCTCTGTGA
Sfon	17	60.157	101918	TGCAGTGCGTTGTGTAGGTTGACGTGACACCCCTCCCTGTGCTGCCTTATGAGCTCAGGTCATGCTGGAGAGCGAGGAGC
Sfon	17	61.363	110168	TGCAGCAAAACTAGTACGACTGGCAGCCCTGCCGTTGTTTGTCTAGGACTGATTCAAATATCTTTACAAGCCCGAATCCC
Sfon	17	61.809	76886	TGCAGCTGGGAGGGACTGGGTCGCCTGTGAGTGCTTTGGGACGGGGTGGGGCTCACGGCAGCATTCGCTGCTCGTTGAGA
Sfon	17	63.838	38644	TGCAGTTAGGCGAGGGAGGGTGACGAGAACGCAATGAGCCAGAACACGTTAACATCTGTGTTCAGTGTTGAAGTAAATCC
Sfon	17	65.288	12648	TGCAGGTCCCTGGTGTATTACATGCGCAGCAAGAAAGGCGTGGGGAGCAGGGTAAACAATCTCAGGTGGCACTTCACTGA
Sfon	17	67.698	81398	TGCAGGACCTTGCACAACATGTAATGAAAATCTCTGTGATCAAGAAGGAGGGTGCCATGCCGAGTGACGGTCCAGAGGAG
Sfon	17	67.698	91858	TGCAGTCAACTTGCGCAATACATTAGGAGATAAAGAACATCGTGTTCTTCATTTCATCTGTCACATTACGTACAGAAGCT
Sfon	17	68.892	125118	TGCAGTCAGGTCAAGACCCTGATGAGGACGACGAGCATGCAGATGAGCTTCCCTGTAAGAAGGGCTTTATAAATAAATTT
Sfon	17	69.98	34234	TGCAGCTTCCCCTGTCAGAAGTCTTGGCTCACTTTTCTTACCTCCCTGTCAGTTCTGAGTGCATCTGAAGAGTAGAGGAA
Sfon	17	71.116	102236	TGCAGAGAAGGAAATTGTGTTCTTAGTCTACAATAGTAGGAAGCCTCACTCCTACTTCTGGCCAGTCAGGGAAAATATGC
Sfon	17	71.944	78538	TGCAGGTAGCTCACACCACTGTGGTTATTTTCTGTCTTACGTCCTGACACCATCTGTCTATTGACAACAAAGTTACACGC
Sfon	17	72.807	132076	TGCAGGTCAATAACTTCCCAGTGTCCAAACCACTCATTAAACTGCCAACAACAGGTGAATGTTGAAGGAACACCATCGCT
Sfon	17	74.796	102437	TGCAGTTTACATGAATATTGAAAGCATTTCTCTGTAAATAGAATACTAGCTGCTTGGTATCAACCTGCCCCACTTAGTGA
Sfon	17	77.228	22967	TGCAGTGTTGGTGTTGACTGACTGTCATAGATACTGGGCGTCGTCAAGGGCACACATGGCCCATACAATGCAGGACCACC
Sfon	17	77.888	140233	TGCAGAGTCTGCCAATACACACCTATTCCCAGGACACCCCTGTGTCCACAATGCCACGTGCATGGGGCCTGGCACCTCAT
Sfon	17	80.166	38628	TGCAGCTCTTAACCTTTCCCCCTCTCCACAGTGACCTTTAACCCCTGACCCCACTCACCGATCTCACAGCTCTCTCCAGA
Sfon	17	82.548	125203	TGCAGAAAGGGGGGTGAGTGTAACGGATGTGAAATGGCTAGCTAGTTAGCGGGTACGCGCGAGTAGAGTTTCAATCAGTT
Sfon	17	84.354	67898	TGCAGAAACTGGAGGAGGCAGAGAAGGCCGCAGACGAGAGCGAGAGGTCAGTACCAGCCAGCCACAGAACCTGATGCATT
Sfon	17	85.965	67763	TGCAGCATTCACACAGTCACAGACCTCCCCTCAACAGGTCTAAAATAAGCTTCAAGGGCAGACTGGCTGACCCTGTCCAG
Sfon	17	92.756	25461	TGCAGCTCTTGTATAGGTCCATCCCTTGGGGGTCTGGCTGACGTTATGATGTTATTAGCTGCTATCAGGACAGATCTCTG
Sfon	17	92.756	79917	TGCAGAAAACGCACCTACCATCTCTCCCCCTCGAGATTGACGGCTCAGCTGTTAGTACGGCGGAATCATTCCAATTCCTG
Sfon	17	97.555	53054	TGCAGGAATAGGAAATGAAGACTACATGGTAGCCTGGCGGGTCGGAGCATAAACGAAAGGTCACTGGATCGAATCCCCGA
Sfon	17	102.087	103207	TGCAGTACAGGATCCAATGTGTCTGTGCTGATTACAAAGCCTGCTCCGATTCAGATTTCCCTGAATAATGTGAAACCCTA
Sfon	17	105.366	14467	TGCAGGAAAGGGCTACGTCTTTCTACTGAGGGAAATTATCTGGCTGACTAATCATGTGGTAGCAGACATGGTGTTCAGAT
Sfon	17	110.614	2380	TGCAGTGCCCCACTAACATGGGGTAGTCAGTCTCCTGTATCAGACTGCACATTGACAATATAGATTGTCTATGTCTGACT
Sfon	17	111.943	14203	TGCAGATCCTCTCAATCTGTCAGGTTGGATCGGGAGCATCGCTGCACAGCTGTTTTCAGATGTTTGATCGGGTTCAAGTC
Sfon	17	116.116	95614	TGCAGTCAGAGGTACATGCTGCTGCCCTCTGGGCACAGTCTGGTGGATATAATTCATCTGACAAGGTCAAGATAACAATC
Sfon	17	116.116	194040	TGCAGGTATCATACAATACTTTAGAACTTGGCATAAACATGTATGAACTGTTATAATGTATTATAAGGCTTCATTAAGCT
Sfon	17	120.413	89731	TGCAGCTACACAACAGACACCAAATCAATTAGGTTAGGAAGGCTCATCATTCACGTTGTCTGAGTACAAACATGGCACCC
Sfon	17	120.413	96658	TGCAGTTCCACACTGAACACGTCCAGGTTCTCCTCGTCGCGGTACTGCGCCTCGTCCCGTAGCACCGTCAGACGCACCTT
Sfon	17	122.359	127710	TGCAGGATTACTCGTTTATATAGTGTCAAAACACACGCAGGTGTCTCCAACCATGGTCCTCAGTTCTCGTCCCTGTTCTG
Sfon	17	126.547	59038	TGCAGGGTCACGTGGTCCTGGTGGGTGGAAGAGAGGATACACACGTATTGACACCATAATGTTAGCTTCAGGAACATCTT
Sfon	17	130.261	80384	TGCAGGAATGTCCACCAGAGCTGTTTCCAGATAATTTAATGTCCATTTCTGTGCCATAAGCCGCCTCATCGTTTAAAAAA
Sfon	17	130.261	138285	TGCAGAAAGCCCTGCCTGTACACACAGTAGCTCTCCAGGACCAGGGTTGGTGATTGACCACTGGTCTAAGAGCTGAACTG
Sfon	17	134.957	237672	TGCAGAAACAATGTAATTAGGCTAAACATATGTTACGGAAAGTTTATGGGCCCTAATGACCAGACAGACAGGCCGATAAA
Sfon	17	139.961	45492	TGCAGTGGGCCCGAGTGCGGGAACAGATGCTCCTGCGAGTCCTTCAGGAGCCATGTAAAACGATAAAGAAACCATCTGAT
Sfon	17	141.481	15880	TGCAGAGAAGAATGGGAGAAACTCCCCAAATACAGGTGTGCCAATCTTTGTCACGACTTCGACCGAGGCAGGCTCTCCTT
Sfon	17	154.856	49051	TGCAGTTTCATCAGCTGCCCGAGAGACTGTTCTCAGACGATCCCACAGGTGAAAAAGCTGGATGCGGAGGTCCTGGGCTG
Sfon	17	155.475	66803	TGCAGAATTTGCAAGATTACTTGTCTTTCATTTTGATCTCGGCACAAATGAAAATGTGGTACTGACTCACCCATGGATTC
Sfon	17	157.335	51142	TGCAGCAAATGGCGCCAATTCCGACTCTTGTGACGTTGTGGAGGAATGTGGTGCTCTGGTTTTCAGTACGTCGCCAAACA
Sfon	17	157.335	51331	TGCAGAAGTCTTGTTATTTTCAGTGTGCTTGGGTTGTAAAAGTGTTTAATTCGATCATCGGCGTCACCGCTCAAGGTCGT
Sfon	17	158.249	204756	TGCAGAGCTGTCTGACAAAATCGTTTGACTAGTTCTTCGAAGTAAATAAGGCATACTTTCAAGACTGCTTATTACCAACT
Sfon	17	159.308	92915	TGCAGAGAAGAATGGGAGAAACTCCCCAAATACAGGCGTGTCAAGCTTGTAGTGTCATACCAGAGAAGCGATGCTCTAAT
Sfon	17	167.02	136840	TGCAGAAGGTCAAAGTCATCTGTCAATGGCTGTGTCTGAGAGGCCAAACGAAGAACAAATCCATGGTTCCTTTTCTGTCT
Sfon	17	168.361	106308	TGCAGGTCAACTGGTAATGTTTTGTCACAGGCAATACATATACACACCAAGCGCTAGTATTTACTCCCTGTACACTCTAG
Sfon	17	171.826	115220	TGCAGGGTTTTCTATGATAAGACCAGAGTTGCAAGCCACTCGACTCATGGCAACACAAAATAGGGTGGCACTTGACATGT
Sfon	17	176.133	83511	TGCAGTGAATTCCATTCAGGAGAAGGCTCCCGAGTGGCGCAGAGGTCTAAGGTACTGCATCTCTCATGCTAGAGGCGTCA
Sfon	17	177.613	54466	TGCAGCTTTGGGCACTATGTAGCCATACCATGCCACCTTGATAGGTGAGGTCCTCGGATGAATATGAACAATAATACCAA
Sfon	18	0	13883	TGCAGCGATACTCCATCCCATCTGTTTGCGGGGGAGGCAAGAGACCCGAGTTGGCAGAACAGAGTGCTCAAGTTTTTAAC
Sfon	18	2.25	111173	TGCAGCGGCCTAATCATCCAACGGTCGAATCAGATAACTCCCTTTTCCTCACACGCGCGCACGCATACACACAGTCATTT
Sfon	18	2.25	205570	TGCAGATTGCACCTTTAAGAAAAGTGGGGTTGACTAATCATGTTTGATGTGCGGGTTGTTGTTTCAGTACTGCGTTGCCC
Sfon	18	2.991	41463	TGCAGCAGCCAATCCCATGCTGGATTACCTGATGACAGTGTTCCTTTCACGGTGGGCAATGTGGGCGTTGTCGGTGAAGA
Sfon	18	5.247	26770	TGCAGCGGAAGAAATTTGAGAAAGATGACAAGGATAAGTCACCATGACATGGCGTGAAATTGCCAGAGAATGAGTCCGCC
Sfon	18	5.247	68482	TGCAGACCACAAAGGGGGCGGTCACATTACCAGAGGTGTAGCTACCTAGGTAACTTCAGAAGGATAATCCATGGACCTGG
Sfon	18	7.663	82372	TGCAGTTAAGAATTGTGACCAGGGCCAACCACTTAAAATGGAAAATGGGTCCTTGTCAAATAAGCACTGTAAGCTAGTTT
Sfon	18	8.246	105439	TGCAGAGCGTGGACCCGCTCCTGCTCCACCACGAGTGGGGTAATCAGAGCTTCCTCACCCCAGCCAACGTGGTGTTTGTC
Sfon	18	8.249	123958	TGCAGCGTGACATTGCCATTGCGCTGTGGCGCCTGGTCTTCACGCAGGACACGCCAGCCATCCTCGAGCACTGGCTGGAC
Sfon	18	10.489	79070	TGCAGTGGAACGGGAGAGGAGCTCTTCACCAATGACAAATGACGACACCTCAGAATAAACACACAATAGGAACTGGAGGG
Sfon	18	13.228	95624	TGCAGACAAGGTATATCCATTTGTCAGAAATGCTAGGTGCATCGGTGTAGCTCTGTCCACATATCCACTACCTTCTGAGT
Sfon	18	15.518	16586	TGCAGAGGCAACCAGCAGCAGAAGTAGCTCAGAAAGGACAAACCAGCCCCAGCCGCCACAGAAACAATCTGATGTCACAT
Sfon	18	15.518	75420	TGCAGAAAGCAGCGGGACGAGCAACAACCCCTGTGGGACACCACCGTCTCGGCAGCAACAGCCATCTGTGGTGCTGGCCA
Sfon	18	16.115	124225	TGCAGCCTTGTGAGGGTTAACACGCTTAAATGTCTAACTGACTTTGGCCATGGAAAACATGAGTTCACACTCCTCGTGAG
Sfon	18	19.782	45365	TGCAGGTCCACGTGGTGCGGGCCACTGCTGTCGGTGAGGTCAAAGCTTACGTCACTATGGTGGTGGTGCGCGTTGTCTGA
Sfon	18	19.782	117859	TGCAGCTTCCAGACGTGACAGAGTTGGCACAGTCGGAGTGGCGGTGCCAGGGGAAATGGATTGGCACATGGCACACCCGT
Sfon	18	20.582	51948	TGCAGATATTGCCTAAGTTGTTACTATAAATGAGTGTCAGTGTCAACACATGGTCAAATATGCTTGAAACAAATAAATCG
Sfon	18	22.187	34578	TGCAGAGATGGGAGAACCTTCAGAAGGACAACCATCTCCACAGAAGAACTCTGACAGAGTGACCATTTGGTTTTTGGTCA
Sfon	18	23.683	5382	TGCAGGAATAATGTGAATAATTATTCTGCCAAAGGGTGCTTGAAAGATTTCTAGCAGAGACTTGAATGCACAGAACGGAG
Sfon	18	26.434	3213	TGCAGTGTGAGCTGACACAGACACTCTCAATATTGTGTTTAACAAGGAACAGATGGCCCCGTGCTTCCTGTCACACACAC
Sfon	18	27.031	46933	TGCAGTCTCAGCCACTGCACATCAAGGGAGTACCCCAAGGGTCGATCCTAGGCTCCACGATCTTCTCAATTTACATCAAC
Sfon	18	27.623	125322	TGCAGTTACAGTCCAAAAAAACACAGTCGACAGGCCCAAATAAATGCTCCACACTTTTACTATAGTTTCAAACCTGCAAT
Sfon	18	28.525	115496	TGCAGCAACGACGAAATGCACAAACATCCGTTTGTTAGCAGTGGCGAGGCGCTAACGATGTCACACCCACCCTTTGTCGA
Sfon	18	29.403	18698	TGCAGGGCAGGGGGAGGGAGGAGGAGATTAGAATGACTTATGTTATTGAAGAGCAGAGTAAGGGAGGTGATTGTGAACTG
Sfon	18	29.995	4671	TGCAGCCTCCCAAATCACCAGTGTGCATGGATAGGGCTTGGGAGTGGAGTGCCCAGTGCATTTTTCACACATCCCTCACC
Sfon	18	34.85	27657	TGCAGAAACGTGTGAGAAGGGAAGCATTTACAAAATAATTGTGTGCACAAGTTCTGTGCACAAAACCACTGTTTTCCAAC
Sfon	18	36.729	545	TGCAGTGTTCAACGTTGTCCATAAATGACCAATTTTGACAGTTAACCATTTGTAGTTAATGCCAATGGTTAAGGGTTAAG
Sfon	18	36.729	50493	TGCAGACCGCAGTGAGAGAGGGAATGTAGTATTTGATCGAGCGGCAGCCCAGCTCTCATTGTGTAGTTCATTAAAACAGA
Sfon	18	38.547	91330	TGCAGGGTCTATTCCCTTGTTCTACATTATGTTTTCTAACACACATCTCTTCTGTCACCCGATCCAGAGGTTGAGGTGAT
Sfon	18	49.733	105430	TGCAGGTGGCGCAGGTCCGTGGAGATGTAGAGCAGCGGCGTGATGGGCTGCGTCACCATCACAGGGAACACGTGGCCCTT
Sfon	18	50.66	96011	TGCAGACCACGTGAAATCCTGCCAGCCCATGACCTCCACATCCGTCTTCTTCAATCCACGGTTTCTGGTTGGGGACGGTT
Sfon	18	56.549	130555	TGCAGAAGCATTCATGCTTCTTGAGCTTCGGGGTGCTGTCATGCGCTTCCAATAAATTGGTCTGCACCACACTGCTCGTA
Sfon	18	56.549	132353	TGCAGAACGGTGTTCAGTCAGGCGCTCAAATCACTGAACACCAGTGGTGTAGTGCTAATTCTTTAGGGACAGGAGAGACG
Sfon	18	61.573	32334	TGCAGCAGCACTCTCAACACGTTTGAGAGGGTCAAAGCCATAATGTATATTGGGTAAATTGTGACTGACTGACTGATCTA
Sfon	18	63.071	118096	TGCAGCAAGCTCCGACTGGCCTTCTTCAACTTCTCCTTGTTCATCACCGCCCATCGTTCCATATATCCCTGGTGCAATCC
Sfon	18	64.561	38516	TGCAGCACAATAGATGAGTCATAAATAAGGTAGCACAGAAAATTGGGTTTTATCATCTCGTCCAAACACACCACAAGTCC
Sfon	18	67.073	114548	TGCAGATCCTCTGCACAGTCCAGCATTGCCAGGCTCCTGGGAAAGTTGTTGGTACATGCCCAAGAGACAATGTCATACCG
Sfon	18	68.05	99093	TGCAGTTTGTTGTGGTAAACTAACAACAGACAAAGCTTGAGATACCCCCAGGTCAGCGGACTCTCTGGCCTATCAAAGAC
Sfon	18	70.377	16889	TGCAGGAGCATCCTTCAGAGCTGGCAATACGTCCAACTGGCCTCACAACTGCCGATCACGTGTAACCATGCCAGCCCAGG
Sfon	18	72.134	246701	TGCAGTGAGTGTTGCAACCGAGGACAGACGATCTTTACTCGCTACGTGCTTTAGCACTCGGCGGTCTCGTTCTGTAAGCT
Sfon	18	72.896	64847	TGCAGCAGCAGGTCCAGGTAAGAGTCAACATCCTTTTTGGATTGAAACCCCGTGGACTAATAACCCAGTTAGCACAGTAG
Sfon	18	77.844	57529	TGCAGCACGGGGCAGAGAGAGCAGAGGAAGTTCTGTGACACACCAGGTTTTGAACTCTGCTCTCCTGCATGCCACAAGAC
Sfon	18	79.62	66193	TGCAGAGATGGTGCGAGTGTGTCTGTCGAAAGCAGTGCCATTGTATAGTAACTAACTCTGGAGGAGGGTTTCCTGATGCT
Sfon	18	79.646	56728	TGCAGCCACTACCGAGGCCCCCGACACCACCCCGACACCTGAGACCAACCCTACAGTGGTCCCCTGAGCAGAGGCGGAGA
Sfon	18	80.945	21720	TGCAGGGAAATTGATTCGGAGTGTCCTACAGCTTTGCTTTAATAGCAGACTTTGAGGAAGAATTGTGGATGCATCCTAAA
Sfon	18	81.797	46071	TGCAGCTAGCATAGTTAGCACACAGTTCGCTGTAAAGGCTAGAGGCTACCAGACAAAACAGAGATCATGGAGAGCATCGA
Sfon	18	84.037	79427	TGCAGCTTGCGTTCTGTGAAAAGCTAACTACATGTTTCCTGAATTTTCTGCTGTATGGGGTAAAGGCATTTTCAAGAGGC
Sfon	18	86.1	65861	TGCAGCCTCCAGTTATTTTAGCACAGATCCAGCGCAGAATGTCTTAATACTCTGTGGTTGCCCTATGCCAACTGACATTC
Sfon	18	87.502	135636	TGCAGGCTTTAAATCAAAGCTATGATCCTGACAGTGTTTTGGGGACTGAGTGGCGCAGCAGTCTAAGGCACTGCATCGCA
Sfon	18	93.111	77445	TGCAGTGAGCGACAGTAGGCCACTATTGTGTAAGATGACTCATGGTTCCTGTGGATGAATAAATCAGCAAGGAGTAAGGC
Sfon	18	93.111	202223	TGCAGACCAAAACAAGTCAAGTGTAACACAACAGGTTGTGTGTATGTGCACAGCACAGGAAGTCACATTGTAAGGAGAGT
Sfon	18	98.072	199929	TGCAGCAGAGGTAACTCTGGGTCTTCCTTTCCTTCCTCATGAGAGCCAGTTTCATCATTGCGCTGGATGGTTTTTGAGGC
Sfon	18	102.937	26731	TGCAGCATTTAAGGTCCTCAAGAACACAGTGGCCTCCATCATTCTTAAATTTGAACAAGTTTGAGCGCTCAGAGCGCTCA
Sfon	18	106.638	31010	TGCAGCTGTCGCGTTTGGCTCTGTACGGGCCCTTCCAGACAAGTCAGTTAAAATGACACATACCCGAGACAATCATATCA
Sfon	18	108.031	3580	TGCAGCACACCCATTTGGAGACCAGACACACAGCATATGATAATAACAATTTGGTGGGTGCTTATATTTGTCCTATTTCA
Sfon	18	108.031	117699	TGCAGCCTTGAGGTACGTCCAAGTCTAATGGATTCAATCACAGCCTTAAGTCCCCAGTCTGCTGTGCTGGCCTGGTTTGT
Sfon	18	109.827	30007	TGCAGTTCCTCAACCTGCCTCAACTTCTTTTTCAGGTTCTTGATCTTCTTGGCCTTTTCTGCTGCTGCTCCTGAATGGTC
Sfon	18	109.827	42716	TGCAGAGCCGAGCCAAACAATGAGAGTCAGCAGCACTGTCGAGGTGTGAAGTGACCAGCCCCAGATAGCCAGGGCTTTGT
Sfon	18	109.827	96128	TGCAGTATGACACAACTTTTAAAGGAAGAACCACTAAGATGGATTGTCACCTTGTTAATATCCAAAAGCGGAAGTCACGT
Sfon	18	109.827	131104	TGCAGAGGATAAGTTCATTAGAGTTACCAGTTTGGATTGAATGACCTTCAAGTAATGAAGGACTGTCACGACTTAGAAGT
Sfon	18	111.967	55098	TGCAGTGACCACTCTAGCACTGAGATGCAGTGCCTTAGACCGCTGTGCCACTTGGGAGTCTGAGTGGCGCATAACACCTC
Sfon	18	113.037	82282	TGCAGGATTGAAAGGATGGGACAGGAAGGCACAGGGATGTAGTTTTGCTGGGACAGGATGGCCCCAACTCCAACGTCAGA
Sfon	18	114.98	36100	TGCAGGAACAGGGTTGGTGAGCCCATGGCATGCAGAGTTTGGGCGGAATAGGCTATCAGCTGTAGCGCCGAGAGAGGCCA
Sfon	18	119.152	112195	TGCAGGCGTATTAAACATTTTTGTGCGGGGTGGGGGAGTCTGTCAGATTGGTCCATCTGTTTTTCGGGAGTCGAGAGAGC
Sfon	18	121.365	60103	TGCAGGAAGTTGGGACTCGGGGCCAGAGCAGGGCGCAGCAGGGGGGGGACCCTGGCTTCTGGGTTAGGCGGCTCACCCAT
Sfon	18	122.291	32585	TGCAGAGATGGTTGTCCTGGAAAGTTTTGGGGCTCCCGAGTGGCACAGCAGTCTAAGGCACTGCATCTCAGTGCAAGAGG
Sfon	18	122.958	72363	TGCAGCTTTTCCTGGGATTTGCCCATTTTTATCGCCGCTTTATCCAGAGTTACAGCACCCTGGCTTCCCCACTGCCTGCA
Sfon	18	124.944	76517	TGCAGGCATCAACATGACAGCTCGCTCTCTCTATCCCCTCCTCCTTTATTCCCTTAATTGATCATGATAAAACGACCTGA
Sfon	18	124.944	91793	TGCAGTTTGACTCGTTTATATTGTGTCAAAAGACATGTCCAACGTTTACAAGGGCTTGCAGCAAGCGTTATTGGTGAAGT
Sfon	18	129.886	70850	TGCAGCAGGATTTTTGTGTGAGTAAAGTAGAGGTTTGATAAAACATGTAATGACATTTAAAACTTCAAGCTGCATACTGG
Sfon	18	129.886	99864	TGCAGAATGCTGTTTAAGTTGTCACTGTCATCATCACACCTCCTCCTCCATGCGTCACGCTGGGAACCACACAAGCGGAC
Sfon	18	135.482	34101	TGCAGCAGAGGTAACTCTGAGTCTTCCGTTCCTGTGAGAGCCATCATAGCACTTGTTGGTTTTTGCGACTGCACACATTT
Sfon	18	135.482	130430	TGCAGATGGAAATGAGCTGTTAGCTAATACGGTTTAATGTATCATTTCTCAGTTGTACTGAGACGTGTGAGAGAGAGAGA
Sfon	18	136.276	25783	TGCAGCATTATGACAACCAAGCAACAACAACTGAGCTGGTTATGGATCATTGATAAGGAATCGTCTCAATGCAGCCCTGA
Sfon	18	137.023	84805	TGCAGACTGTGCTCTCTGTGGTTAGTGATTAGTTTCTCCAGGAGTATCTGAGCAAAGGTCTTAGCCGTCTTGGCCAGCCC
Sfon	18	138.069	97589	TGCAGGACACCTCTCCTGACAGCTTCATCAGCTCTGTTGCAAATGAGGCAGGATTTACCCTAACCTTTACTCTCCTCCAC
Sfon	18	139.529	88524	TGCAGTGAGTGTTGCAACCGAGAACAGACAATTTTTACGAGCTACAAGCTTCAGCACTCAGCGGTTCCGTTCTGTGAACT
[truncated: 1,827 more rows]
